# Supplementary material for: CEBPB Expression in Tumor Cells Drives Immune Evasion in Colorectal Cancer via CTLA4 Up-regulation in T Cells
Source: Cancer Commun (Lond). 2026 Feb 24;46:0013. doi: 10.34133/cancomm.0013 (PMC12929812; doi:10.34133/cancomm.0013)
Supplement: Supplementary 1 — Figs. S1 to S14 Tables S1 to S12 [file cancomm.0013.f1.zip]

Archive with 2 entries (2 files):
- 25-00380 Supplementary Figures - final.pdf
- Supplementary Tables.xlsx
