# Supplementary material for: CEBPB Expression in Tumor Cells Drives Immune Evasion in Colorectal Cancer via CTLA4 Up-regulation in T Cells
Source: Cancer Commun (Lond). 2026 Feb 24;46:0013. doi: 10.34133/cancomm.0013 (PMC12929812; doi:10.34133/cancomm.0013)
Supplement: Supplementary 1 — Figs. S1 to S14 Tables S1 to S12 [file cancomm.0013.f1.zip › Supplementary Tables.xlsx]

## Sheet: Supplementary Table S1
	Supplementary Table S1. Antibodies and oligo sequences used in this study
	Antibodies used in this study
	Antibody	Vendor	Clone	Cat. #	Reactivity	Used concentration (dilution)	Application
	p53	Cell Signaling Technology	1C12	2524	human, mouse	1:1,000	Western blotting
	C/EBP beta	Santa Cruz Biotechnology	H-7	sc7962	human, mouse	1:1,000 (Western blotting); 1:300 (IHC)	Western blotting, IHC
	Lipocalin-2	Cell Signaling Technology	D4M8L	44058	human	1:1,000	Western blotting
	Lipocalin-2	R&D Systems	polyclonal	AF1857	mouse	1:500	Western blotting
	Vinculin	Abclonal	polyclonal	A14193	human, mouse	1:1,000	Western blotting
	Goat anti-Rabbit IgG (H+L) Secondary Antibody, HRP	Invitrogen	polyclonal	31460	rabbit	1:1,000	Western blotting
	Goat anti-Mouse IgG (H+L) Secondary Antibody, HRP	Invitrogen	polyclonal	31430	mouse	1:1,000	Western blotting
	Rabbit anti-goat IgG (H+L) Secondary Antibody, HRP	Invitrogen	polyclonal	31402	goat	1:1,000	Western blotting
	CTLA-4	Abcam	CAL49	ab237712	human, mouse	1:500	IHC
	C/EBP beta	ProteinTech	polyclonal	23431-1-AP	mouse	1:1000	IHC
	TruStain FcX (CD16/32)	BioLegend	93	101320	mouse	1:50	Flow cytometry
	FITC CD45	BD BioSciences	30-F11	553080	mouse	1:200	Flow cytometry
	Brilliant Violet 421 CD3	BioLegend	17A2	100228	mouse	1:200	Flow cytometry
	Pacific Blue CD4	BioLegend	GK 1.5	100428	mouse	01:50:00	Flow cytometry
	Brilliant Violet 711 CD4	BioLegend	GK1.5	100447	mouse	1:200	Flow cytometry
	Alexa Fluor 594 CD8a	BioLegend	53-6.7	100758	mouse	1:250	Flow cytometry
	APC CTLA-4	BioLegend	UC10-4B9	106310	mouse	1:200	Flow cytometry
	PE FOXP3	BioLegend	150D	320008	human, mouse	1:200	Flow cytometry
	APC-Cyanine 7 CD25	BD BioSciences	PC61	561038	mouse	1:400	Flow cytometry
	APC/Fire 750 LAG-3	BioLegend	C9B7W	125239	mouse	1:200	Flow cytometry
	PE/Cyanine7 PD-1	BioLegend	29F.1AA12	135216	mouse	1:400	Flow cytometry
	APC IFN-γ	BioLegend	XMG1.2	505809	mouse	1:200	Flow cytometry
	Spark UV™ 387 Granzyme B	BioLegend	QA18A28	396442	human, mouse	1:100	Flow cytometry
	Anti-mouse CD3e	Bio X Cell	145-2C11	BE0001-1	mouse	1.25 μg/mL	In vitro T-cell activation
	Anti-mouse CD28	Bio X Cell	37.51	BE0015-1	mouse	1 μg/mL	In vitro T-cell activation
	Anti-human CD3e	Acrobiosysystems	OKT3	CD3-M120a	human	5 μg/mL	In vitro T-cell activation
	Anti-human CD28	Acrobiosysystems	monoclonal	CD8-M120b	human	3.5 μg/mL	In vitro T-cell activation
	Lipocalin-2/NGAL MAb	R&D Systems	228418	MAB1857	mouse	1-2 μg/mL	In vitro treatment
	Lipocalin-2/NGAL MAb	R&D Systems	220310	MAB1757	human	1 μg/mL	In vitro treatment
	anti-mouse CTLA-4	Bio X Cell	UC10-4F10-11	BP0032	mouse	10 mg/kg	In vivo treatment
	anti-mouse PD-1	Bio X Cell	RMP1-14	BE0146	mouse	10 mg/kg	In vivo treatment
	Armenian hamster IgG isotype control	Bio X Cell	polyclonal	BE0091	mouse	10 mg/kg	In vivo treatment
	Rat IgG2a isotype control	Bio X Cell	2A3	BE0089	mouse	10 mg/kg	In vitro, in vivo treatment
	Primer sequences used in real-time PCR analysis.
	Species	Gene	Forward sequences (5’-3’)		Reverse sequences (5’-3’)
	Human	CEBPB	AGAAGACCGTGGACAAGCACAG		CTCCAGGACCTTGTGCTGCGT
		CTLA4	ACGGGACTCTACATCTGCAAGG		GGAGGAAGTCAGAATCTGGGCA
		LAG3	GAAAGCTTCCTCTTCCTGCC		AGCGTACACTGTCAAGGGAG
		PDCD1	AAGGCGCAGATCAAAGAGAGCC		CAACCACCAGGGTTTGGAACTG
		FOXP3	GGCACAATGTCTCCTCCAGAGA		CAGATGAAGCCTTGGTCAGTGC
		IL2	AGAACTCAAACCTCTGGAGGAAG		GCTGTCTCATCAGCATATTCACAC
		LCN2	GTGAGCACCAACTACAACCAGC		GTTCCGAAGTCAGCTCCTTGGT
		GAPDH	GAAGGTGAAGGTCGGAGTCA		CATGGGTGGAATCATATTGGA
		ACTB	CTGGCCGGGACCTGACT		CGATCCACACGGAGTACTTG
	Mouse	Cebpb	CAACCTGGAGACGCAGCACAAG		GCTTGAACAAGTTCCGCAGGGT
		Ctla4	GTACCTCTGCAAGGTGGAACTC		CCAAAGGAGGAAGTCAGAATCCG
		Lag3	CTCCATCACGTACAACCTCAAGG		GGAGTCCACTTGGCAATGAGCA
		Pdcd1	CGGTTTCAAGGCATGGTCATTGG		TCAGAGTGTCGTCCTTGCTTCC
		Foxp3	TTAGAGAAGACAGACCATGCT		GGTTCTTGTCAGAGGCAGGC
		Il2	GCGGCATGTTCTGGATTTGACTC		CCACCACAGTTGCTGACTCATC
		Lcn2	ATGTCACCTCCATCCTGGTCAG		GCCACTTGCACATTGTAGCTCTG
		Actb	CCACCATGTACCCAGGCATT		CAGCTCAGTAACAGTCCGCC
	Oligo sequences used in this study
	Oligo name	Forward sequences (5’-3’)		Reverse sequences (5’-3’)		Application
	mouse Trp53 gRNA	CACCGAGTGAAGCCCTCCGAGTGTC		AAACGACACTCGGAGGGCTTCACTC		Knockout
	mouse shCtrl	CCGGCAACAAGATGAAGAGCACCAA-CTCGAG-TTGGTGCTCTTCATCTTGTTGTTTTTG		AATTAAAAACAACAAGATGAAGAGCACCAA-CTCGAG-TTGGTGCTCTTCATCTTGTTG		Knockdown
	mouse shTrp53 #1	CCGGCCACTACAAGTACATGTGTAA-CTCGAG-TTACACATGTACTTGTAGTGGTTTTTG		AATTCAAAAACCACTACAAGTACATGTGTAA-CTCGAG-TTACACATGTACTTGTAGTGG		Knockdown
	mouse shTrp53 #2	CCGGCACACCCTGTAAGATTCTATC-CTCGAG-GATAGAATCTTACAGGGTGTGTTTTTG		AATTCAAAAACACACCCTGTAAGATTCTATC-CTCGAG-GATAGAATCTTACAGGGTGTG		Knockdown
	mouse shCebpb	CCGGCAAGGCCAAGATGCGCAACCT-CTCGAG-AGGTTGCGCATCTTGGCCTTGTTGTTGTTTTTG		AATTCAAAAACAACAACAAGGCCAAGATGCGCAACCT-CTCGAG-AGGTTGCGCATCTTGGCCTTG		Knockdown
	human siTP53 #1	CACUACAACUACAUGUGUA		UACACAUGUAGUUGUAGUG		Knockdown
	human siTP53 #2	GAGGUUGGCUCUGACUGUA		UACAGUCAGAGCCAACCUC		Knockdown
	human TP53	GGGGACAAGTTTGTACAAAAAAGCAGGCTTAATGGAGGAGCCGCAGT		GGGGACCACTTTGTACAAGAAAGCTGGGTTTCAGTCTGAGTCAGGCCCTTCT		BP cloning
	human TP53 R175H	ATGGTGGGGGCAGTGCCTCACAACCTC		GAGGTTGTGAGGCACTGCCCCCACCAT		Mutagenesis
	human CEBPB	GGGGACAAGTTTGTACAAAAAAGCAGGCTTAATGCAACGCCTGGTGGCC		GGGGACCACTTTGTACAAGAAAGCTGGGTTCTAGCAGTGGCCGGAGG		BP cloning
	mouse Cebpb	GGGGACAAGTTTGTACAAAAAAGCAGGCTTAATGCACCGCCTGCTGG		GGGGACCACTTTGTACAAGAAAGCTGGGTTCTAGCAGTGGCCCGCC		BP cloning
	human LCN2	GGGGACAAGTTTGTACAAAAAAGCAGGCTTAATGCCCCTAGGTCTCCTGTG		GGGGACCACTTTGTACAAGAAAGCTGGGTTTCAGCCGTCGATACACTGGT		BP cloning
	mouse Lcn2	GGGGACAAGTTTGTACAAAAAAGCAGGCTTAATGGCCCTGAGTGTCATGTG		GGGGACCACTTTGTACAAGAAAGCTGGGTTTCAGTTGTCAATGCATTGGTCGG		BP cloning
	Abbreviations: gRNA, guide RNA; IHC, Immunohistochemistry; real-time PCR, real-time polymerase chain reaction; shCtrl, control short hairpin RNA; shTrp53, short hairpin RNA for Trp53; siTP53, small interfering RNA for TP53.

## Sheet: Supplementary Table S2
	Supplementary Table S2. Patient characteristics summary
		n	%
	Sex
	Male	21	0.7
	Female	9	0.3
	Age, years
	Median	70
	Range	53-91
	Tumor location
	Cecum	2	0.0666667
	Ascending colon	8	0.266667
	Transverse colon	3	0.1
	Descending colon	1	0.0333333
	Sigmoid colon	9	0.3
	Rectosigmoid junction	2	0.0666667
	Rectum	5	0.166667
	Stage
	1	3	0.1
	2	10	0.333333
	3	10	0.333333
	4	7	0.233333
	Histological type
	Mucinous adenocarcinoma	4	0.133333
	Adenocarcinoma	26	0.866667
	Differentiation
	Well differentiated	1	0.0333333
	Moderately differentiated	24	0.8
	Poorly differentiated	5	0.166667
	Microsatellite instability
	Microsatellite stable	21	0.7
	Microsatellite instability-low	2	0.0666667
	Microsatellite instability-high	7	0.233333
	Mutations
	APC	19	0.633333
	TP53	19	0.633333
	RAS (KRAS, NRAS)	13	0.433333
	PIK3CA	3	0.1
	Tumor mutational burden
	High (≥10/Mb)	7	0.233333
	Low (<10/Mb)	23	0.766667
	Abbreviations: APC, adenomatous polyposis coli; PIK3CA, phosphatidylinositol-4,5-bisphosphate 3-kinase catalytic subunit alpha; RAS, rat sarcoma; TP53, tumor protein 53.

## Sheet: Supplementary Table S3
	Supplementary Table S3. Detailed patient characteristics
	Sample ID	Sex	Age	Tumor location	Stage	TN Stage	Histology	Differentiation	MSI	APC	TP53	KRAS	NRAS	BRAF	PIK3CA	TMB (/Mb)
	H1	M	60.011	D-colon	2	T3cN0	mucinous adenocarcinoma	M/D	MSS	-	-	p.G12V	-	-	-	4.66
	H2	F	71.074	T-colon	2	T3aN0	adenocarinoma	M/D	MSS	p.H1375fs	p.K132N	-	-	-	-	2.88
	H3	M	53.9726	A-colon	1	T2N0	adenocarinoma	P/D	MSI-H	-	-	-	-	-	-	14.28
	H4	F	54.2959	S-colon	2	T4bN0	adenocarinoma	M/D	MSS	-	p.R196*	-	-	-	-	2.88
	H5	M	75.0795	S-colon	3	T3bN1a	adenocarinoma	M/D	MSS	-	p.G226fs	p.G13D	-	-	-	2.76
	H6	M	73.1233	T-colon	2	T3cN0	adenocarinoma	M/D	MSI-H	p.S1465fs	-	-	-	-	-	24.82
	H7	F	54.4603	S-colon	3	T3bN1a	adenocarinoma	M/D	MSS	p.R805*, p.K1370fs	p.R248Q	-	-	-	-	3.24
	H8	M	64.5479	A-colon	4	T4aN1b	mucinous adenocarcinoma	M/D	MSS	p.R213*, p.S1421fs	p.V272G	p.G13D	-	-	-	2.96
	H9	M	83.3205	S-colon	3	T3cN1b	adenocarinoma	M/D	MSI-L	p.E1306fs	p.P152L	p.G12D	-	-	-	2.12
	H10	M	75.1397	S-colon	3	T3cN2a	adenocarinoma	P/D	MSS	p.E1353*	-	-	-	-	-	3.24
	H11	F	59.7836	Rectum	4	T4bN1a	adenocarinoma	M/D	MSI-L	-	p.G244S	-	p.G12D	-	-	1.86
	H12	M	54.2411	Rectum	4	T3cN2a	adenocarinoma	M/D	MSS	p.Y622*, p.Q1429*	p.L130V	p.G12V	-	-	-	3
	H13	M	54.4164	A-colon	2	T3bN0	adenocarinoma	M/D	MSS	-	-	p.G13D	-	-	-	3.88
	H14	F	91.2438	A-colon	3	T3cN2a	adenocarinoma	P/D	MSI-H	-	-	-	-	-	p.Q546R	31.58
	H15	M	82.5616	Rectum	2	T3cN0	adenocarinoma	M/D	MSS	p.Q433fs	p.P80fs	p.A146T	-	-	-	3
	H16	F	74.5973	Rectum	3	T3cN1b	adenocarinoma	M/D	MSS	p.K1165*	-	p.G13C	-	-	p.E545G	4.3
	H17	M	81.4795	S-colon	4	T3cN2a	adenocarinoma	M/D	MSS	p.N933fs, p.S1344*	p.R273H	p.G13D	-	-	-	3.42
	H18	M	58.7342	S-colon	4	T3bN1	adenocarinoma	M/D	MSS	p.E1309fs	p.Y236C	-	-	-	-	1.68
	H19	M	87.2137	A-colon	3	T3cN1a	mucinous adenocarcinoma	M/D	MSI-H	-	-	-	-	-	-	28.48
	H20	M	63.7178	T-colon	2	T3aN0	adenocarinoma	M/D	MSS	p.R1114*, p.Q1477fs	p.R175H	-	-	-	-	3.92
	H21	M	52.8932	Cecum	3	T4aN2a	adenocarinoma	M/D	MSS	-	p.R282W	p.Q61K	-	-	-	2.7
	H22	M	53.0575	S-colon	2	T3dN0	adenocarinoma	M/D	MSS	p.Y622*, p.E1306*	p.Y220N	-	-	-	-	3.3
	H23	F	81.411	A-colon	2	T3bN0	adenocarinoma	P/D	MSI-H	-	-	-	-	p.V600E	-	41.38
	H24	M	55.674	A-colon	1	T2N0	adenocarinoma	W/D	MSI-H	p.S2580fs, p.K2583fs, p.A2584fs, p.T2598fs, p.S2601fs	-	-	-	-	-	22.06
	H25	M	75.1973	Cecum	3	T3aN1b	adenocarinoma	M/D	MSS	p.E225*, p.D227fs	p.R273H	p.G13D	-	-	p.R93W, p.E542K	2.42
	H26	M	78.5671	Rectum	4	T3cN1c	adenocarinoma	P/D	MSS	p.Q1338*	p.R175H	-	-	-	-	3.66
	H27	M	74.8137	Rectosigmoid	3	T4aN1a	adenocarinoma	M/D	MSS	p.Q236*	p.V173L	-	-	-	-	3.22
	H28	M	68.5123	Rectosigmoid	4	T4aN1b	adenocarinoma	M/D	MSS	p.S1411fs	p.P278S	-	p.G12D	p.D594N	-	3.14
	H29	F	77.9151	A-colon	2	T3cN0	mucinous adenocarcinoma	M/D	MSI-H	-	-	-	-	-	-	27.18
	H30	F	64.1945	S-colon	1	T2N0	adenocarinoma	M/D	MSS	p.V452fs	p.C238F	-	-	-	-	3.62
	Abbreviations: A-colon, ascending colon; APC, adenomatous polyposis coli; BRAF, v-raf murine sarcoma viral oncogene homolog B; KRAS, Kirsten rat sarcoma viral oncogene homolog; M/D, moderately differentiated; MSI-H, microsatellite instability-high; MSS, microsatellite stable; NRAS, neuroblastoma RAS viral oncogene homolog; P/D, poorly differentiated; PIK3CA, phosphatidylinositol-4,5-bisphosphate …

## Sheet: Supplementary Table S4 (MSI)
	Supplementray Table S4. DEGs of each cell type according to the genetic status in scRNA-seq data of 30 human CRCs
	DEGs by MSI Status
	DEGs in epithelial					DEGs in CD4+ T					DEGs in CD8+ T					DEGs in myeloid					DEGs in B					DEGs in plasma					DEGs in NK					DEGs in fibroblast					DEGs in endothelial					DEGs in mast
	Gene	Condition	Log2FC			Gene	Condition	Log2FC			Gene	Condition	Log2FC			Gene	Condition	Log2FC			Gene	Condition	Log2FC			Gene	Condition	Log2FC			Gene	Condition	Log2FC			Gene	Condition	Log2FC			Gene	Condition	Log2FC			Gene	Condition	Log2FC
	ASCL2	MSS	2.946			CCR6	MSS	0.997			HLA-DQA2	MSS	1.305			SDS	MSS	1.375			PDE4D	MSS	1.396			FAM92B	MSS	1.151			CD8A	MSS	1.534			SFRP2	MSS	6.309			CXCL2	MSS	3.336			ICAM3	MSS	1.769
	LAPTM4B	MSS	2.485			PERP	MSS	0.83			LTB	MSS	1.189			HSPB1	MSS	1.347			S100A10	MSS	1.093			IGKV4-1	MSS	1.139			DDX3Y	MSS	1.317			DPT	MSS	4.737			SOD2	MSS	2.14			PROM1	MSS	1.716
	TRABD2A	MSS	2.079			AQP3	MSS	0.798			DDX3Y	MSS	1.16			HSPA1B	MSS	1.335			EMP3	MSS	1.013			RPS4Y1	MSS	1.054			RPS4Y1	MSS	1.238			FNDC1	MSS	3.971			POSTN	MSS	2.115			RHOB	MSS	1.676
	TSPAN6	MSS	1.919			HLA-DRB5	MSS	0.788			RPS4Y1	MSS	1.04			HSPH1	MSS	1.248			R3HDM4	MSS	0.824			IGLV6-57	MSS	1.018			FGFBP2	MSS	1.171			STEAP2	MSS	3.723			RGS16	MSS	2.053			SVOPL	MSS	1.536
	GGH	MSS	1.557			CAPG	MSS	0.784			KLRB1	MSS	1.021			HLA-DQA2	MSS	1.185			BCL3	MSS	0.822			EIF1AY	MSS	0.915			ENC1	MSS	1.146			APOD	MSS	3.366			RND1	MSS	1.993			TTI1	MSS	1.419
	PFDN4	MSS	1.501			HLA-DQB1	MSS	0.746			LMNA	MSS	0.725			TIMP1	MSS	1.182			FMNL1	MSS	0.805			IGHM	MSS	0.893			PCBP2	MSS	1.08			BNC2	MSS	3.247			MMP28	MSS	1.894			RGS16	MSS	1.393
	AC103702.2	MSS	1.479			NINJ1	MSS	0.744			HLA-DRB5	MSS	0.699			HSPA1A	MSS	1.17			PIM3	MSS	0.723			CCND2	MSS	0.8			P2RY8	MSS	0.876			RARRES1	MSS	3.051			SELE	MSS	1.845			FAM162A	MSS	1.243
	GPR160	MSS	1.464			RPS4Y1	MSS	0.707			GPR183	MSS	0.658			HSPD1	MSS	1.13			MAP4K4	MSS	0.704			GAS6	MSS	0.792			MT-ATP8	MSS	0.82			MGP	MSS	3.017			ACKR1	MSS	1.809			ITGAE	MSS	1.237
	SLC39A4	MSS	1.379			EMP3	MSS	0.635			CTSW	MSS	0.654			DNAJB1	MSS	1.123			MARCKS	MSS	0.68			CORO1B	MSS	0.784			SPON2	MSS	0.787			IGFBP6	MSS	2.966			ICAM1	MSS	1.573			HLA-DRA	MSS	1.234
	PMEPA1	MSS	1.278			CXCR6	MSS	0.632			FTH1	MSS	0.588			TSPAN4	MSS	1.111			VIM	MSS	0.671			HLA-DRB5	MSS	0.771			S1PR5	MSS	0.777			MMP23B	MSS	2.745			IER3	MSS	1.538			RUNX3	MSS	1.233
	FAM3D	MSS	1.199			MGAT4A	MSS	0.63			MT-ATP8	MSS	0.566			UQCC2	MSS	1.104			RHOG	MSS	0.666			PCBP2	MSS	0.752			CMC1	MSS	0.727			C3	MSS	2.734			IL33	MSS	1.521			IAH1	MSS	1.194
	TGFBI	MSS	1.199			TNFRSF25	MSS	0.616			RORA	MSS	0.557			HLA-DQB1	MSS	1.083			PNRC1	MSS	0.644			JPT1	MSS	0.706			PLAC8	MSS	0.72			SERPINE2	MSS	2.731			HLA-DRB5	MSS	1.477			MEAF6	MSS	1.189
	CLDN3	MSS	1.175			LMNA	MSS	0.605			MGAT4A	MSS	0.543			HLA-DRB5	MSS	1.061			AES	MSS	0.644			HLA-F	MSS	0.658			FCGR3A	MSS	0.629			DCN	MSS	2.565			ZFP36	MSS	1.443			TMEM233	MSS	1.156
	EPHB2	MSS	1.16			RELB	MSS	0.578			RPS3A	MSS	0.54			CPVL	MSS	1.056			TKT	MSS	0.641			GGH	MSS	0.626			PRMT2	MSS	0.625			EFEMP1	MSS	2.446			WTAP	MSS	1.411			PROCR	MSS	1.1
	FCGRT	MSS	1.143			CCDC107	MSS	0.574			PCBP2	MSS	0.526			HLA-DPA1	MSS	0.978			UBALD2	MSS	0.63			IGHG2	MSS	0.602			ADGRG1	MSS	0.592			ICAM1	MSS	2.372			NCOA7	MSS	1.351			EPAS1	MSS	1.096
	TRAPPC6A	MSS	1.14			LGALS3	MSS	0.572			CD38	MSI-H	1.433			KPNA2	MSS	0.96			GNB2	MSS	0.608			EXOSC4	MSS	0.594			GNG2	MSS	0.582			STEAP1	MSS	2.352			UGCG	MSS	1.324			AGTRAP	MSS	1.065
	DCAF13	MSS	1.138			FTH1	MSS	0.567			VCAM1	MSI-H	1.345			AVPI1	MSS	0.955			KRAS	MSS	0.605			MT-CO3	MSS	0.581			APMAP	MSS	0.552			SFRP4	MSS	2.333			ASS1	MSS	1.315			ZC3H12A	MSS	1.057
	RNF43	MSS	1.123			MRPS6	MSS	0.562			IFI6	MSI-H	1.231			LMNA	MSS	0.944			RUBCNL	MSS	0.6			CD99	MSS	0.554			JMJD6	MSS	0.552			MITF	MSS	2.273			SERTAD1	MSS	1.263			RGS19	MSS	1.049
	TMEM9	MSS	1.122			OSTF1	MSS	0.549			HLA-DRB1	MSI-H	1.118			AHCY	MSS	0.942			PPDPF	MSS	0.549			EHMT1	MSS	0.545			RPS3A	MSS	0.548			DDX3Y	MSS	2.188			CCNL1	MSS	1.189			AK2	MSS	1.033
	H2AFJ	MSS	1.119			FLT3LG	MSS	0.534			EPSTI1	MSI-H	1.114			SLC25A5	MSS	0.932			ATP2B1	MSS	0.538			JSRP1	MSS	0.543			TUBA4A	MSS	0.545			ARMCX2	MSS	2.178			NFKBIA	MSS	1.158			HPGD	MSS	1.022
	MYC	MSS	1.113			PCBP1	MSS	0.532			MX1	MSI-H	1.053			RGS10	MSS	0.93			CD27	MSS	0.535			MT1X	MSS	0.538			GZMM	MSS	0.533			CXCL2	MSS	2.176			CSRNP1	MSS	1.154			NR4A2	MSS	1.002
	FTL	MSS	1.112			S1PR1	MSS	0.516			CTLA4	MSI-H	0.999			STMN1	MSS	0.916			AHNAK	MSS	0.53			AC012236.1	MSS	0.508			FTH1	MSS	0.525			TMEM9B	MSS	2.168			JUNB	MSS	1.132			AGO3	MSS	0.99
	UCHL3	MSS	1.109			RHOG	MSS	0.512			NFIL3	MSI-H	0.977			HSP90AA1	MSS	0.913			CD44	MSS	0.529			BAG3	MSI-H	2.145			CTLA4	MSI-H	2.716			BOC	MSS	2.131			CD74	MSS	1.086			FYB1	MSS	0.984
	CRTAP	MSS	1.103			VIM	MSS	0.511			LINC02446	MSI-H	0.95			FKBP4	MSS	0.908			LTB	MSS	0.52			RASGEF1B	MSI-H	1.662			HPGD	MSI-H	1.714			HTRA3	MSS	2.109			HLA-DRA	MSS	1.074			HLA-DRB5	MSS	0.982
	RPL30	MSS	1.075			TKT	MSS	0.506			ERAP2	MSI-H	0.935			HSPE1	MSS	0.897			COTL1	MSS	0.516			KLF2	MSI-H	1.649			MX1	MSI-H	1.585			FBLN1	MSS	2.073			LGALS3	MSS	1.013			TADA3	MSS	0.982
	C8orf59	MSS	1.073			IL6ST	MSI-H	1.151			RPS26	MSI-H	0.914			DNPH1	MSS	0.894			PNISR	MSS	0.516			CD69	MSI-H	1.64			DAPK2	MSI-H	1.579			ELN	MSS	2.043			HLA-DPA1	MSS	0.987			CTSS	MSS	0.977
	CEACAM6	MSS	1.046			FKBP5	MSI-H	1.007			ISG15	MSI-H	0.845			AKR1B1	MSS	0.889			TAF10	MSS	0.515			TXNDC5	MSI-H	1.593			HLA-DRB1	MSI-H	1.472			CCDC80	MSS	2.038			FOSB	MSS	0.934			FBXW5	MSS	0.974
	BOP1	MSS	1.046			IFI6	MSI-H	0.96			GZMB	MSI-H	0.836			HLA-DPB1	MSS	0.888			ZFAND6	MSS	0.508			XIST	MSI-H	1.505			DUSP5	MSI-H	1.471			HSPB6	MSS	1.961			FCGRT	MSS	0.934			HLA-DRB1	MSS	0.973
	TSC22D1	MSS	1.038			FOXN2	MSI-H	0.952			TYMP	MSI-H	0.832			INSIG1	MSS	0.879			HNRNPL	MSS	0.507			HLA-DQA2	MSI-H	1.42			ZNF683	MSI-H	1.465			PODN	MSS	1.923			ZFAND5	MSS	0.929			GSN	MSS	0.958
	MRPL11	MSS	1.038			CEBPB	MSI-H	0.951			DUSP5	MSI-H	0.822			CHMP1B	MSS	0.878			PCBP1	MSS	0.505			IGKV3-11	MSI-H	1.398			ENTPD1	MSI-H	1.449			MDK	MSS	1.909			KLF6	MSS	0.896			CARD16	MSS	0.956
	CST3	MSS	1.028			MX1	MSI-H	0.913			ANKRD28	MSI-H	0.807			PCBP2	MSS	0.872			IFITM1	MSI-H	1.488			RGS2	MSI-H	1.362			IFI6	MSI-H	1.411			SELENBP1	MSS	1.879			TM4SF1	MSS	0.872			NUTM2B-AS1	MSS	0.956
	EIF3E	MSS	1.028			TP53INP1	MSI-H	0.899			XAF1	MSI-H	0.792			GPR183	MSS	0.871			RPS26	MSI-H	1.477			TIMP2	MSI-H	1.32			RBPJ	MSI-H	1.396			CTSO	MSS	1.873			MCL1	MSS	0.808			PLPP1	MSS	0.953
	BRI3	MSS	1.025			RPS26	MSI-H	0.888			NAB1	MSI-H	0.789			C1QC	MSS	0.866			RGS16	MSI-H	1.285			HSPH1	MSI-H	1.317			ITGA1	MSI-H	1.368			FBLN2	MSS	1.871			H3F3B	MSS	0.796			DUSP2	MSS	0.922
	GTF3A	MSS	1.022			XAF1	MSI-H	0.871			ZNF683	MSI-H	0.768			GSTP1	MSS	0.839			FOS	MSI-H	1.183			HSPA1A	MSI-H	1.285			HLA-DRA	MSI-H	1.363			FIBIN	MSS	1.84			BTG1	MSS	0.749			CST3	MSS	0.907
	NAA20	MSS	1.02			FOSB	MSI-H	0.834			FAM3C	MSI-H	0.765			HLA-DQA1	MSS	0.835			MX1	MSI-H	1.139			HLA-DQA1	MSI-H	1.261			LAG3	MSI-H	1.318			SSPN	MSS	1.781			CLDN5	MSS	0.724			RCN2	MSS	0.899
	PRDX5	MSS	0.994			TSHZ2	MSI-H	0.828			IL6ST	MSI-H	0.764			MS4A4A	MSS	0.833			XAF1	MSI-H	1.124			ID1	MSI-H	1.253			IL6ST	MSI-H	1.257			MFAP4	MSS	1.774			PPP1R15A	MSS	0.718			LIMD2	MSS	0.875
	GPX2	MSS	0.992			AREG	MSI-H	0.819			ZNRF1	MSI-H	0.757			HLA-DRA	MSS	0.83			PTPRCAP	MSI-H	1.101			HSPB1	MSI-H	1.237			EPSTI1	MSI-H	1.191			LUM	MSS	1.76			DDX3X	MSS	0.566			CD151	MSS	0.851
	CD24	MSS	0.981			ITPR1	MSI-H	0.806			DAPK2	MSI-H	0.745			MT-ATP8	MSS	0.825			HSPA1B	MSI-H	1.073			CRTAP	MSI-H	1.193			TYMP	MSI-H	1.16			GLT8D2	MSS	1.705			RPS5	MSS	0.556			DDX3Y	MSS	0.846
	FABP1	MSS	0.972			CRYBG1	MSI-H	0.792			SRGAP3	MSI-H	0.734			QARS	MSS	0.823			DNAJB1	MSI-H	1.043			HSPA1B	MSI-H	1.184			OXNAD1	MSI-H	1.154			GSTM1	MSS	1.69			HLA-B	MSS	0.549			CD74	MSS	0.838
	VIL1	MSS	0.964			ERAP2	MSI-H	0.785			CEBPB	MSI-H	0.721			CST3	MSS	0.817			FAM177B	MSI-H	1.004			FOSB	MSI-H	1.116			ITGAE	MSI-H	1.142			NFIA	MSS	1.646			RPS14	MSS	0.51			PTGS2	MSS	0.834
	NDUFS6	MSS	0.959			STAT1	MSI-H	0.782			STAT1	MSI-H	0.714			SDF2L1	MSS	0.817			RGS2	MSI-H	0.993			EGR1	MSI-H	1.065			CD81	MSI-H	1.114			ISLR	MSS	1.638			ALDH1A1	MSI-H	2.424			NINJ1	MSS	0.827
	GRINA	MSS	0.957			CD84	MSI-H	0.776			CKLF	MSI-H	0.711			ARL4C	MSS	0.813			MT-ND3	MSI-H	0.973			BCL2	MSI-H	1.063			ISG15	MSI-H	1.099			MYH10	MSS	1.621			ROBO1	MSI-H	2.066			PCBP2	MSS	0.817
	COMMD6	MSS	0.95			SLAMF6	MSI-H	0.757			LAG3	MSI-H	0.708			ATXN10	MSS	0.808			UBE2L6	MSI-H	0.966			CEBPB	MSI-H	1.05			PTMS	MSI-H	1.087			NR4A1	MSS	1.611			IGFBP3	MSI-H	1.837			CLU	MSS	0.809
	GTF2F2	MSS	0.95			CCDC6	MSI-H	0.74			CEBPD	MSI-H	0.693			MS4A7	MSS	0.807			EPSTI1	MSI-H	0.956			DUSP5	MSI-H	1.039			CEBPD	MSI-H	1.078			TPBG	MSS	1.605			NRCAM	MSI-H	1.735			MS4A2	MSS	0.8
	EIF3H	MSS	0.942			SESN1	MSI-H	0.733			CPD	MSI-H	0.688			ARL5A	MSS	0.806			RPS29	MSI-H	0.943			MYADM	MSI-H	1.029			AL138963.3	MSI-H	1.056			LXN	MSS	1.574			S100A3	MSI-H	1.435			DYNLRB1	MSS	0.799
	IGF2BP2	MSS	0.926			EIF2AK2	MSI-H	0.724			RBPJ	MSI-H	0.685			TRAF7	MSS	0.803			PNP	MSI-H	0.937			RGS1	MSI-H	1.028			XAF1	MSI-H	1.024			PLXDC2	MSS	1.572			GSDMC	MSI-H	1.262			TMEM273	MSS	0.798
	EBPL	MSS	0.925			MTHFD2	MSI-H	0.723			HLA-DRA	MSI-H	0.684			MRPL52	MSS	0.792			RGS1	MSI-H	0.92			FAM107B	MSI-H	1.008			ATP8B4	MSI-H	1.012			GSN	MSS	1.552			SEMA3F	MSI-H	1.205			ST3GAL4	MSS	0.792
	REPIN1	MSS	0.925			EPSTI1	MSI-H	0.712			TRERF1	MSI-H	0.683			CD74	MSS	0.791			FAM53C	MSI-H	0.919			AL133415.1	MSI-H	0.992			LGALS3	MSI-H	1			TPST1	MSS	1.507			ISG15	MSI-H	1.183			PPP1CA	MSS	0.785
	MDK	MSS	0.922			TP53BP2	MSI-H	0.71			ALOX5AP	MSI-H	0.67			NANS	MSS	0.783			ZNF331	MSI-H	0.9			WNT10A	MSI-H	0.972			GPR171	MSI-H	0.999			GPNMB	MSS	1.485			ANGPTL4	MSI-H	1.047			VDAC1	MSS	0.778
	RPL8	MSS	0.916			FOS	MSI-H	0.708			EIF2AK2	MSI-H	0.663			CRELD2	MSS	0.771			GLA	MSI-H	0.9			ID3	MSI-H	0.964			ANKRD28	MSI-H	0.991			GPC6	MSS	1.477			HECW2	MSI-H	0.922			HLA-DPB1	MSS	0.777
	MRPL36	MSS	0.916			NAP1L4	MSI-H	0.7			BLOC1S1	MSI-H	0.654			CKS2	MSS	0.768			ZBTB16	MSI-H	0.888			RAPGEF2	MSI-H	0.951			GALNT2	MSI-H	0.957			NR4A2	MSS	1.468			RPS26	MSI-H	0.863			ID2	MSS	0.774
	TATDN1	MSS	0.905			UBE2S	MSI-H	0.687			NDUFA11	MSI-H	0.652			GRHPR	MSS	0.763			FOSB	MSI-H	0.882			DUSP1	MSI-H	0.924			IER5L	MSI-H	0.943			KLF2	MSS	1.439								NUDT14	MSS	0.773
	AHCY	MSS	0.904			TNFSF8	MSI-H	0.682			CRTAM	MSI-H	0.616			AREG	MSS	0.762			STAT1	MSI-H	0.881			UBE2H	MSI-H	0.921			NFIL3	MSI-H	0.94			COL8A1	MSS	1.424								SLC25A11	MSS	0.769
	PPDPF	MSS	0.901			LSR	MSI-H	0.673			MAN1A1	MSI-H	0.608			FKBP2	MSS	0.759			CHMP1B	MSI-H	0.878			ATF3	MSI-H	0.918			SRGAP3	MSI-H	0.938			NFIB	MSS	1.351								HLA-B	MSS	0.763
	DNAJC15	MSS	0.89			CAPN7	MSI-H	0.668			GLUL	MSI-H	0.601			DUSP4	MSS	0.755			DNAJA1	MSI-H	0.865			IGHV3-33	MSI-H	0.916			SNTB2	MSI-H	0.937			MFAP2	MSS	1.332								GPSM3	MSS	0.762
	CDCA7	MSS	0.89			ITK	MSI-H	0.661			AL138963.3	MSI-H	0.591			STAB1	MSS	0.755			ISG15	MSI-H	0.86			BMI1	MSI-H	0.915			EIF2AK2	MSI-H	0.93			PPIC	MSS	1.316								TOB1	MSS	0.76
	PRPF6	MSS	0.881			IPCEF1	MSI-H	0.644			BCL2L11	MSI-H	0.589			COX16	MSS	0.747			SOD2	MSI-H	0.852			DNAJB1	MSI-H	0.898			UBE2S	MSI-H	0.908			CTHRC1	MSS	1.315								OPTN	MSS	0.76
	PLIN2	MSS	0.87			CPD	MSI-H	0.643			PELI1	MSI-H	0.586			NME2	MSS	0.744			RPL36A	MSI-H	0.841			HSP90AB1	MSI-H	0.893			ANXA5	MSI-H	0.902			CTSK	MSS	1.303								ACP5	MSS	0.74
	C7orf50	MSS	0.87			AGFG1	MSI-H	0.637			IFI35	MSI-H	0.566			SEC61B	MSS	0.742			DDIT3	MSI-H	0.839			SMAP2	MSI-H	0.88			KIR2DL4	MSI-H	0.896			TMEM45A	MSS	1.27								NAPA	MSS	0.739
	C20orf27	MSS	0.869			MAP3K1	MSI-H	0.628			SCML4	MSI-H	0.563			RPS24	MSS	0.74			HSPH1	MSI-H	0.834			CDV3	MSI-H	0.875			FAM3C	MSI-H	0.888			NUPR1	MSS	1.255								RSRP1	MSS	0.737
	DNTTIP1	MSS	0.865			PCNX1	MSI-H	0.625			KLRD1	MSI-H	0.559			TFPT	MSS	0.739			RLF	MSI-H	0.818			HSP90AA1	MSI-H	0.862			TBCD	MSI-H	0.887			SRPX	MSS	1.226								HLA-F	MSS	0.728
	MARCKS	MSS	0.861			MAML2	MSI-H	0.619			FKBP5	MSI-H	0.555			TPRA1	MSS	0.736			ARL4A	MSI-H	0.807			GSTM2	MSI-H	0.854			CKLF	MSI-H	0.871			PLTP	MSS	1.224								DNAJC7	MSS	0.727
	NUDT4	MSS	0.854			TARSL2	MSI-H	0.614			FOSB	MSI-H	0.554			MS4A6A	MSS	0.735			HSPA1A	MSI-H	0.797			TIPARP	MSI-H	0.849			COTL1	MSI-H	0.864			ZFP36	MSS	1.223								TESPA1	MSS	0.726
	NXT1	MSS	0.854			LEF1	MSI-H	0.607			LY6E	MSI-H	0.546			NAPRT	MSS	0.733			STAG3	MSI-H	0.78			TAF4B	MSI-H	0.848			BLOC1S1	MSI-H	0.859			TNFSF10	MSS	1.218								TPM4	MSS	0.717
	RTL8A	MSS	0.852			H1FX	MSI-H	0.6			IFITM1	MSI-H	0.544			OSTC	MSS	0.732			PRMT9	MSI-H	0.777			KCNQ1OT1	MSI-H	0.834			RGS1	MSI-H	0.854			OLFML3	MSS	1.205								MSRA	MSS	0.715
	DDAH2	MSS	0.843			NDUFA11	MSI-H	0.598			ITGAE	MSI-H	0.543			PPIB	MSS	0.729			HIST1H4C	MSI-H	0.774			CAB39	MSI-H	0.826			GLCCI1	MSI-H	0.853			TSHZ2	MSS	1.2								GMPR	MSS	0.714
	HSPA1A	MSS	0.831			IQGAP2	MSI-H	0.592			H1FX	MSI-H	0.542			LGMN	MSS	0.726			PTGER4	MSI-H	0.761			PGRMC2	MSI-H	0.821			KLRC2	MSI-H	0.852			BTG2	MSS	1.19								HLA-E	MSS	0.712
	ESF1	MSS	0.82			SMAP2	MSI-H	0.589			GZMA	MSI-H	0.54			MGST2	MSS	0.726			SLIRP	MSI-H	0.757			IGHV3-21	MSI-H	0.821			GZMK	MSI-H	0.851			PPCS	MSS	1.189								DCXR	MSS	0.706
	NELFCD	MSS	0.817			CTLA4	MSI-H	0.589			SLAMF7	MSI-H	0.54			SEC61G	MSS	0.722			TOB1	MSI-H	0.753			ZFAND2A	MSI-H	0.816			PELI1	MSI-H	0.85			SLC44A1	MSS	1.18								UCP2	MSS	0.704
	TGFBR2	MSS	0.812			NCK2	MSI-H	0.588			RPS10	MSI-H	0.527			CTSL	MSS	0.721			LY6E	MSI-H	0.743			AL138963.3	MSI-H	0.81			TAB2	MSI-H	0.838			BICC1	MSS	1.176								SMYD3	MSS	0.695
	TNFRSF12A	MSS	0.81			ARHGEF3	MSI-H	0.582			NDUFA13	MSI-H	0.521			TNFAIP8	MSS	0.72			TUBA1A	MSI-H	0.732			INTS6	MSI-H	0.805			CTDNEP1	MSI-H	0.835			CREG1	MSS	1.172								LIMS1	MSS	0.695
	CCDC85B	MSS	0.806			SMARCA2	MSI-H	0.577			SMAP2	MSI-H	0.516			RALA	MSS	0.719			DUSP1	MSI-H	0.717			AREG	MSI-H	0.805			STK24	MSI-H	0.829			IGFBP4	MSS	1.17								CALB2	MSS	0.689
	HNMT	MSS	0.806			SLC4A7	MSI-H	0.574			PTMS	MSI-H	0.512			SNHG15	MSS	0.718			HSPE1	MSI-H	0.717			PNP	MSI-H	0.802			DUSP4	MSI-H	0.821			IP6K2	MSS	1.157								CD52	MSS	0.687
	ACSL5	MSS	0.803			ETS1	MSI-H	0.572			PARP14	MSI-H	0.51			MRPL55	MSS	0.716			ATP5ME	MSI-H	0.709			IER5	MSI-H	0.797			TRDC	MSI-H	0.81			IER2	MSS	1.142								PCMT1	MSS	0.686
	POLR2K	MSS	0.782			ABCC1	MSI-H	0.571			SLAMF6	MSI-H	0.503			HLA-DMA	MSS	0.714			RPS27	MSI-H	0.706			TSC22D3	MSI-H	0.796			SYTL2	MSI-H	0.806			FGFR1	MSS	1.139								CLK1	MSS	0.68
	CHCHD7	MSS	0.78			FABP5	MSI-H	0.569			RIN3	MSI-H	0.503			RPS13	MSS	0.713			RPS17	MSI-H	0.698			SH3GLB2	MSI-H	0.796			CTSA	MSI-H	0.796			SULF2	MSS	1.097								HLA-DPA1	MSS	0.677
	FAM84A	MSS	0.776			SLFN5	MSI-H	0.567			HMGB2	MSI-H	0.501			DNAJC15	MSS	0.712			BST2	MSI-H	0.69			DDX3X	MSI-H	0.78			HLA-DMA	MSI-H	0.794			PCOLCE	MSS	1.096								SDF4	MSS	0.676
	MRPL15	MSS	0.776			AL138963.3	MSI-H	0.566								GNA15	MSS	0.708			CACYBP	MSI-H	0.689			DNAJB4	MSI-H	0.777			UBASH3B	MSI-H	0.794			CTSL	MSS	1.089								ANKRD10	MSS	0.675
	SOX4	MSS	0.775			BLOC1S1	MSI-H	0.563								MPHOSPH6	MSS	0.707			H2AFX	MSI-H	0.688			IL6ST	MSI-H	0.776			ERAP2	MSI-H	0.791			RHBDD2	MSS	1.088								JUNB	MSS	0.674
	DKC1	MSS	0.774			RNF115	MSI-H	0.561								FAM162A	MSS	0.704			AC020916.1	MSI-H	0.688			JUND	MSI-H	0.774			LY6E	MSI-H	0.774			SERPINF1	MSS	1.085								SCP2	MSS	0.663
	RPIA	MSS	0.773			MTRNR2L12	MSI-H	0.559								RPS4Y1	MSS	0.703			ANKRD37	MSI-H	0.687			STRBP	MSI-H	0.765			CAB39	MSI-H	0.774			WDR61	MSS	1.083								BSG	MSS	0.659
	FERMT1	MSS	0.769			ATP2A2	MSI-H	0.556								TOMM5	MSS	0.703			AREG	MSI-H	0.675			NFIL3	MSI-H	0.762			TRERF1	MSI-H	0.773			MXRA8	MSS	1.081								PTGS1	MSS	0.65
	EIF6	MSS	0.767			CBLB	MSI-H	0.554								NUDT1	MSS	0.701			RNF139	MSI-H	0.675			RPL36A	MSI-H	0.761			GSPT1	MSI-H	0.772			SLC2A3	MSS	1.074								ANXA4	MSS	0.646
	NME4	MSS	0.766			UGCG	MSI-H	0.554								NBDY	MSS	0.7			MAP3K8	MSI-H	0.671			MBD4	MSI-H	0.756			RPS10	MSI-H	0.767			NFKBIZ	MSS	1.054								DCTN2	MSS	0.645
	EXOSC5	MSS	0.766			PXN	MSI-H	0.552								ATP5MC1	MSS	0.694			CALHM6	MSI-H	0.659			RUNX2	MSI-H	0.751			CYTOR	MSI-H	0.765			GFPT2	MSS	1.054								ATP5IF1	MSS	0.641
	NCBP2-AS2	MSS	0.755			TXNIP	MSI-H	0.551								SLC25A6	MSS	0.693			RPL38	MSI-H	0.657			MDFIC	MSI-H	0.746			CD52	MSI-H	0.762			SEC22C	MSS	1.052								ARHGEF1	MSS	0.64
	RPL7	MSS	0.754			RAP1GDS1	MSI-H	0.551								DDOST	MSS	0.691			POLE3	MSI-H	0.648			GLCCI1	MSI-H	0.744			CUL3	MSI-H	0.761			MMP2	MSS	1.041								TESC	MSS	0.639
	RUVBL1	MSS	0.75			DDIT3	MSI-H	0.548								YIF1B	MSS	0.689			GPR18	MSI-H	0.647			TNFRSF18	MSI-H	0.735			IRF4	MSI-H	0.752			DDAH2	MSS	1.026								RBM25	MSS	0.638
	LAMP1	MSS	0.748			ELMO1	MSI-H	0.542								H2AFJ	MSS	0.689			HSP90AA1	MSI-H	0.636			UNC93B1	MSI-H	0.733			PCNX1	MSI-H	0.75			TRPT1	MSS	1.026								SLC25A39	MSS	0.635
	BLCAP	MSS	0.747			GLCCI1	MSI-H	0.539								PEA15	MSS	0.681			NDUFA3	MSI-H	0.636			RAB21	MSI-H	0.725			UBALD2	MSI-H	0.744			APH1A	MSS	1.019								NTRK1	MSS	0.631
	SLC52A2	MSS	0.745			IFITM1	MSI-H	0.537								CXCL3	MSS	0.678			CCDC6	MSI-H	0.634			DNAJA1	MSI-H	0.723			CPD	MSI-H	0.743			TMEM98	MSS	1.009								RALGAPA1	MSS	0.63
	NORAD	MSS	0.743			MX2	MSI-H	0.536								PSMA6	MSS	0.676			MAT2A	MSI-H	0.633			GNAS	MSI-H	0.707			LDLRAD4	MSI-H	0.74			GEM	MSS	1.009								NR4A1	MSS	0.628
	KCNN4	MSS	0.74			MT1X	MSI-H	0.532								RPL12	MSS	0.672			TCL1A	MSI-H	0.632			TMEM18	MSI-H	0.707			AL133415.1	MSI-H	0.74			TMX4	MSS	1.007								CAPZB	MSS	0.626
	TPD52L2	MSS	0.729			TSPYL2	MSI-H	0.525								COX6C	MSS	0.672			RNASE6	MSI-H	0.621			CD81	MSI-H	0.704			CHCHD10	MSI-H	0.734			PPP1R15A	MSS	1.004								TMED2	MSS	0.626
	AKR1C3	MSS	0.728			FOXO1	MSI-H	0.52								LGALS1	MSS	0.671			CITED2	MSI-H	0.615			RPS10	MSI-H	0.702			MAP4	MSI-H	0.72			PBX1	MSS	1.001								SHISA5	MSS	0.626
	UPF3A	MSS	0.728			ELL2	MSI-H	0.52								MAN2B1	MSS	0.67			RPL37A	MSI-H	0.608			STAT1	MSI-H	0.696			STAT1	MSI-H	0.72			SH3BP5	MSS	1								DTNBP1	MSS	0.625
	CTSH	MSS	0.725			ST3GAL1	MSI-H	0.515								KYNU	MSS	0.67			CD72	MSI-H	0.608			RPL27A	MSI-H	0.693			PDE7A	MSI-H	0.719			PCYOX1	MSS	1								LTC4S	MSS	0.623
	PPP1R35	MSS	0.724			RPS10	MSI-H	0.514								NAA20	MSS	0.669			IRF7	MSI-H	0.605			FOXN3	MSI-H	0.692			MAP2K2	MSI-H	0.719			S100A13	MSS	0.994								TPSAB1	MSS	0.622
	GGCT	MSS	0.724			ISG15	MSI-H	0.514								HLA-DMB	MSS	0.667			RPS21	MSI-H	0.604			H1FX	MSI-H	0.689			GNAS	MSI-H	0.718			SPON1	MSS	0.984								TMED3	MSS	0.622
	EEF1D	MSS	0.72			FAAH2	MSI-H	0.51								SDHA	MSS	0.667			AC073111.5	MSI-H	0.603			ACBD3	MSI-H	0.688			ALYREF	MSI-H	0.712			SRPX2	MSS	0.983								TMSB4X	MSS	0.616
	NBDY	MSS	0.72			RPL36A	MSI-H	0.505								CCDC107	MSS	0.666			ZC3HAV1	MSI-H	0.595			EVI2A	MSI-H	0.688			GNLY	MSI-H	0.697			ATP6AP1	MSS	0.98								ZNF428	MSS	0.615
	NSUN5	MSS	0.716			SYT11	MSI-H	0.505								ABRACL	MSS	0.663			LAP3	MSI-H	0.591			TGFB1	MSI-H	0.687			CDV3	MSI-H	0.686			HSD17B11	MSS	0.969								JTB	MSS	0.612
	VPS36	MSS	0.711			LY6E	MSI-H	0.502								LIPA	MSS	0.663			JOSD1	MSI-H	0.588			FAM3C	MSI-H	0.687			H1FX	MSI-H	0.685			SUMF2	MSS	0.967								ITM2C	MSS	0.608
	RPL21	MSS	0.71			RGS2	MSI-H	0.502								NDUFA6	MSS	0.661			ZNF318	MSI-H	0.585			VEGFB	MSI-H	0.678			SAMSN1	MSI-H	0.685			NINJ1	MSS	0.953								HLA-A	MSS	0.604
	ERGIC3	MSS	0.709													MRPL18	MSS	0.661			TRA2B	MSI-H	0.581			URI1	MSI-H	0.675			ABCB1	MSI-H	0.685			MRC2	MSS	0.947								CD58	MSS	0.603
	LYPLA1	MSS	0.708													BTG3	MSS	0.661			NAF1	MSI-H	0.577			OTUD1	MSI-H	0.674			ARHGAP18	MSI-H	0.681			ASPN	MSS	0.945								SLC9A3R1	MSS	0.598
	PCMTD1	MSS	0.705													TOR3A	MSS	0.661			SERTAD1	MSI-H	0.575			UBALD2	MSI-H	0.672			ZBTB16	MSI-H	0.67			HTRA1	MSS	0.943								S100A4	MSS	0.594
	GID8	MSS	0.705													TMEM176B	MSS	0.657			ZNF10	MSI-H	0.569			LINC02362	MSI-H	0.666			GZMA	MSI-H	0.669			SEC63	MSS	0.942								MTHFD2	MSS	0.592
	CTSZ	MSS	0.699													TIMM13	MSS	0.656			HSPA5	MSI-H	0.562			ZNF331	MSI-H	0.657			CTBP1	MSI-H	0.669			PDGFRA	MSS	0.932								HLA-C	MSS	0.589
	FIS1	MSS	0.697													SATB1	MSS	0.656			TIPARP	MSI-H	0.557			ECI1	MSI-H	0.655			FOSB	MSI-H	0.668			SELENOP	MSS	0.924								C1orf162	MSS	0.589
	NCBP2	MSS	0.697													HMG20B	MSS	0.656			GLO1	MSI-H	0.557			LMNA	MSI-H	0.652			PARP8	MSI-H	0.663			HIGD2A	MSS	0.922								PLD3	MSS	0.586
	RPL39	MSS	0.696													P4HB	MSS	0.654			SEC61G	MSI-H	0.55			PABPC4	MSI-H	0.65			AUTS2	MSI-H	0.663			MGMT	MSS	0.91								PAG1	MSS	0.586
	NDUFAF2	MSS	0.696													NME3	MSS	0.654			RPL37	MSI-H	0.548			VASP	MSI-H	0.646			CD74	MSI-H	0.663			GOPC	MSS	0.906								BTK	MSS	0.585
	ABHD12	MSS	0.696													NDUFS2	MSS	0.654			RPS10	MSI-H	0.546			PNRC1	MSI-H	0.641			IFI35	MSI-H	0.66			CNIH1	MSS	0.904								CALM3	MSS	0.58
	SMIM26	MSS	0.69													RPL22	MSS	0.652			IFITM2	MSI-H	0.544			GLS	MSI-H	0.64			AP3D1	MSI-H	0.654			COL16A1	MSS	0.896								GATA2	MSS	0.579
	EBAG9	MSS	0.69													LDHB	MSS	0.651			LINC02397	MSI-H	0.541			GNAI2	MSI-H	0.639			UBE2L6	MSI-H	0.65			AKAP12	MSS	0.891								CTSB	MSS	0.569
	LAGE3	MSS	0.687													DDRGK1	MSS	0.651			RPS28	MSI-H	0.537			LSR	MSI-H	0.639			DUS1L	MSI-H	0.647			COL6A3	MSS	0.884								NCF1	MSS	0.559
	RPS21	MSS	0.681													CAMTA1	MSS	0.65			FKBP5	MSI-H	0.536			KLHL6	MSI-H	0.638			FOXO1	MSI-H	0.642			CCPG1	MSS	0.884								AP2M1	MSS	0.555
	PSMA7	MSS	0.68													RPL10	MSS	0.649			SIDT1	MSI-H	0.534			BHLHA15	MSI-H	0.637			LPIN2	MSI-H	0.641			PLPP3	MSS	0.882								GSTK1	MSS	0.552
	SELENOW	MSS	0.679													AKR1A1	MSS	0.649			TWISTNB	MSI-H	0.53			CEP350	MSI-H	0.63			MINOS1	MSI-H	0.641			SLC3A2	MSS	0.879								RAC1	MSS	0.534
	PRELID3B	MSS	0.673													DSTN	MSS	0.648			HSPA8	MSI-H	0.529			CD48	MSI-H	0.629			MZT2B	MSI-H	0.64			DNAJC15	MSS	0.879								FCER1G	MSS	0.532
	ARMC10	MSS	0.665													RPS16	MSS	0.646			HSPD1	MSI-H	0.529			PTK2B	MSI-H	0.626			SP140	MSI-H	0.637			TXNIP	MSS	0.873								RASSF5	MSS	0.532
	ZMYND8	MSS	0.664													MANF	MSS	0.646			ATP5F1E	MSI-H	0.528			METRN	MSI-H	0.625			CMIP	MSI-H	0.637			CYBRD1	MSS	0.864								FLOT1	MSS	0.527
	NIT2	MSS	0.664													C1QA	MSS	0.643			UBB	MSI-H	0.526			CSRNP1	MSI-H	0.624			HNRNPD	MSI-H	0.636			TMEM87A	MSS	0.854								WSB1	MSS	0.525
	APIP	MSS	0.662													PTPN2	MSS	0.643			MYADM	MSI-H	0.525			SOCS1	MSI-H	0.621			RPS6KA3	MSI-H	0.636			MEG3	MSS	0.854								MT-ND1	MSS	0.524
	PIN4	MSS	0.662													TRAF1	MSS	0.643			NME2	MSI-H	0.524			KCMF1	MSI-H	0.62			SLFN5	MSI-H	0.621			VCAN	MSS	0.852								GRN	MSS	0.522
	TMEM120A	MSS	0.661													NINJ1	MSS	0.642			ROMO1	MSI-H	0.517			RAB11FIP1	MSI-H	0.619			ALOX5AP	MSI-H	0.62			SERTAD1	MSS	0.827								POLD4	MSS	0.52
	GSTP1	MSS	0.66													VMA21	MSS	0.642			RCSD1	MSI-H	0.513			CTSA	MSI-H	0.615			KPNA4	MSI-H	0.62			CISD1	MSS	0.826								PLK3	MSS	0.513
	C4orf48	MSS	0.66													PSMD3	MSS	0.642			RPL39	MSI-H	0.51			IGHV3-23	MSI-H	0.609			TCTN3	MSI-H	0.62			JUNB	MSS	0.825								PFN1	MSS	0.512
	CLDN4	MSS	0.656													PPA1	MSS	0.64			SEC62	MSI-H	0.507			NR4A1	MSI-H	0.608			PTPN22	MSI-H	0.618			FKBP5	MSS	0.819								TNIP1	MSS	0.505
	WDR77	MSS	0.656													PTRHD1	MSS	0.639			TMSB10	MSI-H	0.505			RPL26	MSI-H	0.602			HMGB2	MSI-H	0.613			CCNL1	MSS	0.816								SUB1	MSS	0.502
	DYNLRB1	MSS	0.654													C15orf48	MSS	0.637			POLR2L	MSI-H	0.505			OSBP	MSI-H	0.602			ZZEF1	MSI-H	0.613			ADI1	MSS	0.814								THBS1	MSI-H	1.676
	ATP5F1E	MSS	0.653													NME4	MSS	0.637								EIF2S3	MSI-H	0.601			HLA-DPA1	MSI-H	0.612			FCGRT	MSS	0.813								AL662860.1	MSI-H	1.207
	LAMTOR4	MSS	0.653													PDIA3	MSS	0.636								FKBP5	MSI-H	0.601			PDE3B	MSI-H	0.609			ARL6IP5	MSS	0.812								FAM107B	MSI-H	1.118
	ESD	MSS	0.65													MRPS34	MSS	0.634								RPS27	MSI-H	0.6			PHLDA1	MSI-H	0.609			GRINA	MSS	0.812								AREG	MSI-H	0.91
	PLOD3	MSS	0.649													CSF1R	MSS	0.633								MAP2K2	MSI-H	0.6			CPNE3	MSI-H	0.608			IRF1	MSS	0.812								JUND	MSI-H	0.831
	ZNF706	MSS	0.647													C1QB	MSS	0.633								UBE2M	MSI-H	0.598			UBE2H	MSI-H	0.598			NDUFV1	MSS	0.801								PNRC1	MSI-H	0.787
	ZNHIT1	MSS	0.642													ANXA1	MSS	0.632								CCND3	MSI-H	0.593			ACP5	MSI-H	0.597			TMEM9	MSS	0.797								RPL26	MSI-H	0.628
	TRIP6	MSS	0.64													RAB9A	MSS	0.632								AHNAK	MSI-H	0.592			PPP1R16B	MSI-H	0.596			PSMD7	MSS	0.788
	RPS20	MSS	0.637													TGFBI	MSS	0.631								SGK1	MSI-H	0.592			IKZF3	MSI-H	0.595			ATRAID	MSS	0.778
	EIF2S2	MSS	0.637													MYDGF	MSS	0.631								DOCK2	MSI-H	0.591			ITGB1	MSI-H	0.592			NFKBIA	MSS	0.772
	BCAP31	MSS	0.637													AHSA1	MSS	0.631								BACH1	MSI-H	0.589			TSR3	MSI-H	0.591			NFIX	MSS	0.771
	PEPD	MSS	0.636													RPLP0	MSS	0.629								HSPD1	MSI-H	0.588			LPIN1	MSI-H	0.587			TMEM167A	MSS	0.768
	PPP1R14B	MSS	0.636													PHLDA2	MSS	0.629								BASP1	MSI-H	0.586			CD63	MSI-H	0.584			CAMLG	MSS	0.761
	PERP	MSS	0.634													PEBP1	MSS	0.629								FAM117A	MSI-H	0.585			TRAC	MSI-H	0.583			MPG	MSS	0.758
	METTL5	MSS	0.634													SUMF2	MSS	0.629								PHC3	MSI-H	0.583			PFKFB3	MSI-H	0.582			RARRES2	MSS	0.749
	MRPL3	MSS	0.634													PLA2G7	MSS	0.628								ITGB7	MSI-H	0.582			FAM129A	MSI-H	0.582			SSR2	MSS	0.749
	ALG3	MSS	0.632													CACYBP	MSS	0.627								PDCD4	MSI-H	0.582			JAK3	MSI-H	0.581			PPP2R1A	MSS	0.742
	MT-ATP8	MSS	0.629													HNMT	MSS	0.627								RCSD1	MSI-H	0.58			JMY	MSI-H	0.581			NDUFS7	MSS	0.741
	PABPC1	MSS	0.627													RWDD1	MSS	0.623								ZFP36L2	MSI-H	0.578			ITM2C	MSI-H	0.581			SLC25A36	MSS	0.736
	NTHL1	MSS	0.626													HIST1H4C	MSS	0.623								AFF1	MSI-H	0.568			RNF187	MSI-H	0.579			ATP6V0D1	MSS	0.734
	YWHAB	MSS	0.624													RPA3	MSS	0.622								CDK14	MSI-H	0.568			ZNF217	MSI-H	0.578			DAB2	MSS	0.733
	MCRIP2	MSS	0.621													POLR2E	MSS	0.621								C16orf54	MSI-H	0.561			TMIGD2	MSI-H	0.576			PGLS	MSS	0.732
	RPS13	MSS	0.615													PDIA6	MSS	0.62								CDR2	MSI-H	0.561			ETS1	MSI-H	0.573			BDH2	MSS	0.725
	ANO9	MSS	0.614													UROD	MSS	0.62								SOCS3	MSI-H	0.559			CITED2	MSI-H	0.573			FBLN5	MSS	0.721
	FUNDC2	MSS	0.612													NUDT21	MSS	0.619								RPS29	MSI-H	0.558			CAPNS1	MSI-H	0.571			SOD2	MSS	0.711
	MCTS1	MSS	0.612													NDUFB11	MSS	0.618								TMEM259	MSI-H	0.557			N4BP1	MSI-H	0.569			SNX17	MSS	0.709
	DDX27	MSS	0.61													SEC11A	MSS	0.618								FOS	MSI-H	0.555			SBF1	MSI-H	0.569			MIR22HG	MSS	0.708
	PGRMC1	MSS	0.61													UQCRQ	MSS	0.617								RPL38	MSI-H	0.553			GALM	MSI-H	0.568			AK3	MSS	0.707
	POLR1D	MSS	0.605													FUCA2	MSS	0.616								LTA4H	MSI-H	0.553			MAN1A1	MSI-H	0.568			AKR1A1	MSS	0.703
	THUMPD3-AS1	MSS	0.605													KDELR1	MSS	0.615								ARIH1	MSI-H	0.551			CBLB	MSI-H	0.566			RUNX1T1	MSS	0.701
	RTF2	MSS	0.605													RPS3A	MSS	0.613								BRI3	MSI-H	0.549			MAP4K1	MSI-H	0.562			PDCD6	MSS	0.693
	RAB5IF	MSS	0.604													HINT2	MSS	0.613								SERPINB9	MSI-H	0.548			NDUFA13	MSI-H	0.562			MCL1	MSS	0.693
	ZFAS1	MSS	0.601													NECTIN2	MSS	0.611								IGHV3-30	MSI-H	0.548			PDE4B	MSI-H	0.557			PLBD1	MSS	0.69
	TMEM176B	MSS	0.6													NDUFAF8	MSS	0.61								ICAM1	MSI-H	0.548			CHST11	MSI-H	0.552			ITM2B	MSS	0.687
	CDX2	MSS	0.595													SMIM3	MSS	0.61								TARSL2	MSI-H	0.546			TP53I13	MSI-H	0.552			LRP1	MSS	0.687
	PDCD5	MSS	0.592													AC100810.1	MSS	0.61								KDM6B	MSI-H	0.535			TMEM14C	MSI-H	0.55			RSRP1	MSS	0.676
	SSBP1	MSS	0.592													SARS	MSS	0.609								FCRL2	MSI-H	0.534			ASXL2	MSI-H	0.549			TSPAN3	MSS	0.668
	PGLS	MSS	0.592													RPS7	MSS	0.608								IRAK1	MSI-H	0.529			TSPAN5	MSI-H	0.547			ZBTB20	MSS	0.665
	BIN1	MSS	0.591													TMUB1	MSS	0.608								TMX4	MSI-H	0.528			SCML4	MSI-H	0.544			ARF4	MSS	0.656
	MSRB2	MSS	0.59													EIF3K	MSS	0.607								ISG15	MSI-H	0.528			TAF10	MSI-H	0.543			TSPYL2	MSS	0.649
	HTATIP2	MSS	0.587													PDCD5	MSS	0.605								IMPAD1	MSI-H	0.526			FKBP5	MSI-H	0.543			FAM198B	MSS	0.646
	RPL24	MSS	0.585													LAIR1	MSS	0.605								SPINT2	MSI-H	0.525			SSBP4	MSI-H	0.542			STAT3	MSS	0.632
	XRN2	MSS	0.585													TUBB6	MSS	0.604								UBE2S	MSI-H	0.525			CTSD	MSI-H	0.54			PSMF1	MSS	0.63
	ELOC	MSS	0.582													NDUFS6	MSS	0.603								MSN	MSI-H	0.524			BCL2L11	MSI-H	0.539			CIRBP	MSS	0.621
	RPL13	MSS	0.581													RPLP1	MSS	0.602								SNHG7	MSI-H	0.522			CD38	MSI-H	0.538			WWTR1	MSS	0.62
	MT-ND2	MSS	0.581													HGSNAT	MSS	0.602								PER1	MSI-H	0.521			HNRNPL	MSI-H	0.537			MFF	MSS	0.62
	MAPK13	MSS	0.576													HIGD2A	MSS	0.601								KHDRBS1	MSI-H	0.519			PTPN18	MSI-H	0.537			SPON2	MSS	0.618
	DNAJC2	MSS	0.574													SNRPD2	MSS	0.601								NUDT4	MSI-H	0.519			RABL6	MSI-H	0.535			COL1A2	MSS	0.614
	NUDT14	MSS	0.574													SEM1	MSS	0.601								UBC	MSI-H	0.515			MALT1	MSI-H	0.533			PRNP	MSS	0.613
	IFT57	MSS	0.573													MRPL57	MSS	0.601								HSPA8	MSI-H	0.512			SNX9	MSI-H	0.533			LITAF	MSS	0.612
	ZNF703	MSS	0.572													SLC25A39	MSS	0.601								MARCKS	MSI-H	0.512			ORAI1	MSI-H	0.532			METTL9	MSS	0.61
	CPNE1	MSS	0.57													RPL6	MSS	0.6								YPEL5	MSI-H	0.512			NAP1L4	MSI-H	0.531			KLF10	MSS	0.607
	UXT	MSS	0.569													NFKBID	MSS	0.6								SYNRG	MSI-H	0.51			ECI2	MSI-H	0.528			TMED3	MSS	0.605
	JOSD2	MSS	0.567													FDPS	MSS	0.6								PRKCB	MSI-H	0.508			PARP14	MSI-H	0.525			PLD3	MSS	0.6
	ACTN1	MSS	0.566													SSR4	MSS	0.599								CCNG1	MSI-H	0.508			STAM	MSI-H	0.518			TSC22D1	MSS	0.598
	DSTN	MSS	0.565													RSU1	MSS	0.599								RPS18	MSI-H	0.507			SMARCC1	MSI-H	0.518			SQSTM1	MSS	0.592
	PLBD1	MSS	0.565													TCP1	MSS	0.598								TRIM44	MSI-H	0.505			GNAI2	MSI-H	0.517			CST3	MSS	0.592
	RPL32	MSS	0.562													NDUFA4	MSS	0.597								VPS13C	MSI-H	0.501			CEBPB	MSI-H	0.517			DDIT4	MSS	0.588
	HSD17B10	MSS	0.562													LSM3	MSS	0.597													PREX1	MSI-H	0.513			LAMP1	MSS	0.585
	RNF114	MSS	0.561													RPL19	MSS	0.596													EMB	MSI-H	0.513			EIF3L	MSS	0.581
	TCEA1	MSS	0.559													ELOVL1	MSS	0.596													CBX4	MSI-H	0.513			ATF3	MSS	0.577
	THOC7	MSS	0.556													PSMF1	MSS	0.595													DNM2	MSI-H	0.509			FAM162A	MSS	0.557
	SCD	MSS	0.556													TMEM256	MSS	0.594													EGR1	MSI-H	0.509			PRDX2	MSS	0.554
	EFNB2	MSS	0.555													NDUFS8	MSS	0.592													ERGIC1	MSI-H	0.501			FSTL1	MSS	0.55
	RPS7	MSS	0.554													SNRPA	MSS	0.592																		ZC3H15	MSS	0.548
	TIMM17B	MSS	0.554													C20orf27	MSS	0.591																		CAST	MSS	0.545
	DPEP1	MSS	0.55													RPS12	MSS	0.589																		CD99	MSS	0.54
	RHEB	MSS	0.55													PARVB	MSS	0.588																		CTSF	MSS	0.534
	EIF2A	MSS	0.55													NDUFB2	MSS	0.587																		ADD3	MSS	0.533
	ATP5MC2	MSS	0.547													PSMG2	MSS	0.587																		DMAC1	MSS	0.516
	TRIM2	MSS	0.546													RUNX3	MSS	0.587																		ATP6V0C	MSS	0.505
	MT-ND1	MSS	0.545													CCL3	MSS	0.587																		SELENOH	MSS	0.505
	RND3	MSS	0.538													TBCA	MSS	0.586																		JUN	MSS	0.504
	DNAJC19	MSS	0.537													EREG	MSS	0.586
	ADRM1	MSS	0.537													ZC3H12A	MSS	0.586
	CDH17	MSS	0.531													PDCL3	MSS	0.586
	TMEM176A	MSS	0.529													UQCRC1	MSS	0.585
	MAPRE1	MSS	0.529													PTMS	MSS	0.585
	APMAP	MSS	0.526													MRPL28	MSS	0.585
	MRPL24	MSS	0.525													APRT	MSS	0.584
	RPL14	MSS	0.524													MRPS15	MSS	0.584
	IMPDH2	MSS	0.523													NAGA	MSS	0.584
	ADGRG1	MSS	0.523													SYNGR2	MSS	0.582
	NHP2	MSS	0.519													CYCS	MSS	0.582
	UBAC2	MSS	0.519													PEPD	MSS	0.582
	AP1S1	MSS	0.51													NDUFS7	MSS	0.581
	CHMP4B	MSS	0.509													MMP9	MSS	0.58
	ATP1A1	MSS	0.507													RPS14	MSS	0.579
	AIMP2	MSS	0.505													NDUFAB1	MSS	0.579
	RPL10	MSS	0.504													ALDH2	MSS	0.578
	SINHCAF	MSS	0.503													RPL15	MSS	0.577
	MUC5AC	MSI-H	4.513													PABPC4	MSS	0.577
	REG4	MSI-H	4.312													PLD3	MSS	0.576
	WARS	MSI-H	2.484													RNASEH2C	MSS	0.575
	RARRES1	MSI-H	2.348													FPGS	MSS	0.575
	RAMP1	MSI-H	2.301													PPIA	MSS	0.574
	ST6GALNAC1	MSI-H	2.184													ZNF706	MSS	0.574
	MUC5B	MSI-H	2.138													CISD2	MSS	0.574
	AGR2	MSI-H	2.11													DOK2	MSS	0.574
	CD55	MSI-H	2.005													MLEC	MSS	0.574
	MLPH	MSI-H	1.968													VAMP8	MSS	0.573
	SERPINA1	MSI-H	1.965													ADRM1	MSS	0.573
	PLA2G2A	MSI-H	1.854													TMEM176A	MSS	0.573
	ISG15	MSI-H	1.845													IDH2	MSS	0.572
	IGFBP2	MSI-H	1.821													RANBP1	MSS	0.572
	TFF1	MSI-H	1.821													SH2B3	MSS	0.572
	TYMP	MSI-H	1.784													GALK1	MSS	0.572
	MUC4	MSI-H	1.59													HMGA1	MSS	0.57
	MUC2	MSI-H	1.586													OXA1L	MSS	0.57
	ISG20	MSI-H	1.524													SUCLG1	MSS	0.57
	TSPAN1	MSI-H	1.505													HPRT1	MSS	0.57
	ASS1	MSI-H	1.46													RAB34	MSS	0.57
	RARRES3	MSI-H	1.436													UBE2E1	MSS	0.57
	CREB3L1	MSI-H	1.425													CD4	MSS	0.569
	LGALS9	MSI-H	1.418													SEC11C	MSS	0.569
	HLA-DRB1	MSI-H	1.414													TMEM208	MSS	0.567
	HK2	MSI-H	1.385													RPL18	MSS	0.566
	GOLM1	MSI-H	1.351													DUT	MSS	0.566
	IQGAP2	MSI-H	1.335													EEF1B2	MSS	0.565
	TC2N	MSI-H	1.32													HMGN1	MSS	0.565
	MCU	MSI-H	1.311													VDAC1	MSS	0.565
	SYTL1	MSI-H	1.306													CCT7	MSS	0.564
	HLA-DPB1	MSI-H	1.293													RPS8	MSS	0.562
	ODF3B	MSI-H	1.284													PIH1D1	MSS	0.562
	TPM2	MSI-H	1.277													ENG	MSS	0.559
	DUSP4	MSI-H	1.276													DRAM1	MSS	0.559
	FUT8	MSI-H	1.274													ATP5MC2	MSS	0.558
	IFI35	MSI-H	1.273													RBM17	MSS	0.558
	GBP2	MSI-H	1.253													MAD2L2	MSS	0.558
	SUPT4H1	MSI-H	1.245													RPLP2	MSS	0.557
	ZG16B	MSI-H	1.239													RPL24	MSS	0.557
	MTUS1	MSI-H	1.229													TMEM14C	MSS	0.557
	GSKIP	MSI-H	1.216													PHF5A	MSS	0.557
	IL6ST	MSI-H	1.215													MIF4GD	MSS	0.556
	TRIM15	MSI-H	1.206													ITPA	MSS	0.556
	MUC13	MSI-H	1.194													RPL29	MSS	0.554
	GSDMB	MSI-H	1.192													RAB20	MSS	0.554
	C19orf33	MSI-H	1.188													EIF2S2	MSS	0.554
	CXCL16	MSI-H	1.177													SNRPC	MSS	0.554
	GALNT7	MSI-H	1.173													OAT	MSS	0.554
	MAPRE2	MSI-H	1.17													CD40	MSS	0.554
	MDM2	MSI-H	1.164													RPL11	MSS	0.551
	RHOF	MSI-H	1.163													PPDPF	MSS	0.551
	BIRC3	MSI-H	1.163													CD86	MSS	0.551
	XAF1	MSI-H	1.158													FABP5	MSS	0.551
	TJP3	MSI-H	1.155													HIKESHI	MSS	0.551
	IFI16	MSI-H	1.15													RPL7A	MSS	0.549
	MUC1	MSI-H	1.146													PRDX3	MSS	0.549
	FAM107B	MSI-H	1.142													PDE4DIP	MSS	0.549
	FUT3	MSI-H	1.14													ZNF428	MSS	0.549
	RPL22L1	MSI-H	1.133													HCFC1R1	MSS	0.549
	MX1	MSI-H	1.13													TEX264	MSS	0.549
	CAPN5	MSI-H	1.124													GTF2H5	MSS	0.549
	CDC42EP5	MSI-H	1.123													PCBD1	MSS	0.548
	HLA-DPA1	MSI-H	1.116													UBE2L3	MSS	0.547
	XBP1	MSI-H	1.104													SIRT2	MSS	0.546
	LMF2	MSI-H	1.102													RACK1	MSS	0.545
	QSOX1	MSI-H	1.089													CCDC88A	MSS	0.545
	SERPINB6	MSI-H	1.086													SNRPB2	MSS	0.545
	GSN	MSI-H	1.086													RPL8	MSS	0.544
	FCGBP	MSI-H	1.08													HLA-DRB1	MSS	0.544
	HSH2D	MSI-H	1.078													NAAA	MSS	0.544
	GBP3	MSI-H	1.066													PRDX1	MSS	0.543
	C19orf66	MSI-H	1.064													SLAMF8	MSS	0.543
	GLRX	MSI-H	1.061													TP53I13	MSS	0.543
	LRP10	MSI-H	1.05													PRMT1	MSS	0.542
	S100P	MSI-H	1.049													HLA-DOA	MSS	0.542
	RNF213	MSI-H	1.043													GPS1	MSS	0.542
	HLA-DRA	MSI-H	1.04													MAP3K8	MSS	0.541
	SDCBP2	MSI-H	1.038													RNH1	MSS	0.538
	GALNT1	MSI-H	1.033													EID1	MSS	0.538
	S100A14	MSI-H	1.024													CDK2AP2	MSS	0.538
	CDC42EP1	MSI-H	1.022													NDUFB9	MSS	0.537
	FAM114A1	MSI-H	1.015													ILF2	MSS	0.537
	DUSP5	MSI-H	1.014													TRAPPC2L	MSS	0.537
	CDHR5	MSI-H	1.013													PTMA	MSS	0.536
	RBBP8	MSI-H	1.01													RPL5	MSS	0.536
	NPDC1	MSI-H	1.01													CTSH	MSS	0.536
	ABHD3	MSI-H	1.005													ACP5	MSS	0.536
	FHL2	MSI-H	1.005													TRPV2	MSS	0.536
	ADAM9	MSI-H	0.996													H2AFX	MSS	0.536
	FKBP11	MSI-H	0.993													PSMB6	MSS	0.535
	NUP50	MSI-H	0.989													CYC1	MSS	0.535
	ARSA	MSI-H	0.985													DNAJB11	MSS	0.535
	CD74	MSI-H	0.984													GPX4	MSS	0.534
	CKLF	MSI-H	0.983													ZNHIT1	MSS	0.534
	SHROOM3	MSI-H	0.977													TECR	MSS	0.534
	PDE4D	MSI-H	0.974													CHCHD7	MSS	0.534
	BIK	MSI-H	0.973													BLVRB	MSS	0.533
	NR4A2	MSI-H	0.971													MRPL21	MSS	0.533
	PLAC8	MSI-H	0.953													KRTCAP2	MSS	0.531
	CBLB	MSI-H	0.95													CCDC124	MSS	0.531
	NUCB2	MSI-H	0.946													NAA38	MSS	0.53
	IRF7	MSI-H	0.938													CCL4	MSS	0.53
	PFKP	MSI-H	0.937													RPS3	MSS	0.529
	CYB561D2	MSI-H	0.936													RPS15	MSS	0.529
	SERPINB1	MSI-H	0.934													BTF3	MSS	0.528
	BAG1	MSI-H	0.934													HINT1	MSS	0.528
	SYTL2	MSI-H	0.933													SIVA1	MSS	0.528
	APOL6	MSI-H	0.927													ACO2	MSS	0.526
	CYSTM1	MSI-H	0.926													NDUFS4	MSS	0.526
	SEMA3B	MSI-H	0.923													COX5A	MSS	0.525
	TNFSF10	MSI-H	0.919													NDUFB4	MSS	0.525
	ZZEF1	MSI-H	0.914													TMED3	MSS	0.525
	NAB1	MSI-H	0.914													PA2G4	MSS	0.525
	ERO1A	MSI-H	0.911													MRPL43	MSS	0.524
	FN3K	MSI-H	0.905													GPR137B	MSS	0.524
	RAC2	MSI-H	0.899													IL18	MSS	0.523
	ANXA2	MSI-H	0.897													MMP19	MSS	0.523
	SEPT6	MSI-H	0.896													PRDX4	MSS	0.523
	AP2B1	MSI-H	0.893													RPS4X	MSS	0.522
	ATP2A3	MSI-H	0.893													ATP5PF	MSS	0.522
	UGCG	MSI-H	0.893													PSMB1	MSS	0.522
	PLXNB2	MSI-H	0.892													AP2M1	MSS	0.522
	PARP14	MSI-H	0.892													DAPK1	MSS	0.522
	CXXC1	MSI-H	0.89													CENPX	MSS	0.522
	ITGB4	MSI-H	0.888													COX7B	MSS	0.521
	ITGAE	MSI-H	0.887													YIF1A	MSS	0.521
	ELP5	MSI-H	0.883													MYO1G	MSS	0.52
	CABIN1	MSI-H	0.88													C8orf59	MSS	0.519
	TSC22D3	MSI-H	0.878													MRPL11	MSS	0.519
	EPS8L1	MSI-H	0.877													PDE4A	MSS	0.518
	TUBB2A	MSI-H	0.876													IMMT	MSS	0.517
	CTDNEP1	MSI-H	0.868													NACA	MSS	0.516
	FOSL2	MSI-H	0.867													RBM3	MSS	0.516
	ANP32E	MSI-H	0.863													PHB2	MSS	0.516
	TLN1	MSI-H	0.86													RPS19	MSS	0.515
	EIF5A	MSI-H	0.857													PMP22	MSS	0.515
	MXD1	MSI-H	0.854													PHB	MSS	0.515
	ALDH3A2	MSI-H	0.854													TIMM17A	MSS	0.515
	SEC14L1	MSI-H	0.851													BCL7B	MSS	0.515
	FBXW5	MSI-H	0.85													RPL32	MSS	0.514
	JOSD1	MSI-H	0.85													RPL7	MSS	0.514
	NQO2	MSI-H	0.85													SLC25A3	MSS	0.514
	LAP3	MSI-H	0.85													TMED9	MSS	0.514
	TYMS	MSI-H	0.849													WASF2	MSS	0.514
	BTBD6	MSI-H	0.849													RPL13	MSS	0.513
	SEC16A	MSI-H	0.848													GAPDH	MSS	0.513
	SBNO2	MSI-H	0.847													HERPUD1	MSS	0.513
	MIA3	MSI-H	0.847													FNIP2	MSS	0.513
	ARHGAP26	MSI-H	0.846													ABI3	MSS	0.513
	ASPH	MSI-H	0.844													MANBA	MSS	0.512
	CANT1	MSI-H	0.839													NDUFA10	MSS	0.512
	STAT2	MSI-H	0.836													NPC2	MSS	0.511
	NDEL1	MSI-H	0.833													EIF3F	MSS	0.511
	CEMIP2	MSI-H	0.833													EIF4EBP1	MSS	0.511
	LGALS3BP	MSI-H	0.83													RPL35	MSS	0.51
	TSPAN13	MSI-H	0.825													ANXA5	MSS	0.51
	VILL	MSI-H	0.824													COMT	MSS	0.51
	VPS37B	MSI-H	0.82													CHCHD10	MSS	0.51
	GUCD1	MSI-H	0.818													MRPS21	MSS	0.51
	BNIP3L	MSI-H	0.816													NDUFV1	MSS	0.51
	STIM2	MSI-H	0.815													LGALS3	MSS	0.509
	SMAP2	MSI-H	0.813													LSM4	MSS	0.509
	CARD16	MSI-H	0.812													TMEM230	MSS	0.509
	CHP1	MSI-H	0.809													ATP5F1B	MSS	0.508
	CDK5RAP3	MSI-H	0.808													RPS23	MSS	0.507
	CYTOR	MSI-H	0.807													COX4I1	MSS	0.507
	ECI1	MSI-H	0.806													SH3BGRL	MSS	0.507
	CNP	MSI-H	0.805													CRTAP	MSS	0.507
	GALNT3	MSI-H	0.802													CUEDC2	MSS	0.507
	SMCHD1	MSI-H	0.801													ZCRB1	MSS	0.507
	KIAA1551	MSI-H	0.8													VIM	MSS	0.506
	NPLOC4	MSI-H	0.8													DBI	MSS	0.506
	CRELD2	MSI-H	0.797													FIBP	MSS	0.506
	AVPI1	MSI-H	0.796													ETFA	MSS	0.506
	STAT1	MSI-H	0.794													GLUD1	MSS	0.506
	CENPM	MSI-H	0.793													SPAG7	MSS	0.505
	ACOT7	MSI-H	0.79													CD72	MSS	0.505
	DHFR	MSI-H	0.78													HSP90AB1	MSS	0.504
	RIOK3	MSI-H	0.778													HNRNPA0	MSS	0.503
	METRNL	MSI-H	0.775													TMED2	MSS	0.503
	CYTH1	MSI-H	0.773													COX14	MSS	0.503
	PML	MSI-H	0.772													ERLEC1	MSS	0.503
	TOB1	MSI-H	0.77													CALR	MSS	0.502
	LIMA1	MSI-H	0.77													IFI27L2	MSS	0.502
	SH3KBP1	MSI-H	0.769													RPN2	MSS	0.501
	CIB1	MSI-H	0.767													HMOX1	MSS	0.501
	GMDS	MSI-H	0.767													LSM6	MSS	0.501
	KRT7	MSI-H	0.765													IFIT2	MSI-H	2.997
	RANBP2	MSI-H	0.765													HES4	MSI-H	2.846
	SMARCA2	MSI-H	0.761													IFIT3	MSI-H	2.502
	CPD	MSI-H	0.76													CD69	MSI-H	2.499
	GALNT12	MSI-H	0.759													IFITM2	MSI-H	2.27
	PIM3	MSI-H	0.758													IFITM1	MSI-H	2.254
	MAPK1	MSI-H	0.758													ISG15	MSI-H	2.122
	SP100	MSI-H	0.757													FCGR3B	MSI-H	2.026
	CRIM1	MSI-H	0.757													SELL	MSI-H	1.976
	C1orf21	MSI-H	0.757													ADM	MSI-H	1.91
	SIRT7	MSI-H	0.75													HCAR3	MSI-H	1.901
	SETX	MSI-H	0.747													S100A8	MSI-H	1.878
	DLG3	MSI-H	0.746													HCAR2	MSI-H	1.828
	GTF2A2	MSI-H	0.743													XAF1	MSI-H	1.805
	AHNAK	MSI-H	0.742													MX1	MSI-H	1.797
	MYDGF	MSI-H	0.737													MX2	MSI-H	1.796
	LPIN2	MSI-H	0.736													LY6E	MSI-H	1.727
	DDX3X	MSI-H	0.736													FPR2	MSI-H	1.714
	SRGN	MSI-H	0.735													DDX60L	MSI-H	1.703
	CHMP5	MSI-H	0.732													PDE4B	MSI-H	1.685
	RALGAPA1	MSI-H	0.73													AC015912.3	MSI-H	1.569
	CCPG1	MSI-H	0.729													EGR1	MSI-H	1.559
	RNF145	MSI-H	0.728													RIPOR2	MSI-H	1.538
	ZC3HAV1	MSI-H	0.728													GCA	MSI-H	1.471
	GSR	MSI-H	0.725													IFITM3	MSI-H	1.443
	MSI2	MSI-H	0.725													EVI2B	MSI-H	1.431
	KRT19	MSI-H	0.723													XPO6	MSI-H	1.403
	PSIP1	MSI-H	0.722													IL1RAP	MSI-H	1.395
	ARHGEF16	MSI-H	0.722													MNDA	MSI-H	1.391
	SLC44A2	MSI-H	0.721													CPD	MSI-H	1.39
	PLIN3	MSI-H	0.721													SOCS3	MSI-H	1.337
	DSG2	MSI-H	0.721													NFKBIZ	MSI-H	1.324
	CMIP	MSI-H	0.719													EIF2AK2	MSI-H	1.304
	ABHD17A	MSI-H	0.718													IFI6	MSI-H	1.303
	TRIP10	MSI-H	0.717													SMCHD1	MSI-H	1.29
	HLA-DRB5	MSI-H	0.716													FOS	MSI-H	1.286
	CFLAR	MSI-H	0.716													S100A9	MSI-H	1.286
	OPTN	MSI-H	0.716													MIR3945HG	MSI-H	1.285
	PTPA	MSI-H	0.716													TRIM22	MSI-H	1.234
	MT2A	MSI-H	0.714													RHOH	MSI-H	1.223
	ANKRD36C	MSI-H	0.714													TRIB1	MSI-H	1.219
	SPTAN1	MSI-H	0.713													ABHD5	MSI-H	1.197
	BAIAP2L2	MSI-H	0.71													IL1R2	MSI-H	1.195
	SMIM14	MSI-H	0.71													YPEL3	MSI-H	1.184
	KDM6B	MSI-H	0.708													PLEK	MSI-H	1.167
	SPATS2L	MSI-H	0.708													MAP1LC3B	MSI-H	1.161
	PARP9	MSI-H	0.707													LY96	MSI-H	1.159
	SMAD2	MSI-H	0.706													SHISA5	MSI-H	1.143
	OAS3	MSI-H	0.703													EPSTI1	MSI-H	1.134
	IRF1	MSI-H	0.703													SP110	MSI-H	1.123
	PKM	MSI-H	0.702													ARHGAP26	MSI-H	1.119
	LMO4	MSI-H	0.702													FPR1	MSI-H	1.111
	SPINK4	MSI-H	0.701													CKLF	MSI-H	1.1
	NFKB2	MSI-H	0.697													N4BP1	MSI-H	1.097
	GOLGA3	MSI-H	0.697													IFI16	MSI-H	1.079
	MYH14	MSI-H	0.696													ANP32A	MSI-H	1.027
	S100A6	MSI-H	0.696													IVNS1ABP	MSI-H	1.024
	EP300	MSI-H	0.694													RNF213	MSI-H	1.015
	LPIN1	MSI-H	0.693													CXCL8	MSI-H	0.996
	HIF1A	MSI-H	0.693													BEST1	MSI-H	0.98
	SYNE2	MSI-H	0.691													TREM1	MSI-H	0.975
	TIPARP	MSI-H	0.689													TLR2	MSI-H	0.972
	NANS	MSI-H	0.688													BASP1	MSI-H	0.969
	SREBF2	MSI-H	0.687													OSM	MSI-H	0.962
	LYN	MSI-H	0.686													TXNIP	MSI-H	0.958
	IDH2	MSI-H	0.685													PTEN	MSI-H	0.951
	SEMA4B	MSI-H	0.685													LCP2	MSI-H	0.944
	KIF13B	MSI-H	0.685													KIAA1551	MSI-H	0.937
	DNM2	MSI-H	0.683													ACSL1	MSI-H	0.918
	PRKD2	MSI-H	0.682													SLA	MSI-H	0.914
	RBPJ	MSI-H	0.682													PARP14	MSI-H	0.902
	ARFGAP3	MSI-H	0.68													ISG20	MSI-H	0.898
	ADGRE5	MSI-H	0.68													NEAT1	MSI-H	0.894
	FAT1	MSI-H	0.68													RNF149	MSI-H	0.878
	TRABD	MSI-H	0.679													MBOAT7	MSI-H	0.871
	WSB1	MSI-H	0.679													CSF3R	MSI-H	0.865
	TK1	MSI-H	0.679													PTPN12	MSI-H	0.855
	UBE2L6	MSI-H	0.679													ALOX5AP	MSI-H	0.853
	SLC16A3	MSI-H	0.678													SAMSN1	MSI-H	0.831
	MTHFD2	MSI-H	0.677													BRI3	MSI-H	0.827
	BST2	MSI-H	0.674													ELF1	MSI-H	0.825
	TCIRG1	MSI-H	0.673													PHACTR1	MSI-H	0.825
	NDUFB1	MSI-H	0.672													CLEC4E	MSI-H	0.822
	ANXA1	MSI-H	0.672													PHC2	MSI-H	0.809
	MPRIP	MSI-H	0.669													CSF2RB	MSI-H	0.805
	PPP6R1	MSI-H	0.667													TNFAIP6	MSI-H	0.796
	SNAP23	MSI-H	0.667													BCL2A1	MSI-H	0.793
	CDCP1	MSI-H	0.667													H3F3B	MSI-H	0.782
	TP53I11	MSI-H	0.666													USP15	MSI-H	0.777
	TCF7L2	MSI-H	0.665													KLF2	MSI-H	0.775
	TNIP1	MSI-H	0.664													CD55	MSI-H	0.772
	CASP4	MSI-H	0.664													NAMPT	MSI-H	0.757
	STAT3	MSI-H	0.663													CYTIP	MSI-H	0.751
	RPS27L	MSI-H	0.663													ZFP36	MSI-H	0.732
	MYO9B	MSI-H	0.663													ETS2	MSI-H	0.732
	ADAR	MSI-H	0.66													SMAP2	MSI-H	0.718
	HSPA5	MSI-H	0.66													ITGAX	MSI-H	0.704
	MAX	MSI-H	0.659													AL138963.3	MSI-H	0.703
	CREB3	MSI-H	0.659													ADAR	MSI-H	0.702
	IBTK	MSI-H	0.658													HLA-E	MSI-H	0.696
	AKAP13	MSI-H	0.657													CEBPD	MSI-H	0.667
	ODC1	MSI-H	0.656													G0S2	MSI-H	0.647
	ARFIP2	MSI-H	0.656													SMIM25	MSI-H	0.616
	CCDC107	MSI-H	0.655													GBP1	MSI-H	0.612
	TAP1	MSI-H	0.654													IL1RN	MSI-H	0.603
	DERL2	MSI-H	0.654													SLC25A37	MSI-H	0.599
	HERPUD1	MSI-H	0.652													SAT1	MSI-H	0.572
	MISP	MSI-H	0.651													CD53	MSI-H	0.551
	CALM3	MSI-H	0.649													AQP9	MSI-H	0.538
	EHD1	MSI-H	0.649													IER3	MSI-H	0.514
	MYL12A	MSI-H	0.647
	NBL1	MSI-H	0.645
	HMG20B	MSI-H	0.645
	MIER1	MSI-H	0.643
	SZRD1	MSI-H	0.643
	MYH9	MSI-H	0.642
	ADAM10	MSI-H	0.642
	ERGIC1	MSI-H	0.642
	TPGS1	MSI-H	0.641
	MIA2	MSI-H	0.641
	COPB1	MSI-H	0.641
	DGKD	MSI-H	0.641
	RGS10	MSI-H	0.64
	MYO1E	MSI-H	0.64
	GPATCH8	MSI-H	0.639
	CCS	MSI-H	0.639
	DNAJA1	MSI-H	0.638
	FLII	MSI-H	0.638
	KLF4	MSI-H	0.638
	PXN	MSI-H	0.637
	GGA1	MSI-H	0.636
	UBALD2	MSI-H	0.635
	THOP1	MSI-H	0.634
	ERBB2	MSI-H	0.634
	TENT5A	MSI-H	0.632
	HMGB2	MSI-H	0.632
	NCBP3	MSI-H	0.63
	TXNIP	MSI-H	0.629
	IRS2	MSI-H	0.629
	CYB5R3	MSI-H	0.628
	DNMT1	MSI-H	0.628
	PRPF8	MSI-H	0.627
	RABGAP1L	MSI-H	0.627
	CTNNA1	MSI-H	0.626
	POLR3GL	MSI-H	0.626
	DPP9	MSI-H	0.626
	TMC5	MSI-H	0.626
	SCNN1A	MSI-H	0.626
	HYOU1	MSI-H	0.625
	UBB	MSI-H	0.624
	PNPLA2	MSI-H	0.624
	PSMD9	MSI-H	0.623
	FAM129B	MSI-H	0.623
	VAPA	MSI-H	0.622
	ITPK1	MSI-H	0.622
	SOCS1	MSI-H	0.622
	P4HA1	MSI-H	0.621
	PTPN18	MSI-H	0.621
	SUPT6H	MSI-H	0.619
	STK39	MSI-H	0.619
	TRPM4	MSI-H	0.619
	UBE2J1	MSI-H	0.618
	MED16	MSI-H	0.617
	P4HB	MSI-H	0.616
	RNF19A	MSI-H	0.616
	SLC38A10	MSI-H	0.616
	LEPROTL1	MSI-H	0.616
	GOLGB1	MSI-H	0.616
	SP110	MSI-H	0.615
	B4GALT1	MSI-H	0.614
	TP53I3	MSI-H	0.614
	NMI	MSI-H	0.613
	SH2D3A	MSI-H	0.613
	IQGAP1	MSI-H	0.612
	MPDU1	MSI-H	0.612
	SAP30BP	MSI-H	0.611
	STXBP2	MSI-H	0.611
	TNFRSF1A	MSI-H	0.611
	CTSD	MSI-H	0.61
	FOXP1	MSI-H	0.61
	ARF6	MSI-H	0.609
	MAP3K11	MSI-H	0.608
	PSME2	MSI-H	0.606
	BIRC2	MSI-H	0.606
	ALAS1	MSI-H	0.605
	TRIM31	MSI-H	0.604
	CASP8	MSI-H	0.603
	LMAN1	MSI-H	0.603
	KIAA1522	MSI-H	0.601
	TNFAIP3	MSI-H	0.6
	EIF4A3	MSI-H	0.599
	DDX5	MSI-H	0.597
	AIDA	MSI-H	0.597
	CDK9	MSI-H	0.596
	MED15	MSI-H	0.595
	SAR1A	MSI-H	0.595
	SH3BGRL3	MSI-H	0.594
	DAP	MSI-H	0.594
	SNRNP25	MSI-H	0.594
	PDLIM5	MSI-H	0.594
	NDUFA13	MSI-H	0.592
	MAFF	MSI-H	0.592
	N4BP1	MSI-H	0.591
	TRIOBP	MSI-H	0.591
	EWSR1	MSI-H	0.59
	STK17B	MSI-H	0.59
	TMCO3	MSI-H	0.59
	NFKB1	MSI-H	0.589
	ARHGDIB	MSI-H	0.587
	MRPS21	MSI-H	0.583
	MTA2	MSI-H	0.583
	CYTH2	MSI-H	0.583
	EHBP1L1	MSI-H	0.581
	MAP2K2	MSI-H	0.579
	NUB1	MSI-H	0.579
	GTF2E2	MSI-H	0.578
	CYBC1	MSI-H	0.577
	SPTLC2	MSI-H	0.577
	PMM1	MSI-H	0.577
	PPP2CA	MSI-H	0.576
	CDC42SE2	MSI-H	0.573
	EP400	MSI-H	0.573
	IFITM2	MSI-H	0.572
	GAK	MSI-H	0.572
	BSG	MSI-H	0.571
	NSMF	MSI-H	0.57
	FGFR1OP2	MSI-H	0.57
	MST1R	MSI-H	0.57
	S100A13	MSI-H	0.57
	CCNDBP1	MSI-H	0.568
	NLRC5	MSI-H	0.567
	S100A16	MSI-H	0.567
	PLK2	MSI-H	0.566
	AP3S1	MSI-H	0.563
	AGR3	MSI-H	0.563
	MYO7B	MSI-H	0.562
	MAP2K3	MSI-H	0.561
	CD2AP	MSI-H	0.561
	SLK	MSI-H	0.559
	HADHB	MSI-H	0.558
	DDA1	MSI-H	0.556
	ARPP19	MSI-H	0.556
	SLCO4A1	MSI-H	0.556
	SREK1IP1	MSI-H	0.556
	ETNK1	MSI-H	0.554
	DNAJC9	MSI-H	0.554
	ARHGEF1	MSI-H	0.551
	SLC25A11	MSI-H	0.551
	TSPAN3	MSI-H	0.551
	CTDSP1	MSI-H	0.549
	XPNPEP1	MSI-H	0.548
	RBM47	MSI-H	0.548
	SORD	MSI-H	0.545
	GNAI2	MSI-H	0.544
	PRKAR1A	MSI-H	0.543
	DYNC1H1	MSI-H	0.542
	HMGCS1	MSI-H	0.542
	EPS15	MSI-H	0.542
	SLC9A3R1	MSI-H	0.54
	GLG1	MSI-H	0.54
	DNAJC10	MSI-H	0.54
	MIB2	MSI-H	0.538
	PARP10	MSI-H	0.537
	ABLIM1	MSI-H	0.537
	TM7SF3	MSI-H	0.537
	LASP1	MSI-H	0.536
	SFXN1	MSI-H	0.535
	SF3A1	MSI-H	0.534
	LCN2	MSI-H	0.533
	ARHGDIA	MSI-H	0.532
	HIP1R	MSI-H	0.532
	CDC42	MSI-H	0.531
	PI4KA	MSI-H	0.531
	CLDN7	MSI-H	0.531
	DDT	MSI-H	0.53
	RBBP4	MSI-H	0.53
	RTCB	MSI-H	0.53
	SPTBN1	MSI-H	0.53
	IL4R	MSI-H	0.53
	TNFRSF14	MSI-H	0.529
	MCM3	MSI-H	0.529
	PTBP1	MSI-H	0.525
	TOB2	MSI-H	0.525
	CRB3	MSI-H	0.525
	HIST1H1C	MSI-H	0.524
	TUBB4B	MSI-H	0.523
	PSME1	MSI-H	0.523
	HNRNPH1	MSI-H	0.523
	EPSTI1	MSI-H	0.522
	TMEM59	MSI-H	0.521
	SLC25A4	MSI-H	0.521
	PPP4R3A	MSI-H	0.52
	SEPT11	MSI-H	0.52
	GBF1	MSI-H	0.52
	GABARAP	MSI-H	0.519
	PARP12	MSI-H	0.519
	RAB14	MSI-H	0.519
	SURF4	MSI-H	0.518
	HSP90B1	MSI-H	0.518
	MYO5B	MSI-H	0.518
	USP34	MSI-H	0.517
	CAPN2	MSI-H	0.517
	NCOR1	MSI-H	0.516
	TMEM30A	MSI-H	0.516
	PGAM1	MSI-H	0.515
	MBP	MSI-H	0.514
	CDC73	MSI-H	0.514
	DGCR6L	MSI-H	0.514
	RAB8A	MSI-H	0.513
	HK1	MSI-H	0.512
	PSMB9	MSI-H	0.512
	ARHGAP5	MSI-H	0.512
	VPS13A	MSI-H	0.511
	FRYL	MSI-H	0.511
	UBAC1	MSI-H	0.511
	NPEPPS	MSI-H	0.51
	INAVA	MSI-H	0.51
	DCTN4	MSI-H	0.509
	MYL12B	MSI-H	0.508
	CDKN1A	MSI-H	0.508
	RAP1B	MSI-H	0.508
	STARD10	MSI-H	0.508
	ANKRD37	MSI-H	0.507
	ROCK1	MSI-H	0.506
	CSNK1D	MSI-H	0.504
	UAP1	MSI-H	0.504
	CAMK2D	MSI-H	0.503
	TSPAN14	MSI-H	0.503
	PKP2	MSI-H	0.502
	STMN1	MSI-H	0.502
	NMT1	MSI-H	0.501
	NT5C3A	MSI-H	0.501
	SRA1	MSI-H	0.5
	NCLN	MSI-H	0.5
	Abbreviations: CRC, colorectal cancer; DEG, differentially expressed gene; MSI, microsatellite instability; MSI-H, microsatellite instability-high; MSS, microsatellite stable.
[truncated: 1 more columns]

## Sheet: Supplementary Table S4 (APC)
	Supplementray Table S4. DEGs of each cell type according to the genetic status in scRNA-seq data of 30 human CRCs
	DEGs by APC mutation status
	DEGs in epithelial					DEGs in CD4+ T					DEGs in CD8+ T					DEGs in myeloid					DEGs in B					DEGs in plasma					DEGs in NK					DEGs in fibroblast					DEGs in endothelial					DEGs in mast
	Gene	Condition	Log2FC			Gene	Condition	Log2FC			Gene	Condition	Log2FC			Gene	Condition	Log2FC			Gene	Condition	Log2FC			Gene	Condition	Log2FC			Gene	Condition	Log2FC			Gene	Condition	Log2FC			Gene	Condition	Log2FC			Gene	Condition	Log2FC
	AQP5	APC WT	12.277			SIK3	APC WT	1.125			CD38	APC WT	1.164			HCAR2	APC WT	2.245			CR2	APC WT	1.176			IGHV3-74	APC WT	1.721			CD8A	APC WT	1.434			IGKC	APC WT	1.795			IGKC	APC WT	3.497			AREG	APC WT	0.774
	SYT8	APC WT	5.059			WDR74	APC WT	1.091			IFI6	APC WT	0.945			CD69	APC WT	2.147			BCL3	APC WT	1.145			CD69	APC WT	1.431			CD3D	APC WT	1.41			CXCL14	APC WT	1.431			ROBO1	APC WT	1.55			JUND	APC WT	0.765
	TFF2	APC WT	4.434			ATP1B3	APC WT	1.018			MX1	APC WT	0.877			HCAR3	APC WT	1.977			MBD2	APC WT	1.137			CD48	APC WT	1.16			CD3G	APC WT	1.409			RCSD1	APC WT	1.419			XIST	APC WT	1.07			PROM1	APC MUT	2.092
	LYZ	APC WT	4.111			JUND	APC WT	0.968			FAM118A	APC WT	0.799			IFITM2	APC WT	1.833			MX1	APC WT	1.077			KLF2	APC WT	1.033			LAG3	APC WT	1.26			GMFG	APC WT	1.192			DDIT4	APC WT	0.915			PROS1	APC MUT	1.615
	TMPRSS3	APC WT	3.338			FAM118A	APC WT	0.967			EPSTI1	APC WT	0.799			ADM	APC WT	1.728			SIK3	APC WT	0.958			IGKV3-11	APC WT	0.976			MX1	APC WT	1.212			PCBP2	APC WT	1.017			RPS26	APC WT	0.785			RRAD	APC MUT	1.322
	LCN2	APC WT	3.019			KPNA2	APC WT	0.867			SIK3	APC WT	0.717			IFITM1	APC WT	1.708			ATP1B3	APC WT	0.937			IGHV3-33	APC WT	0.925			HLA-DRB1	APC WT	1.183			RPS26	APC WT	0.841			EGFL7	APC WT	0.517			TTI1	APC MUT	1.319
	COL9A3	APC WT	2.984			ITPKB	APC WT	0.856			ERAP2	APC WT	0.687			CXCL8	APC WT	1.439			CD79B	APC WT	0.888			IGHV3-21	APC WT	0.919			IFI6	APC WT	0.972			IFITM1	APC WT	0.616			CXCL2	APC MUT	1.785			HLA-DRB1	APC MUT	1.316
	IFI6	APC WT	2.838			RANBP2	APC WT	0.852			ISG15	APC WT	0.675			ISG15	APC WT	1.409			FCER2	APC WT	0.872			TXNDC5	APC WT	0.879			SRRT	APC WT	0.969			DPT	APC MUT	2.99			ZBTB10	APC MUT	1.785			AK2	APC MUT	1.222
	PROM1	APC WT	2.776			YPEL5	APC WT	0.82			WDR74	APC WT	0.644			SELL	APC WT	1.402			TKT	APC WT	0.867			EZR	APC WT	0.865			PTMS	APC WT	0.894			GXYLT2	APC MUT	2.814			C2CD4B	APC MUT	1.772			RGS16	APC MUT	1.176
	GCNT3	APC WT	2.616			DUSP5	APC WT	0.77			NFKB2	APC WT	0.642			AC015912.3	APC WT	1.38			SEC14L1	APC WT	0.831			EVI2A	APC WT	0.86			HLA-DRA	APC WT	0.89			SFRP2	APC MUT	2.473			TAGLN	APC MUT	1.632			TMEM233	APC MUT	1.171
	KLK10	APC WT	2.587			ESYT2	APC WT	0.761			HLA-DRB1	APC WT	0.64			S100A8	APC WT	1.363			ID3	APC WT	0.809			JCHAIN	APC WT	0.849			ANXA5	APC WT	0.86			MGP	APC MUT	2.332			SELE	APC MUT	1.629			PTGS2	APC MUT	1.137
	SLC9A3	APC WT	2.515			USP36	APC WT	0.754			DUSP5	APC WT	0.638			DDX60L	APC WT	1.29			BORCS5	APC WT	0.799			LMNA	APC WT	0.821			DUSP5	APC WT	0.856			IGF1	APC MUT	2.208			CEBPD	APC MUT	1.608			ITGAE	APC MUT	1.073
	VSIG2	APC WT	2.204			HMCES	APC WT	0.746			KDM6B	APC WT	0.635			EGR1	APC WT	1.285			TMEM123	APC WT	0.78			GLA	APC WT	0.817			CTSA	APC WT	0.803			VEGFB	APC MUT	2.062			TMTC1	APC MUT	1.583			LINC00996	APC MUT	1.073
	AZGP1	APC WT	2.194			FAAH2	APC WT	0.72			ATP1B3	APC WT	0.631			FPR2	APC WT	1.222			JCHAIN	APC WT	0.774			BCAS2	APC WT	0.8			LIMS1	APC WT	0.8			SFRP4	APC MUT	1.797			ITPKC	APC MUT	1.572			CPQ	APC MUT	1.064
	WFS1	APC WT	2.184			TCF7	APC WT	0.706			RANBP2	APC WT	0.606			MX2	APC WT	1.198			CREM	APC WT	0.772			CCNH	APC WT	0.797			HPGD	APC WT	0.775			NT5E	APC MUT	1.797			IGF2.1	APC MUT	1.551			CLIC4	APC MUT	1.023
	SLC12A7	APC WT	2.14			SFPQ	APC WT	0.67			TYMP	APC WT	0.572			MX1	APC WT	1.181			MARCKSL1	APC WT	0.759			PDCD4	APC WT	0.785			ISG15	APC WT	0.732			IGFBP6	APC MUT	1.786			HIVEP2	APC MUT	1.443			IRS2	APC MUT	0.992
	MUC1	APC WT	2.065			RBM38	APC WT	0.67			LAG3	APC WT	0.571			NFKBIZ	APC WT	1.15			SPI1	APC WT	0.756			JUND	APC WT	0.778			ATP8B4	APC WT	0.714			GSN	APC MUT	1.731			NFATC2	APC MUT	1.44			RSAD2	APC MUT	0.99
	MSLN	APC WT	2.062			MAL	APC WT	0.655			MYADM	APC WT	0.568			GCA	APC WT	1.119			YWHAH	APC WT	0.753			TNFRSF18	APC WT	0.771			KIR2DL4	APC WT	0.709			NFIB	APC MUT	1.722			LDLR	APC MUT	1.438			DDX3Y	APC MUT	0.976
	CEMIP	APC WT	2.038			INSIG1	APC WT	0.643			YPEL5	APC WT	0.564			LY6E	APC WT	1.089			KPNA2	APC WT	0.747			CD55	APC WT	0.75			GZMK	APC WT	0.699			PTGIS	APC MUT	1.643			VEGFB	APC MUT	1.403			KLHL6	APC MUT	0.947
	DEGS2	APC WT	2.022			EZR	APC WT	0.642			JUND	APC WT	0.56			XAF1	APC WT	1.055			WDR74	APC WT	0.735			DUSP5	APC WT	0.745			COTL1	APC WT	0.679			HSPB6	APC MUT	1.642			CXCL3	APC MUT	1.397			PROCR	APC MUT	0.939
	ZG16B	APC WT	1.799			TIPARP	APC WT	0.637			BCL3	APC WT	0.549			CPD	APC WT	1.048			MYADM	APC WT	0.717			PTPN6	APC WT	0.734			IL32	APC WT	0.67			SSC5D	APC MUT	1.607			RND1	APC MUT	1.368			KIAA1147	APC MUT	0.937
	SDCBP2	APC WT	1.792			MIDN	APC WT	0.636			YIPF5	APC WT	0.544			PLEK	APC WT	1.04			LFNG	APC WT	0.706			ANKRD36B	APC WT	0.723			LDLRAD4	APC WT	0.67			PRELP	APC MUT	1.602			C11orf96	APC MUT	1.357			HLA-DRA	APC MUT	0.935
	CDKN2A	APC WT	1.758			TNIK	APC WT	0.63			VPS37B	APC WT	0.541			IFITM3	APC WT	0.999			ERAP2	APC WT	0.696			FAM107B	APC WT	0.71			RANBP2	APC WT	0.634			FNDC1	APC MUT	1.597			SMAD4	APC MUT	1.307			NUTM2B-AS1	APC MUT	0.934
	ABHD2	APC WT	1.739			MBD2	APC WT	0.63			MARCKSL1	APC WT	0.529			MAP1LC3B	APC WT	0.965			PNP	APC WT	0.687			DUSP22	APC WT	0.705			EPSTI1	APC WT	0.625			GPNMB	APC MUT	1.591			SOD2	APC MUT	1.277			DSE	APC MUT	0.93
	TFF1	APC WT	1.714			PTP4A1	APC WT	0.619			MT-ATP8	APC MUT	0.758			TRIB1	APC WT	0.901			CSTB	APC WT	0.671			DUSP1	APC WT	0.699			SIK3	APC WT	0.62			ASPN	APC MUT	1.588			AC016831.7	APC MUT	1.229			COL9A2	APC MUT	0.922
	S100A4	APC WT	1.688			RPS2	APC WT	0.609			HLA-DQB1	APC MUT	0.742			FOS	APC WT	0.896			TPM4	APC WT	0.67			CEBPB	APC WT	0.68			RBPJ	APC WT	0.592			ERF	APC MUT	1.545			SOCS3	APC MUT	1.228			PBX1	APC MUT	0.911
	SDHA	APC WT	1.665			IKZF3	APC WT	0.607			HLA-DQA2	APC MUT	0.637			IVNS1ABP	APC WT	0.883			SRSF9	APC WT	0.669			C16orf54	APC WT	0.663			CITED2	APC WT	0.587			SEPT6	APC MUT	1.527			FBXO31	APC MUT	1.21			NFATC1	APC MUT	0.911
	KCNQ1OT1	APC WT	1.65			SKIL	APC WT	0.607			RPS4Y1	APC MUT	0.507			MNDA	APC WT	0.871			PRDX1	APC WT	0.664			FOSB	APC WT	0.644			CD74	APC WT	0.549			PID1	APC MUT	1.509			RGS16	APC MUT	1.193			TBPL1	APC MUT	0.906
	TMC5	APC WT	1.624			YIPF5	APC WT	0.601			CDK6	APC MUT	0.504			CCL3L1	APC WT	0.815			PTPN22	APC WT	0.661			CDV3	APC WT	0.631			AHI1	APC WT	0.54			C11orf68	APC MUT	1.48			BIRC3	APC MUT	1.164			ARSA	APC MUT	0.894
	CLPTM1L	APC WT	1.59			RALGAPA1	APC WT	0.594								TNFAIP6	APC WT	0.813			RFTN1	APC WT	0.66			CRTAP	APC WT	0.618			VOPP1	APC WT	0.538			THBS2	APC MUT	1.466			ZNF267	APC MUT	1.161			EFCAB14	APC MUT	0.884
	EXOC3	APC WT	1.584			CD81	APC WT	0.58								S100A9	APC WT	0.781			MAP4K4	APC WT	0.655			IGHA1	APC WT	0.61			CD52	APC WT	0.534			TRPS1	APC MUT	1.464			RNF19B	APC MUT	1.138			ZC3H12A	APC MUT	0.875
	CD82	APC WT	1.583			MAZ	APC WT	0.572								TREM1	APC WT	0.753			ATXN10	APC WT	0.654			ITGA4	APC WT	0.61			XAF1	APC WT	0.534			CCDC80	APC MUT	1.457			FILIP1L	APC MUT	1.106			CDK15	APC MUT	0.868
	FBLIM1	APC WT	1.575			CHD1	APC WT	0.571								IFI6	APC WT	0.747			PLEKHO1	APC WT	0.65			PABPC4	APC WT	0.609			GSPT1	APC WT	0.528			HTRA1	APC MUT	1.455			RALGDS	APC MUT	1.09			CARD16	APC MUT	0.832
	PRSS22	APC WT	1.519			ORAI1	APC WT	0.556								ALOX5AP	APC WT	0.743			DYNLL1	APC WT	0.645			SFPQ	APC WT	0.598			RPS26	APC WT	0.519			PDE5A	APC MUT	1.428			SPEN	APC MUT	1.064			LDLRAD4	APC MUT	0.83
	CDHR5	APC WT	1.512			FBXO34	APC WT	0.554								LCP2	APC WT	0.739			LYSMD2	APC WT	0.645			GPBP1	APC WT	0.587			UBE2M	APC WT	0.512			SERPINE2	APC MUT	1.413			KIF13A	APC MUT	1.056			DCXR	APC MUT	0.829
	EPS8L1	APC WT	1.511			TRIM28	APC WT	0.551								BCL2A1	APC WT	0.719			TCL1A	APC WT	0.639			TNFRSF17	APC WT	0.58			IGFBP7	APC MUT	1.015			CCNG2	APC MUT	1.407			FADS3	APC MUT	1.048			MTHFD1	APC MUT	0.829
	BACE2	APC WT	1.51			IL6ST	APC WT	0.549								IL1RN	APC WT	0.685			RANBP2	APC WT	0.639			EAF2	APC WT	0.579			GRASP	APC MUT	0.935			BOC	APC MUT	1.392			ELK4	APC MUT	1.036			UNC13D	APC MUT	0.824
	FAM118A	APC WT	1.498			GABARAPL1	APC WT	0.549								AQP9	APC WT	0.673			GLA	APC WT	0.638			EDEM3	APC WT	0.577			SORL1	APC MUT	0.923			RARRES1	APC MUT	1.381			VIM-AS1	APC MUT	1.014			PPHLN1	APC MUT	0.818
	KRT7	APC WT	1.481			PPP2R5C	APC WT	0.542								BASP1	APC WT	0.662			BPTF	APC WT	0.628			AARS	APC WT	0.569			GK5	APC MUT	0.871			RETREG2	APC MUT	1.372			NFAT5	APC MUT	1.01			LY6E	APC MUT	0.807
	BST2	APC WT	1.477			LBH	APC WT	0.541								FPR1	APC WT	0.657			NGLY1	APC WT	0.625			HBP1	APC WT	0.564			SLC15A4	APC MUT	0.767			PDGFRL	APC MUT	1.356			KLF6	APC MUT	1.008			MGAT1	APC MUT	0.795
	PIGR	APC WT	1.472			MCL1	APC WT	0.536								CSF3R	APC WT	0.582			SUGT1	APC WT	0.623			TNFRSF13B	APC WT	0.561			SPON2	APC MUT	0.735			SLIT3	APC MUT	1.349			WTAP	APC MUT	1.003			EPAS1	APC MUT	0.776
	TSPAN3	APC WT	1.47			CSNK1G2	APC WT	0.533								ZFP36	APC WT	0.56			LPXN	APC WT	0.603			JUN	APC WT	0.56			VAV3	APC MUT	0.689			ARHGAP21	APC MUT	1.333			CCNL1	APC MUT	1.001			NCKAP1L	APC MUT	0.772
	PLA2G10	APC WT	1.453			ERAP2	APC WT	0.533								RNF149	APC WT	0.559			ACTG1	APC WT	0.601			NR4A1	APC WT	0.552			KIR2DL3	APC MUT	0.662			FYN	APC MUT	1.33			FOXO1	APC MUT	1.001			SEC22C	APC MUT	0.768
	MINDY2	APC WT	1.441			ATP2B1	APC WT	0.521								PPP1R15A	APC WT	0.551			RUBCNL	APC WT	0.59			UNC93B1	APC WT	0.547			FKBP11	APC MUT	0.654			PLA2G12A	APC MUT	1.316			HIST1H1E	APC MUT	0.996			TESPA1	APC MUT	0.767
	TESC	APC WT	1.432			MYADM	APC WT	0.509								H3F3B	APC WT	0.548			BST2	APC WT	0.583			IGHV3-7	APC WT	0.544			PRMT2	APC MUT	0.627			FBLN2	APC MUT	1.307			NFKBIZ	APC MUT	0.994			FBXW5	APC MUT	0.765
	SEMA4B	APC WT	1.43			PDCD4	APC WT	0.508								NEAT1	APC WT	0.546			SFPQ	APC WT	0.581			SPINT2	APC WT	0.544			CMC1	APC MUT	0.597			CCDC71L	APC MUT	1.291			ICAM1	APC MUT	0.983			PRKD3	APC MUT	0.758
	RNASE1	APC WT	1.414			PNRC1	APC WT	0.502								IL1B	APC WT	0.539			PLEKHG1	APC WT	0.58			IGHV3-30	APC WT	0.542			DDX3Y	APC MUT	0.588			CD81	APC MUT	1.279			AL133415.1	APC MUT	0.982			SLC11A2	APC MUT	0.756
	ISG15	APC WT	1.4			HLA-DQB1	APC MUT	1.318								TIMP1	APC MUT	1.202			EHMT1	APC WT	0.574			DDX3X	APC WT	0.541			MAFF	APC MUT	0.564			CDKN1C	APC MUT	1.277			RORA	APC MUT	0.979			GPSM3	APC MUT	0.747
	ISG20	APC WT	1.384			HSPA1A	APC MUT	1.241								HSPB1	APC MUT	1.197			ABRACL	APC WT	0.57			IGHV3-23	APC WT	0.535			NFKBIA	APC MUT	0.545			ANK2	APC MUT	1.269			KIAA1671	APC MUT	0.972			IAH1	APC MUT	0.744
	QSOX1	APC WT	1.382			LGALS1	APC MUT	0.982								SDS	APC MUT	1.089			RRM2B	APC WT	0.57			CCR10	APC WT	0.527								PLXDC2	APC MUT	1.258			RPS4Y1	APC MUT	0.968			SIGLEC6	APC MUT	0.731
	TENT5A	APC WT	1.38			IL2RA	APC MUT	0.907								HMOX1	APC MUT	1.048			JUND	APC WT	0.562			HSPA5	APC WT	0.517								MAN1A1	APC MUT	1.25			MKNK2	APC MUT	0.962			MIDN	APC MUT	0.73
	MIA2	APC WT	1.378			MT-ATP8	APC MUT	0.844								EPB41L3	APC MUT	1.015			GRN	APC WT	0.56			LINC02362	APC WT	0.512								LTBP1	APC MUT	1.246			CUL3	APC MUT	0.955			MAN2B1	APC MUT	0.729
	BMP4	APC WT	1.376			PMAIP1	APC MUT	0.815								SLC16A10	APC MUT	1.008			NR3C1	APC WT	0.558			SEPT7	APC WT	0.501								FOXO1	APC MUT	1.237			JUND	APC MUT	0.952			TMED5	APC MUT	0.727
	LAMB3	APC WT	1.372			CAPG	APC MUT	0.794								MYO1G	APC MUT	0.978			RAD23B	APC WT	0.556			PTP4A3	APC MUT	1.884								AKAP12	APC MUT	1.224			PGP	APC MUT	0.946			OPTN	APC MUT	0.724
	GCHFR	APC WT	1.365			DUSP4	APC MUT	0.716								MT-ATP8	APC MUT	0.969			HLA-DRB5	APC WT	0.554			IGHG1	APC MUT	1.507								COPRS	APC MUT	1.222			MYO1E	APC MUT	0.941			HAVCR2	APC MUT	0.722
	CYP3A5	APC WT	1.36			PRDM1	APC MUT	0.709								HSPH1	APC MUT	0.952			SKIL	APC WT	0.541			CCND2	APC MUT	1.26								SULF2	APC MUT	1.218			CDKN1C	APC MUT	0.932			MARCH3	APC MUT	0.702
	SLPI	APC WT	1.357			MT-ND3	APC MUT	0.694								HSPD1	APC MUT	0.88			UBE2A	APC WT	0.535			SLC2A5	APC MUT	1.112								GATAD1	APC MUT	1.217			ARF6	APC MUT	0.928			HLA-B	APC MUT	0.7
	LRP5	APC WT	1.33			HTATIP2	APC MUT	0.651								FKBP4	APC MUT	0.871			PPP1CB	APC WT	0.534			HIST1H1E	APC MUT	1.074								MYH10	APC MUT	1.205			TTC19	APC MUT	0.927			PEPD	APC MUT	0.69
	SPINT1	APC WT	1.326			S100A6	APC MUT	0.613								STAB1	APC MUT	0.856			IRF7	APC WT	0.529			IGKV4-1	APC MUT	1.005								CLU	APC MUT	1.204			OLFM1	APC MUT	0.915			ICAM3	APC MUT	0.689
	FUT2	APC WT	1.326			BATF	APC MUT	0.611								HSP90AA1	APC MUT	0.814			TOP1	APC WT	0.528			IGLV3-1	APC MUT	0.964								TWIST1	APC MUT	1.203			TIMP2	APC MUT	0.914			HLA-C	APC MUT	0.688
	CHD9	APC WT	1.318			FAM129A	APC MUT	0.609								SLC39A8	APC MUT	0.814			APLP2	APC WT	0.528			IGHG4	APC MUT	0.894								TPRG1L	APC MUT	1.197			HIPK3	APC MUT	0.902			AZIN1	APC MUT	0.684
	CTSD	APC WT	1.31			GNA15	APC MUT	0.572								THBS1	APC MUT	0.812			BRAF	APC WT	0.524			MT-ND3	APC MUT	0.841								RFNG	APC MUT	1.196			SPHK1	APC MUT	0.898			NUDT14	APC MUT	0.683
	CREB3L1	APC WT	1.302			S100A4	APC MUT	0.57								TGFBI	APC MUT	0.797			MALT1	APC WT	0.522			FAM92B	APC MUT	0.807								COL8A1	APC MUT	1.189			SMAD2	APC MUT	0.898			TPM4	APC MUT	0.68
	HEXA	APC WT	1.301			RPS29	APC MUT	0.565								SATB1	APC MUT	0.793			TAGLN2	APC WT	0.521			IGHG3	APC MUT	0.761								PHLDA3	APC MUT	1.187			WNK1	APC MUT	0.89			PHACTR1	APC MUT	0.68
	AOC1	APC WT	1.294			OXNAD1	APC MUT	0.553								HSPA1B	APC MUT	0.777			RAC1	APC WT	0.516			SMPDL3B	APC MUT	0.744								OSBP	APC MUT	1.179			DST	APC MUT	0.878			NR4A2	APC MUT	0.679
	B2M	APC WT	1.29			TNFRSF18	APC MUT	0.551								PDE4A	APC MUT	0.772			HMGA1	APC WT	0.511			HIST1H4C	APC MUT	0.743								FBN1	APC MUT	1.178			YBX3	APC MUT	0.872			SLC45A3	APC MUT	0.677
	PDCD6	APC WT	1.274			MT-ND4L	APC MUT	0.546								MMP19	APC MUT	0.768			CDV3	APC WT	0.509			PECAM1	APC MUT	0.742								MMP2	APC MUT	1.162			ACBD3	APC MUT	0.854			MT1X	APC MUT	0.675
	RIOK3	APC WT	1.269			MT-CO3	APC MUT	0.532								ARL4C	APC MUT	0.759			ATP6V0D1	APC WT	0.508			TCN2	APC MUT	0.738								JUND	APC MUT	1.159			ZFAND5	APC MUT	0.85			IFI27L2	APC MUT	0.673
	LGMN	APC WT	1.259			HIST1H4C	APC MUT	0.531								CYFIP1	APC MUT	0.733			CNN2	APC WT	0.508			MT-ATP8	APC MUT	0.723								RGMA	APC MUT	1.154			GRASP	APC MUT	0.845			PNKP	APC MUT	0.671
	HLA-DRA	APC WT	1.259			RUNX3	APC MUT	0.529								PLXND1	APC MUT	0.732			SPINT2	APC WT	0.504			BOLA3	APC MUT	0.717								GREM1	APC MUT	1.154			CCL2	APC MUT	0.841			RPS29	APC MUT	0.669
	PHGR1	APC WT	1.247			TXNIP	APC MUT	0.526								MPHOSPH6	APC MUT	0.728			ITGB1	APC MUT	1.39			BHLHE40	APC MUT	0.711								C3	APC MUT	1.152			SMARCC1	APC MUT	0.84			CTSD	APC MUT	0.666
	SEZ6L2	APC WT	1.246			ATP5ME	APC MUT	0.51								HGSNAT	APC MUT	0.728			TXNIP	APC MUT	1.062			CADM1	APC MUT	0.71								SSPN	APC MUT	1.145			MIR22HG	APC MUT	0.839			PRRC2A	APC MUT	0.665
	CRACR2B	APC WT	1.239			HLA-B	APC MUT	0.506								PDE4DIP	APC MUT	0.716			PELI1	APC MUT	1.062			GRN	APC MUT	0.708								SAV1	APC MUT	1.144			HERC1	APC MUT	0.827			ZNF428	APC MUT	0.66
	AKR1C3	APC WT	1.236			MT-ND1	APC MUT	0.502								AAED1	APC MUT	0.703			MTSS1	APC MUT	0.959			YBX3	APC MUT	0.696								HYOU1	APC MUT	1.137			ABLIM1	APC MUT	0.824			CTSZ	APC MUT	0.66
	SLC2A1	APC WT	1.232			FOXP3	APC MUT	0.502								TTYH3	APC MUT	0.702			LGALS1	APC MUT	0.823			HLA-B	APC MUT	0.683								CDK2AP1	APC MUT	1.113			RALGAPA2	APC MUT	0.823			MT-ATP8	APC MUT	0.654
	NOXO1	APC WT	1.23			MAST4	APC MUT	0.502								CTSL	APC MUT	0.695			THEMIS2	APC MUT	0.792			CAV1	APC MUT	0.671								FAP	APC MUT	1.113			CSRNP1	APC MUT	0.822			TBC1D9B	APC MUT	0.651
	HLA-F	APC WT	1.221													VEGFB	APC MUT	0.694			HLA-B	APC MUT	0.675			U62317.5	APC MUT	0.669								ABHD2	APC MUT	1.104			UGCG	APC MUT	0.821			ST3GAL4	APC MUT	0.646
	MT1X	APC WT	1.206													TUBB6	APC MUT	0.693			MT-ND3	APC MUT	0.673			SLIRP	APC MUT	0.643								PDE1A	APC MUT	1.101			FOXC1	APC MUT	0.82			TMEM273	APC MUT	0.645
	PKM	APC WT	1.2													SDF2L1	APC MUT	0.693			MARCH1	APC MUT	0.657			MT-ND1	APC MUT	0.636								TXNDC5	APC MUT	1.092			TRIB1	APC MUT	0.82			CAVIN1	APC MUT	0.645
	DHRS3	APC WT	1.193													AVPI1	APC MUT	0.693			PREX1	APC MUT	0.617			GGH	APC MUT	0.631								CYBRD1	APC MUT	1.089			TNFAIP3	APC MUT	0.818			MT1F	APC MUT	0.644
	SERPINA1	APC WT	1.178													MS4A7	APC MUT	0.688			PRDM4	APC MUT	0.588			TUBB	APC MUT	0.629								DCN	APC MUT	1.086			IER3	APC MUT	0.809			NTRK1	APC MUT	0.642
	PDZK1IP1	APC WT	1.177													CTSZ	APC MUT	0.686			WEE1	APC MUT	0.558			MCRIP2	APC MUT	0.629								FIBIN	APC MUT	1.085			ST6GALNAC3	APC MUT	0.802			SHISA5	APC MUT	0.64
	MT1E	APC WT	1.17													DUSP4	APC MUT	0.686			DUSP1	APC MUT	0.547			TSPAN13	APC MUT	0.625								SH3BP5	APC MUT	1.074			MT-ATP8	APC MUT	0.798			ACOT7	APC MUT	0.639
	WARS	APC WT	1.169													MAP3K8	APC MUT	0.683			LINC00926	APC MUT	0.546			ATP5ME	APC MUT	0.619								JDP2	APC MUT	1.071			TAF10	APC MUT	0.796			NDUFA3	APC MUT	0.631
	CAMK2D	APC WT	1.164													YBX3	APC MUT	0.679			KIAA1551	APC MUT	0.544			B9D1	APC MUT	0.618								NFIL3	APC MUT	1.071			SUN2	APC MUT	0.791			PNISR	APC MUT	0.627
	LPCAT4	APC WT	1.163													HLA-DQB1	APC MUT	0.67			AHNAK	APC MUT	0.529			TBXAS1	APC MUT	0.616								PLEKHA3	APC MUT	1.059			KLF2	APC MUT	0.788			TADA3	APC MUT	0.625
	CD55	APC WT	1.16													IL7R	APC MUT	0.665			HIST1H4C	APC MUT	0.52			MT-ATP6	APC MUT	0.615								NLRP1	APC MUT	1.059			MAN1A1	APC MUT	0.787			LAMTOR2	APC MUT	0.614
	TNFSF10	APC WT	1.159													EMILIN2	APC MUT	0.662			MT-ND4L	APC MUT	0.518			CRIP1	APC MUT	0.614								TUSC1	APC MUT	1.05			ZMIZ1	APC MUT	0.778			NBEAL1	APC MUT	0.612
	SLC37A1	APC WT	1.159													S100A10	APC MUT	0.661			PLPP5	APC MUT	0.509			NDUFB1	APC MUT	0.609								CEBPD	APC MUT	1.048			CNST	APC MUT	0.765			AKR1B1	APC MUT	0.61
	PSAP	APC WT	1.155													CD163	APC MUT	0.658			RCN2	APC MUT	0.507			HIF1A	APC MUT	0.606								NFIX	APC MUT	1.045			NFKB1	APC MUT	0.759			CLU	APC MUT	0.608
	RPS4Y1	APC WT	1.154													RHOQ	APC MUT	0.654								STARD5	APC MUT	0.602								NFIA	APC MUT	1.039			PMP22	APC MUT	0.746			VDAC1	APC MUT	0.606
	UNC93B1	APC WT	1.15													FPR3	APC MUT	0.652								GPX7	APC MUT	0.601								LAMA2	APC MUT	1.036			MARK3	APC MUT	0.744			MAST4	APC MUT	0.605
	SLC40A1	APC WT	1.148													DNAJB1	APC MUT	0.648								NAGLU	APC MUT	0.601								AMFR	APC MUT	1.033			MCTP1	APC MUT	0.743			PAXX	APC MUT	0.604
	ADAM10	APC WT	1.148													PMP22	APC MUT	0.643								SNRPF	APC MUT	0.599								NFYB	APC MUT	1.028			HEBP2	APC MUT	0.742			CD52	APC MUT	0.602
	LGALS3BP	APC WT	1.145													NUDT3	APC MUT	0.635								GLRX	APC MUT	0.594								TMX4	APC MUT	1.02			YPEL3	APC MUT	0.74			HLA-DPB1	APC MUT	0.602
	TINAGL1	APC WT	1.141													CD81	APC MUT	0.626								UQCC2	APC MUT	0.593								SPPL3	APC MUT	1.02			MXRA7	APC MUT	0.74			POLR2G	APC MUT	0.601
	SPINT1-AS1	APC WT	1.137													ST3GAL1	APC MUT	0.625								HLA-C	APC MUT	0.592								H6PD	APC MUT	1.011			AFF1	APC MUT	0.74			TMSB4X	APC MUT	0.597
	AGRN	APC WT	1.128													KYNU	APC MUT	0.62								NDUFC1	APC MUT	0.579								ELN	APC MUT	1.01			DDX3Y	APC MUT	0.736			NCF1	APC MUT	0.597
	TRAK1	APC WT	1.126													ANPEP	APC MUT	0.62								ROMO1	APC MUT	0.578								SPON1	APC MUT	1.008			ZFP36	APC MUT	0.735			HCST	APC MUT	0.594
	HSPG2	APC WT	1.12													MANBA	APC MUT	0.618								HIST1H1C	APC MUT	0.573								ZCCHC24	APC MUT	1.007			SPAG9	APC MUT	0.727			OAT	APC MUT	0.594
	HLA-DMA	APC WT	1.114													KCTD12	APC MUT	0.617								HLA-DQB1	APC MUT	0.57								LTBP3	APC MUT	1.006			BRI3	APC MUT	0.722			LCP2	APC MUT	0.592
	CCPG1	APC WT	1.113													CDK2AP1	APC MUT	0.617								PIM3	APC MUT	0.567								ITSN1	APC MUT	1.006			ARID5B	APC MUT	0.719			ABCC1	APC MUT	0.591
	LTBP3	APC WT	1.113													ACER3	APC MUT	0.616								MT-CO3	APC MUT	0.566								SCARF2	APC MUT	1.003			QKI	APC MUT	0.716			PLD3	APC MUT	0.589
	CASC4	APC WT	1.111													SNHG15	APC MUT	0.614								RPS29	APC MUT	0.563								DPYSL3	APC MUT	1.001			CDK17	APC MUT	0.716			DNAJB11	APC MUT	0.584
	CGN	APC WT	1.111													C1orf162	APC MUT	0.613								COPS9	APC MUT	0.556								KPNA4	APC MUT	0.999			ESYT2	APC MUT	0.715			DYNLRB1	APC MUT	0.582
	PML	APC WT	1.109													HIKESHI	APC MUT	0.609								YWHAH	APC MUT	0.556								PPP1R14B	APC MUT	0.998			PPP1R14B	APC MUT	0.711			MVP	APC MUT	0.58
	EPHA2	APC WT	1.109													DNAJB11	APC MUT	0.608								ITGB1	APC MUT	0.552								TIMP2	APC MUT	0.995			MAP3K8	APC MUT	0.699			CORO1A	APC MUT	0.579
	PIAS1	APC WT	1.097													FNIP2	APC MUT	0.608								TUSC2	APC MUT	0.55								CCDC3	APC MUT	0.992			PABPN1	APC MUT	0.696			ZMAT2	APC MUT	0.578
	DUSP6	APC WT	1.091													H1FX	APC MUT	0.607								CYC1	APC MUT	0.536								ANTXR1	APC MUT	0.989			MYL9	APC MUT	0.693			HPGD	APC MUT	0.577
	CLSTN1	APC WT	1.085													GRASP	APC MUT	0.602								GRHPR	APC MUT	0.536								PACS2	APC MUT	0.989			IPO7	APC MUT	0.692			ABCC4	APC MUT	0.576
	MT2A	APC WT	1.084													MALT1	APC MUT	0.602								ITGAE	APC MUT	0.528								CTSH	APC MUT	0.988			FLNB	APC MUT	0.689			PTPN7	APC MUT	0.575
	SYNE2	APC WT	1.081													TRAF7	APC MUT	0.599								MT-CO2	APC MUT	0.519								SRPX	APC MUT	0.983			LMO2	APC MUT	0.684			CCDC88A	APC MUT	0.575
	CD74	APC WT	1.078													ANXA2	APC MUT	0.597								CPEB4	APC MUT	0.515								PIK3R1	APC MUT	0.981			HLA-DQB1	APC MUT	0.68			DUSP2	APC MUT	0.573
	ERO1A	APC WT	1.078													NENF	APC MUT	0.597								NCLN	APC MUT	0.513								CDC34	APC MUT	0.98			ETS2	APC MUT	0.676			RGS1	APC MUT	0.571
	MGAT5	APC WT	1.075													HSPA1A	APC MUT	0.597								CDKN1A	APC MUT	0.51								KLF2	APC MUT	0.979			CDH13	APC MUT	0.671			ISCU	APC MUT	0.571
	REEP3	APC WT	1.066													MCUB	APC MUT	0.594								RPS21	APC MUT	0.509								NIN	APC MUT	0.971			ABLIM3	APC MUT	0.671			MSRA	APC MUT	0.569
	APLP2	APC WT	1.061													DYNC1H1	APC MUT	0.593								BLVRB	APC MUT	0.509								SLC44A1	APC MUT	0.97			SNX9	APC MUT	0.67			BAX	APC MUT	0.566
	HIST1H2AC	APC WT	1.057													P2RX4	APC MUT	0.593								TIMM8B	APC MUT	0.505								FKBP5	APC MUT	0.958			KLF9	APC MUT	0.661			CSF2RB	APC MUT	0.565
	LMO4	APC WT	1.057													JDP2	APC MUT	0.591								NAA38	APC MUT	0.501								BRI3	APC MUT	0.956			GOLGB1	APC MUT	0.655			RASGRP4	APC MUT	0.565
	SDC1	APC WT	1.055													GNA15	APC MUT	0.59																		TNFAIP2	APC MUT	0.955			KLF10	APC MUT	0.654			CD74	APC MUT	0.558
	FUCA1	APC WT	1.044													EFCAB14	APC MUT	0.59																		BCL7C	APC MUT	0.946			CDK2AP1	APC MUT	0.653			SAMSN1	APC MUT	0.557
	SEL1L3	APC WT	1.043													SH3PXD2B	APC MUT	0.588																		PINK1	APC MUT	0.942			ABL2	APC MUT	0.652			MS4A2	APC MUT	0.556
	CST3	APC WT	1.042													ATP2A2	APC MUT	0.586																		PBX1	APC MUT	0.941			TCF12	APC MUT	0.651			BLOC1S6	APC MUT	0.556
	ERN2	APC WT	1.042													SWAP70	APC MUT	0.585																		ACBD3	APC MUT	0.94			FERMT2	APC MUT	0.649			ACER3	APC MUT	0.554
	MANSC1	APC WT	1.041													AMPD2	APC MUT	0.584																		CTDSP2	APC MUT	0.938			SLK	APC MUT	0.647			CALR	APC MUT	0.553
	SERINC2	APC WT	1.039													SPHK1	APC MUT	0.581																		MARCKS	APC MUT	0.937			SLC12A2	APC MUT	0.64			BEX3	APC MUT	0.549
	MX1	APC WT	1.035													LGALS1	APC MUT	0.579																		IGFBP4	APC MUT	0.935			FAM241A	APC MUT	0.637			AGO3	APC MUT	0.547
	SFN	APC WT	1.027													SLC15A3	APC MUT	0.578																		PKD2	APC MUT	0.933			ZBTB38	APC MUT	0.634			RNF10	APC MUT	0.545
	LSR	APC WT	1.025													MT-CO3	APC MUT	0.572																		OAF	APC MUT	0.929			IER5	APC MUT	0.632			TESC	APC MUT	0.544
	ASAP2	APC WT	1.023													PTPN18	APC MUT	0.572																		MMGT1	APC MUT	0.927			UBE2H	APC MUT	0.63			HLA-DPA1	APC MUT	0.541
	TJP1	APC WT	1.02													ADAP2	APC MUT	0.571																		JMJD8	APC MUT	0.926			CAV1	APC MUT	0.622			SVOPL	APC MUT	0.541
	VPS13C	APC WT	1.019													FURIN	APC MUT	0.569																		BNC2	APC MUT	0.915			SASH1	APC MUT	0.616			FERMT3	APC MUT	0.54
	SHROOM3	APC WT	1.017													TNFRSF21	APC MUT	0.567																		BOD1L1	APC MUT	0.912			SSBP4	APC MUT	0.608			TMED3	APC MUT	0.538
	SEMA3B	APC WT	1.015													ZSWIM7	APC MUT	0.562																		PMEPA1	APC MUT	0.911			PTPRM	APC MUT	0.606			MEAF6	APC MUT	0.538
	CYSTM1	APC WT	1.009													FIBP	APC MUT	0.557																		RAMP1	APC MUT	0.905			MYADM	APC MUT	0.606			WASHC1	APC MUT	0.538
	SCNN1A	APC WT	1.008													ENG	APC MUT	0.556																		COL6A3	APC MUT	0.905			AFF4	APC MUT	0.605			GRB2	APC MUT	0.537
	TCF12	APC WT	1.007													NRP1	APC MUT	0.554																		WBP1L	APC MUT	0.905			CDKN1A	APC MUT	0.602			SEPT2	APC MUT	0.535
	TP53I3	APC WT	1.006													MFSD12	APC MUT	0.553																		TAOK3	APC MUT	0.905			MCL1	APC MUT	0.601			TMED2	APC MUT	0.535
	NEAT1	APC WT	1.005													AREG	APC MUT	0.552																		NCKAP1	APC MUT	0.898			YPEL2	APC MUT	0.591			LAGE3	APC MUT	0.534
	C1GALT1	APC WT	1													VEGFA	APC MUT	0.551																		PRRX1	APC MUT	0.896			MAPK1IP1L	APC MUT	0.579			TNIP1	APC MUT	0.532
	LMO7	APC WT	0.997													AHR	APC MUT	0.55																		STT3B	APC MUT	0.894			CD9	APC MUT	0.576			RASSF5	APC MUT	0.528
	TMPRSS4	APC WT	0.989													BTG3	APC MUT	0.55																		ABHD17A	APC MUT	0.88			LMNA	APC MUT	0.574			ARHGAP25	APC MUT	0.528
	CNKSR1	APC WT	0.989													DPYSL2	APC MUT	0.548																		YES1	APC MUT	0.872			AHNAK	APC MUT	0.565			ABCB8	APC MUT	0.528
	RSRP1	APC WT	0.988													MAD2L2	APC MUT	0.547																		CREG1	APC MUT	0.871			AFDN	APC MUT	0.562			ANKRD10	APC MUT	0.525
	MGST2	APC WT	0.988													GNA12	APC MUT	0.547																		TNKS2	APC MUT	0.871			UBALD2	APC MUT	0.559			RCN2	APC MUT	0.524
	TYMP	APC WT	0.987													DRAM1	APC MUT	0.544																		RUFY3	APC MUT	0.869			PNRC1	APC MUT	0.557			PTGS1	APC MUT	0.522
	MYO1E	APC WT	0.982													TXNL4A	APC MUT	0.542																		ZNF652	APC MUT	0.867			STAT3	APC MUT	0.553			DTNBP1	APC MUT	0.518
	ACTN1	APC WT	0.979													RAB13	APC MUT	0.54																		SAP30L	APC MUT	0.863			CSNK1A1	APC MUT	0.548			CALU	APC MUT	0.516
	PIBF1	APC WT	0.979													SNRNP200	APC MUT	0.539																		COPZ2	APC MUT	0.859			PHC2	APC MUT	0.545			CHST12	APC MUT	0.516
	CDCP1	APC WT	0.978													GRHPR	APC MUT	0.538																		CTHRC1	APC MUT	0.859			JUNB	APC MUT	0.541			WIPF1	APC MUT	0.515
	ANKRD37	APC WT	0.978													EIF4EBP1	APC MUT	0.538																		UBE2H	APC MUT	0.858			CDC42EP3	APC MUT	0.54			NME2	APC MUT	0.515
	NDUFS6	APC WT	0.974													RALA	APC MUT	0.537																		HDGFL2	APC MUT	0.855			ZBTB20	APC MUT	0.537			TANK	APC MUT	0.514
	IVD	APC WT	0.97													PCM1	APC MUT	0.535																		CTSO	APC MUT	0.852			ANKRD28	APC MUT	0.537			PPT1	APC MUT	0.514
	CDC42EP5	APC WT	0.963													MSR1	APC MUT	0.534																		MCM3AP	APC MUT	0.85			CEP170	APC MUT	0.536			GNAQ	APC MUT	0.513
	SPPL2A	APC WT	0.961													LSM12	APC MUT	0.534																		TRAPPC12	APC MUT	0.85			CDC42EP5	APC MUT	0.533			PAK1	APC MUT	0.512
	CHPF	APC WT	0.959													AHNAK	APC MUT	0.533																		NCK2	APC MUT	0.841			TGM2	APC MUT	0.53			HLA-A	APC MUT	0.509
	SPG11	APC WT	0.953													ARL8B	APC MUT	0.531																		ARL8A	APC MUT	0.837			NUFIP2	APC MUT	0.527			HLA-F	APC MUT	0.508
	ANXA2	APC WT	0.952													AC100810.1	APC MUT	0.531																		PLEKHH3	APC MUT	0.836			EPAS1	APC MUT	0.525			PPP1CA	APC MUT	0.507
	CTSH	APC WT	0.946													ARL8A	APC MUT	0.529																		ZNF460	APC MUT	0.836			CDV3	APC MUT	0.507			GRAP2	APC MUT	0.506
	SMIM14	APC WT	0.944													LAIR1	APC MUT	0.528																		ZFYVE21	APC MUT	0.834			PELI1	APC MUT	0.506			PITHD1	APC MUT	0.505
	UCP2	APC WT	0.941													MT-ND1	APC MUT	0.526																		FZD4	APC MUT	0.831			DPYSL3	APC MUT	0.505			HDC	APC MUT	0.5
	KRT19	APC WT	0.94													ALDH2	APC MUT	0.523																		PABPN1	APC MUT	0.828			IL6ST	APC MUT	0.502
	HSBP1L1	APC WT	0.938													HDGF	APC MUT	0.522																		PTEN	APC MUT	0.821			SRSF2	APC MUT	0.5
	CD164	APC WT	0.936													CTNNB1	APC MUT	0.52																		PBX3	APC MUT	0.818
	C12orf57	APC WT	0.935													SH2B3	APC MUT	0.52																		HSPG2	APC MUT	0.816
	XAF1	APC WT	0.932													PEA15	APC MUT	0.519																		RERG	APC MUT	0.815
	LIMA1	APC WT	0.931													SMIM3	APC MUT	0.518																		C6orf120	APC MUT	0.815
	BLOC1S6	APC WT	0.926													CCDC107	APC MUT	0.515																		CTSZ	APC MUT	0.813
	RUNX1	APC WT	0.923													TFRC	APC MUT	0.515																		YPEL3	APC MUT	0.81
	GSN	APC WT	0.92													ACTR1A	APC MUT	0.513																		CIZ1	APC MUT	0.809
	KIAA1522	APC WT	0.919													SLC44A1	APC MUT	0.513																		FSTL3	APC MUT	0.806
	FAM3C	APC WT	0.917													RAPGEF1	APC MUT	0.512																		PXDC1	APC MUT	0.804
	CYB5A	APC WT	0.915													MT-ND6	APC MUT	0.511																		UBL3	APC MUT	0.8
	ZNF106	APC WT	0.915													COX16	APC MUT	0.511																		GUCY1A1	APC MUT	0.799
	TUBB2A	APC WT	0.913													MEF2D	APC MUT	0.511																		GNAI2	APC MUT	0.795
	AMN	APC WT	0.911													UBE2Z	APC MUT	0.505																		CRK	APC MUT	0.795
	EZR	APC WT	0.905													PPP1R14B	APC MUT	0.505																		CLMP	APC MUT	0.794
	EDEM3	APC WT	0.905													CIITA	APC MUT	0.504																		MXRA7	APC MUT	0.791
	MALAT1	APC WT	0.903													SIGIRR	APC MUT	0.501																		LRP1	APC MUT	0.788
	TMEM87A	APC WT	0.903																																	PERP	APC MUT	0.788
	ITGB4	APC WT	0.903																																	SUN2	APC MUT	0.782
	SLCO4A1	APC WT	0.903																																	VCAN	APC MUT	0.782
	PARP14	APC WT	0.9																																	NDRG2	APC MUT	0.78
	HLA-DRB1	APC WT	0.899																																	ZNF800	APC MUT	0.779
	SLC22A18	APC WT	0.895																																	ECI1	APC MUT	0.777
	SELENBP1	APC WT	0.895																																	ITGB5	APC MUT	0.776
	CTDSPL	APC WT	0.894																																	MCUB	APC MUT	0.775
	HLA-E	APC WT	0.893																																	PRKACA	APC MUT	0.773
	YPEL3	APC WT	0.893																																	UBAC1	APC MUT	0.771
	ABCC3	APC WT	0.892																																	C11orf96	APC MUT	0.769
	NPTN	APC WT	0.888																																	ARHGEF25	APC MUT	0.769
	PLAUR	APC WT	0.888																																	METRNL	APC MUT	0.767
	KCNQ1	APC WT	0.887																																	SMARCD2	APC MUT	0.765
	SORL1	APC WT	0.884																																	KIAA2013	APC MUT	0.764
	CLPX	APC WT	0.881																																	IGF2R	APC MUT	0.762
	CAMK2N1	APC WT	0.88																																	BICC1	APC MUT	0.762
	DST	APC WT	0.88																																	TPPP3	APC MUT	0.76
	ATF5	APC WT	0.88																																	NFKB1	APC MUT	0.759
	NME3	APC WT	0.879																																	CTDNEP1	APC MUT	0.757
	LY6E	APC WT	0.878																																	DDX3Y	APC MUT	0.756
	PTPRF	APC WT	0.877																																	ESYT2	APC MUT	0.753
	DDR1	APC WT	0.871																																	NAGLU	APC MUT	0.753
	TMEM45B	APC WT	0.871																																	CREBBP	APC MUT	0.75
	S100A16	APC WT	0.87																																	PGRMC2	APC MUT	0.748
	MXD1	APC WT	0.87																																	KMT2A	APC MUT	0.747
	VPS13A	APC WT	0.869																																	CLPTM1L	APC MUT	0.747
	WSB1	APC WT	0.868																																	CLSTN1	APC MUT	0.746
	MUC13	APC WT	0.868																																	ZBTB7A	APC MUT	0.744
	HLA-A	APC WT	0.867																																	MXRA8	APC MUT	0.741
	KIAA1217	APC WT	0.867																																	SNTB2	APC MUT	0.741
	CHP1	APC WT	0.865																																	ZMAT3	APC MUT	0.741
	CSK	APC WT	0.863																																	SMARCA2	APC MUT	0.74
	MESD	APC WT	0.861																																	ASAP2	APC MUT	0.736
	CTNNBIP1	APC WT	0.858																																	KLF13	APC MUT	0.734
	TMC4	APC WT	0.857																																	PDLIM5	APC MUT	0.732
	REG4	APC WT	0.856																																	NCOA3	APC MUT	0.732
	ITGB1	APC WT	0.856																																	STEAP2	APC MUT	0.729
	C1orf21	APC WT	0.853																																	NDN	APC MUT	0.728
	TM7SF3	APC WT	0.853																																	TGFBR2	APC MUT	0.728
	IFT172	APC WT	0.85																																	PPFIBP1	APC MUT	0.728
	PDIA3	APC WT	0.849																																	DPYD	APC MUT	0.726
	PTPN18	APC WT	0.849																																	UBE2M	APC MUT	0.724
	PLEC	APC WT	0.847																																	AHNAK	APC MUT	0.721
	ZBTB20	APC WT	0.847																																	EVA1B	APC MUT	0.72
	THUMPD3-AS1	APC WT	0.843																																	RANBP9	APC MUT	0.718
	POGZ	APC WT	0.84																																	UBALD2	APC MUT	0.717
	MGLL	APC WT	0.838																																	SLC2A4RG	APC MUT	0.717
	PPP3CA	APC WT	0.836																																	FZD1	APC MUT	0.716
	FAM114A1	APC WT	0.835																																	SYNPO	APC MUT	0.713
	RARRES3	APC WT	0.833																																	HNRNPL	APC MUT	0.711
	EFHD2	APC WT	0.832																																	RARA	APC MUT	0.711
	YPEL5	APC WT	0.832																																	TMEM184B	APC MUT	0.711
	SPINT2	APC WT	0.83																																	THBS3	APC MUT	0.707
	CCNDBP1	APC WT	0.829																																	DDIT4	APC MUT	0.707
	C15orf40	APC WT	0.826																																	RNF130	APC MUT	0.706
	BICDL2	APC WT	0.824																																	FGFR1	APC MUT	0.705
	CEACAM1	APC WT	0.824																																	GSK3A	APC MUT	0.704
	LRP10	APC WT	0.822																																	TSPYL1	APC MUT	0.704
	FKBP2	APC WT	0.821																																	MMP24OS	APC MUT	0.703
	BAZ2B	APC WT	0.821																																	CEBPB	APC MUT	0.701
	PLEKHA5	APC WT	0.82																																	SLC39A14	APC MUT	0.701
	ATP1B1	APC WT	0.819																																	TSHZ2	APC MUT	0.701
	IFI27	APC WT	0.818																																	OLFML2B	APC MUT	0.699
	SLC1A5	APC WT	0.818																																	ARCN1	APC MUT	0.693
	CAPN8	APC WT	0.817																																	CTDSPL	APC MUT	0.693
	PLXNB2	APC WT	0.817																																	RHBDF1	APC MUT	0.693
	SERF2	APC WT	0.816																																	YBX3	APC MUT	0.688
	CDKN1A	APC WT	0.811																																	MFGE8	APC MUT	0.688
	AHNAK	APC WT	0.81																																	SH3PXD2B	APC MUT	0.683
	TSPAN1	APC WT	0.81																																	AL138963.3	APC MUT	0.682
	ABHD17C	APC WT	0.809																																	BCL6	APC MUT	0.677
	TMPRSS2	APC WT	0.806																																	WASHC5	APC MUT	0.677
	ATP1A1	APC WT	0.802																																	SH3GLB2	APC MUT	0.676
	MYO7B	APC WT	0.799																																	FOSL2	APC MUT	0.672
	NECTIN2	APC WT	0.799																																	MEF2D	APC MUT	0.669
	PDLIM5	APC WT	0.798																																	ELL2	APC MUT	0.669
	TIMP1	APC WT	0.794																																	GADD45A	APC MUT	0.668
	CAPN2	APC WT	0.791																																	STEAP1	APC MUT	0.668
	PKN2	APC WT	0.791																																	CUL3	APC MUT	0.662
	TC2N	APC WT	0.788																																	GSTM1	APC MUT	0.66
	KCNN4	APC WT	0.786																																	B3GNT9	APC MUT	0.657
	TCF7L2	APC WT	0.785																																	GNAS	APC MUT	0.654
	FLNB	APC WT	0.783																																	NRIP1	APC MUT	0.654
	SNAP23	APC WT	0.783																																	TLE2	APC MUT	0.654
	SCAMP2	APC WT	0.782																																	ARL6IP5	APC MUT	0.653
	MAP4K4	APC WT	0.782																																	METRN	APC MUT	0.653
	SNX1	APC WT	0.781																																	IL1R1	APC MUT	0.652
	NFAT5	APC WT	0.781																																	ADAM17	APC MUT	0.649
	ATP2A3	APC WT	0.78																																	GLRX5	APC MUT	0.645
	LAPTM4A	APC WT	0.779																																	SLK	APC MUT	0.643
	TSPAN8	APC WT	0.778																																	KLF9	APC MUT	0.642
	MLPH	APC WT	0.778																																	EMP1	APC MUT	0.642
	ARHGAP5	APC WT	0.778																																	MRC2	APC MUT	0.641
	TM2D3	APC WT	0.775																																	KLF6	APC MUT	0.641
	IFI35	APC WT	0.767																																	MSRB2	APC MUT	0.637
	PLCB3	APC WT	0.766																																	FN1	APC MUT	0.636
	BRD9	APC WT	0.765																																	IDS	APC MUT	0.636
	CHMP1B	APC WT	0.765																																	AEBP1	APC MUT	0.634
	ETV6	APC WT	0.765																																	SH3PXD2A	APC MUT	0.634
	MORF4L1	APC WT	0.763																																	AHCYL1	APC MUT	0.633
	TNFRSF14	APC WT	0.763																																	CD248	APC MUT	0.63
	SERTAD1	APC WT	0.762																																	R3HDM2	APC MUT	0.63
	RASEF	APC WT	0.761																																	UBE3C	APC MUT	0.629
	ERBB3	APC WT	0.757																																	MEIS1	APC MUT	0.629
	TMEM50B	APC WT	0.757																																	NR4A2	APC MUT	0.628
	ANXA1	APC WT	0.756																																	CCPG1	APC MUT	0.625
	AGR3	APC WT	0.752																																	C16orf45	APC MUT	0.622
	ARIH1	APC WT	0.751																																	MMP14	APC MUT	0.622
	TMED3	APC WT	0.751																																	KDM1A	APC MUT	0.622
	PTTG1IP	APC WT	0.75																																	H1FX	APC MUT	0.621
	UBE2J1	APC WT	0.75																																	PITPNA	APC MUT	0.621
	PHC2	APC WT	0.749																																	COL14A1	APC MUT	0.62
	FAM3D	APC WT	0.747																																	CTCF	APC MUT	0.618
	LPIN2	APC WT	0.746																																	PTPRM	APC MUT	0.616
	UGDH	APC WT	0.745																																	TGFBR3	APC MUT	0.613
	CDC42EP1	APC WT	0.744																																	VGLL4	APC MUT	0.613
	MRPL36	APC WT	0.741																																	MAP4K4	APC MUT	0.612
	SULF2	APC WT	0.739																																	IMPAD1	APC MUT	0.611
	PLK2	APC WT	0.738																																	ZMIZ1	APC MUT	0.61
	SCARB2	APC WT	0.735																																	ANGPTL2	APC MUT	0.61
	IRF7	APC WT	0.734																																	APP	APC MUT	0.609
	APP	APC WT	0.734																																	BRD4	APC MUT	0.608
	ASPSCR1	APC WT	0.733																																	NENF	APC MUT	0.601
	FAM102A	APC WT	0.733																																	TMEM167A	APC MUT	0.601
	EID1	APC WT	0.73																																	WWTR1	APC MUT	0.6
	JMJD1C	APC WT	0.73																																	DDX42	APC MUT	0.598
	ABLIM1	APC WT	0.727																																	TAF10	APC MUT	0.597
	RAB11A	APC WT	0.719																																	TGFB1	APC MUT	0.596
	ANXA5	APC WT	0.718																																	ABI2	APC MUT	0.596
	ZNF91	APC WT	0.718																																	CD9	APC MUT	0.595
	RASSF7	APC WT	0.715																																	PCYOX1	APC MUT	0.595
	RABGAP1L	APC WT	0.715																																	INAFM1	APC MUT	0.593
	SP110	APC WT	0.715																																	APCDD1	APC MUT	0.593
	MDK	APC WT	0.715																																	STX8	APC MUT	0.591
	TFF3	APC WT	0.715																																	PLSCR4	APC MUT	0.586
	GBP2	APC WT	0.714																																	PNRC1	APC MUT	0.584
	MFSD10	APC WT	0.711																																	BBX	APC MUT	0.582
	PON2	APC WT	0.711																																	BTBD2	APC MUT	0.581
	GMDS	APC WT	0.71																																	RAB23	APC MUT	0.579
	EHD4	APC WT	0.71																																	GLG1	APC MUT	0.578
	ITM2B	APC WT	0.707																																	MARVELD1	APC MUT	0.576
	SEC31A	APC WT	0.706																																	RAB5B	APC MUT	0.576
	LRBA	APC WT	0.706																																	PRDM2	APC MUT	0.576
	ERRFI1	APC WT	0.705																																	LPAR1	APC MUT	0.575
	MAP2K1	APC WT	0.704																																	ATP2A2	APC MUT	0.572
	MBOAT7	APC WT	0.703																																	ENDOD1	APC MUT	0.571
	GLG1	APC WT	0.701																																	SERPINF1	APC MUT	0.568
	NUMB	APC WT	0.701																																	PCSK7	APC MUT	0.568
	TMBIM1	APC WT	0.7																																	SNX9	APC MUT	0.566
	ERBB2	APC WT	0.697																																	TXNL4A	APC MUT	0.565
	GRN	APC WT	0.694																																	WDR82	APC MUT	0.565
	PRSS8	APC WT	0.694																																	RNF220	APC MUT	0.563
	SMCHD1	APC WT	0.693																																	KCTD3	APC MUT	0.563
	IFI16	APC WT	0.692																																	UBE2Z	APC MUT	0.563
	RHOF	APC WT	0.689																																	ETV6	APC MUT	0.56
	GCC2	APC WT	0.685																																	NR2F2	APC MUT	0.557
	BNIP2	APC WT	0.685																																	PDCD7	APC MUT	0.556
	CTNND1	APC WT	0.683																																	KIAA1217	APC MUT	0.556
	OS9	APC WT	0.682																																	FXYD1	APC MUT	0.555
	TJP3	APC WT	0.682																																	PCMTD1	APC MUT	0.554
	EMC7	APC WT	0.681																																	KCTD12	APC MUT	0.552
	TMEM8A	APC WT	0.68																																	ARHGEF40	APC MUT	0.551
	RHPN2	APC WT	0.68																																	G3BP2	APC MUT	0.549
	LPP	APC WT	0.678																																	ERGIC1	APC MUT	0.548
	IFNAR1	APC WT	0.675																																	ZFHX3	APC MUT	0.547
	CYB5B	APC WT	0.674																																	ATL3	APC MUT	0.545
	SIRT7	APC WT	0.673																																	NDUFS7	APC MUT	0.544
	TRIP11	APC WT	0.672																																	KIDINS220	APC MUT	0.543
	MYO6	APC WT	0.67																																	CMTM3	APC MUT	0.541
	CPD	APC WT	0.669																																	GOLGB1	APC MUT	0.54
	INF2	APC WT	0.668																																	AGPAT1	APC MUT	0.539
	SKIL	APC WT	0.668																																	URI1	APC MUT	0.538
	USP8	APC WT	0.667																																	BGN	APC MUT	0.536
	BTN3A2	APC WT	0.667																																	COL12A1	APC MUT	0.536
	AKAP13	APC WT	0.666																																	C1orf54	APC MUT	0.536
	VAPA	APC WT	0.665																																	TM9SF3	APC MUT	0.532
	LTBP4	APC WT	0.665																																	GIPC1	APC MUT	0.532
	SLC44A4	APC WT	0.665																																	UBR5	APC MUT	0.532
	TPP1	APC WT	0.665																																	FRMD6	APC MUT	0.531
	ALAS1	APC WT	0.665																																	LUM	APC MUT	0.53
	SERPINB6	APC WT	0.662																																	CRISPLD2	APC MUT	0.529
	TBC1D17	APC WT	0.662																																	RSF1	APC MUT	0.527
	TCIRG1	APC WT	0.661																																	RRAS	APC MUT	0.526
	KLF13	APC WT	0.661																																	SMIM14	APC MUT	0.524
	RBM38	APC WT	0.657																																	PHYH	APC MUT	0.524
	CLCN3	APC WT	0.654																																	PPP1CB	APC MUT	0.523
	CIB1	APC WT	0.652																																	ZBTB20	APC MUT	0.522
	UBE3A	APC WT	0.652																																	SLFN5	APC MUT	0.522
	KDM6B	APC WT	0.651																																	TTC3	APC MUT	0.521
	PNPLA2	APC WT	0.65																																	MCFD2	APC MUT	0.521
	S100A14	APC WT	0.649																																	WDR13	APC MUT	0.521
	CYB5R3	APC WT	0.647																																	MAP3K2	APC MUT	0.52
	KATNBL1	APC WT	0.646																																	PRKDC	APC MUT	0.52
	TIPARP	APC WT	0.639																																	ANKRD13D	APC MUT	0.516
	HMCES	APC WT	0.639																																	ENAH	APC MUT	0.516
	IVNS1ABP	APC WT	0.637																																	ASXL1	APC MUT	0.511
	TMBIM6	APC WT	0.635																																	SFT2D2	APC MUT	0.511
	PLD3	APC WT	0.633																																	HIC1	APC MUT	0.511
	PPIB	APC WT	0.632																																	SLC22A17	APC MUT	0.508
	STAT1	APC WT	0.632																																	FAM107B	APC MUT	0.508
	UBL7	APC WT	0.63																																	CASC4	APC MUT	0.506
	BIK	APC WT	0.63																																	EBF1	APC MUT	0.505
	MICALL2	APC WT	0.627																																	SGCB	APC MUT	0.503
	EIF2AK4	APC WT	0.627																																	TMEM259	APC MUT	0.503
	MBD4	APC WT	0.627																																	SMARCD3	APC MUT	0.503
	PAPSS1	APC WT	0.625																																	GLT8D2	APC MUT	0.503
	TOR1AIP2	APC WT	0.624																																	FAM13A	APC MUT	0.5
	TM9SF3	APC WT	0.622
	Abbreviations: APC, adenomatous polyposis coli; CRC, colorectal cancer; DEG, differentially expressed gene; MUT, mutant type; WT, wild type.
[truncated: 1 more columns]

## Sheet: Supplementary Table S4 (TP53)
	Supplementray Table S4. DEGs of each cell type according to the genetic status in scRNA-seq data of 30 human CRCs
	DEGs by TP53 mutation status
	DEGs in epithelial					DEGs in CD4+ T					DEGs in CD8+ T					DEGs in myeloid					DEGs in B					DEGs in plasma					DEGs in NK					DEGs in fibroblast					DEGs in endothelial					DEGs in mast
	Gene	Condition	Log2FC			Gene	Condition	Log2FC			Gene	Condition	Log2FC			Gene	Condition	Log2FC			Gene	Condition	Log2FC			Gene	Condition	Log2FC			Gene	Condition	Log2FC			Gene	Condition	Log2FC			Gene	Condition	Log2FC			Gene	Condition	Log2FC
	MUC5B	TP53 WT	3.227			RPS26	TP53 WT	1.064			CD38	TP53 WT	1.257			HCAR2	TP53 WT	2.839			RPS26	TP53 WT	1.783			IGHV3-30	TP53 WT	1.333			CTLA4	TP53 WT	2.412			MT1F	TP53 WT	2.506			ROBO1	TP53 WT	1.876			THBS1	TP53 WT	1.571
	MUC2	TP53 WT	2.838			IL6ST	TP53 WT	0.893			VCAM1	TP53 WT	1.24			HCAR3	TP53 WT	2.601			IFITM1	TP53 WT	1.416			KLF2	TP53 WT	1.193			GZMA	TP53 WT	1.885			SLC16A3	TP53 WT	2.452			IGFBP3	TP53 WT	1.528			AL662860.1	TP53 WT	1.089
	PLA2G2A	TP53 WT	2.691			AREG	TP53 WT	0.824			IFI6	TP53 WT	1.038			CD69	TP53 WT	2.462			HSPA1B	TP53 WT	1.313			CD69	TP53 WT	1.121			ENTPD1	TP53 WT	1.884			CXCL8	TP53 WT	2.174			RPS26	TP53 WT	0.782			AREG	TP53 WT	0.837
	MUC4	TP53 WT	2.375			FKBP5	TP53 WT	0.771			HLA-DRB1	TP53 WT	1.031			ADM	TP53 WT	2.011			FOS	TP53 WT	1.168			AC007569.1	TP53 WT	1.064			DAPK2	TP53 WT	1.734			EVA1A	TP53 WT	2.063			CXCL2	TP53 MUT	2.352			JUND	TP53 WT	0.62
	EGLN3	TP53 WT	2.349			MX1	TP53 WT	0.736			EPSTI1	TP53 WT	1.015			IFITM2	TP53 WT	1.899			DNAJB1	TP53 WT	1.148			IGKV3-11	TP53 WT	0.999			ACP5	TP53 WT	1.682			ANGPTL4	TP53 WT	1.878			ADIRF	TP53 MUT	2.221			MT-ND4	TP53 WT	0.555
	MT1G	TP53 WT	2.19			FOXN2	TP53 WT	0.718			RPS26	TP53 WT	0.983			DDX60L	TP53 WT	1.887			PTPRCAP	TP53 WT	1.059			HSPA1B	TP53 WT	0.955			ITGA1	TP53 WT	1.548			IGKC	TP53 WT	1.836			RGS16	TP53 MUT	1.717			RPL26	TP53 WT	0.514
	SPPL2B	TP53 WT	1.935			IFI6	TP53 WT	0.718			ERAP2	TP53 WT	0.885			CXCL8	TP53 WT	1.842			EPSTI1	TP53 WT	1.021			ABCB9	TP53 WT	0.912			HPGD	TP53 WT	1.425			ADM	TP53 WT	1.68			CEBPD	TP53 MUT	1.68			PROM1	TP53 MUT	1.79
	CSKMT	TP53 WT	1.896			ERAP2	TP53 WT	0.707			MX1	TP53 WT	0.847			AC015912.3	TP53 WT	1.833			MX1	TP53 WT	0.985			IGHA1	TP53 WT	0.909			CSF1	TP53 WT	1.399			EGFL6	TP53 WT	1.601			SELE	TP53 MUT	1.468			TTI1	TP53 MUT	1.728
	CDHR5	TP53 WT	1.896			FOS	TP53 WT	0.702			NFIL3	TP53 WT	0.803			IFITM1	TP53 WT	1.745			FAM177B	TP53 WT	0.975			IGHV3-33	TP53 WT	0.848			CKLF	TP53 WT	1.38			COTL1	TP53 WT	1.546			CCL2	TP53 MUT	1.429			ICAM3	TP53 MUT	1.381
	PLK2	TP53 WT	1.843			HSPA1B	TP53 WT	0.697			CTLA4	TP53 WT	0.795			EGR1	TP53 WT	1.634			GLA	TP53 WT	0.948			LINC02362	TP53 WT	0.838			MX1	TP53 WT	1.368			MT2A	TP53 WT	1.526			UGCG	TP53 MUT	1.348			NFATC1	TP53 MUT	1.285
	TNFSF9	TP53 WT	1.829			FOSB	TP53 WT	0.685			CKLF	TP53 WT	0.748			PDE4B	TP53 WT	1.583			TOB1	TP53 WT	0.913			HSPA1A	TP53 WT	0.823			TRAC	TP53 WT	1.34			PLAUR	TP53 WT	1.433			C2CD4B	TP53 MUT	1.347			TMEM233	TP53 MUT	1.276
	PLXNB2	TP53 WT	1.786			MTHFD2	TP53 WT	0.68			ANKRD28	TP53 WT	0.738			ISG15	TP53 WT	1.504			DNAJA1	TP53 WT	0.9			DUSP22	TP53 WT	0.818			ITGAE	TP53 WT	1.338			BCAT1	TP53 WT	1.318			RND1	TP53 MUT	1.337			FHOD1	TP53 MUT	1.232
	NRARP	TP53 WT	1.751			EPSTI1	TP53 WT	0.635			LINC02446	TP53 WT	0.72			S100A8	TP53 WT	1.48			ZNF331	TP53 WT	0.895			ANKRD36B	TP53 WT	0.79			GZMK	TP53 WT	1.225			COL5A3	TP53 WT	1.291			IGF2.1	TP53 MUT	1.229			RGS19	TP53 MUT	1.196
	HES4	TP53 WT	1.697			CEBPB	TP53 WT	0.615			GNLY	TP53 WT	0.72			FPR2	TP53 WT	1.436			RGS2	TP53 WT	0.895			FOSB	TP53 WT	0.775			LGALS3	TP53 WT	1.169			MIF	TP53 WT	1.214			ACKR1	TP53 MUT	1.228			ZC3H12A	TP53 MUT	1.16
	ANKRD37	TP53 WT	1.68			CRYBG1	TP53 WT	0.611			GZMB	TP53 WT	0.706			SELL	TP53 WT	1.431			CHMP1B	TP53 WT	0.895			TARSL2	TP53 WT	0.757			TRDC	TP53 WT	1.165			GAPDH	TP53 WT	1.212			AFF1	TP53 MUT	1.14			AK2	TP53 MUT	1.136
	ERICH1	TP53 WT	1.67			STAT1	TP53 WT	0.602			TYMP	TP53 WT	0.689			SOCS3	TP53 WT	1.397			FAM53C	TP53 WT	0.891			DUSP1	TP53 WT	0.744			GNLY	TP53 WT	1.154			ANPEP	TP53 WT	1.203			NCOA7	TP53 MUT	1.137			SVOPL	TP53 MUT	1.061
	VEGFA	TP53 WT	1.666			SLAMF6	TP53 WT	0.575			GZMA	TP53 WT	0.688			MX2	TP53 WT	1.335			PNP	TP53 WT	0.891			EGR1	TP53 WT	0.734			RBPJ	TP53 WT	1.149			COL7A1	TP53 WT	1.199			MMP28	TP53 MUT	1.101			HLA-DRA	TP53 MUT	1.056
	ABCC3	TP53 WT	1.651			IFITM1	TP53 WT	0.567			ISG15	TP53 WT	0.674			NFKBIZ	TP53 WT	1.292			UBE2L6	TP53 WT	0.873			CRTAP	TP53 WT	0.713			NDFIP2	TP53 WT	1.149			C17orf49	TP53 WT	1.132			ELF1	TP53 MUT	1.083			NR4A2	TP53 MUT	1.024
	ACADVL	TP53 WT	1.65			MX2	TP53 WT	0.547			STAT1	TP53 WT	0.656			MX1	TP53 WT	1.216			HIST1H4C	TP53 WT	0.847			IGHV3-21	TP53 WT	0.693			IFI6	TP53 WT	1.146			TPI1	TP53 WT	1.114			ICAM1	TP53 MUT	1.083			PROCR	TP53 MUT	1.011
	TNFRSF10B	TP53 WT	1.646			MT1X	TP53 WT	0.522			DAPK2	TP53 WT	0.613			PLEK	TP53 WT	1.187			MT-ND3	TP53 WT	0.824			GAB1	TP53 WT	0.687			CAPG	TP53 WT	1.143			ENO1	TP53 WT	1.089			TSPAN7	TP53 MUT	1.076			TMEM273	TP53 MUT	1.007
	MLPH	TP53 WT	1.599			NDUFA11	TP53 WT	0.52			IL6ST	TP53 WT	0.611			CPD	TP53 WT	1.171			DDIT3	TP53 WT	0.823			HSPH1	TP53 WT	0.681			ATP8B4	TP53 WT	1.109			CYTOR	TP53 WT	1.067			SOCS3	TP53 MUT	1.047			RASSF1	TP53 MUT	1
	MT1E	TP53 WT	1.594			BLOC1S1	TP53 WT	0.517			NAB1	TP53 WT	0.599			IVNS1ABP	TP53 WT	1.158			SOD2	TP53 WT	0.818			JUN	TP53 WT	0.643			ZNF683	TP53 WT	1.093			AP2S1	TP53 WT	1.048			OLFM1	TP53 MUT	0.966			TADA3	TP53 MUT	0.995
	KLF4	TP53 WT	1.585			TNFSF8	TP53 WT	0.514			XAF1	TP53 WT	0.596			MAP1LC3B	TP53 WT	1.154			FOSB	TP53 WT	0.787			CD48	TP53 WT	0.607			TMIGD2	TP53 WT	1.078			ADAM12	TP53 WT	1.031			ZFP36	TP53 MUT	0.963			CARD16	TP53 MUT	0.991
	MICALL2	TP53 WT	1.58			NAP1L4	TP53 WT	0.506			DUSP5	TP53 WT	0.596			LY6E	TP53 WT	1.149			RGS1	TP53 WT	0.781			PTK2B	TP53 WT	0.599			EPSTI1	TP53 WT	1.068			ADAMTS2	TP53 WT	1.022			CCNL1	TP53 MUT	0.918			NDUFS3	TP53 MUT	0.974
	ABR	TP53 WT	1.565			HLA-DRB5	TP53 MUT	0.749			BLOC1S1	TP53 WT	0.593			MIR3945HG	TP53 WT	1.139			RPS29	TP53 WT	0.777			RGS1	TP53 WT	0.569			DUSP5	TP53 WT	1.047			SEC61G	TP53 WT	1.004			CTSH	TP53 MUT	0.89			DNAJC2	TP53 MUT	0.971
	TENT5A	TP53 WT	1.549			CCR6	TP53 MUT	0.736			AREG	TP53 WT	0.591			GCA	TP53 WT	1.138			ISG15	TP53 WT	0.777			AC020916.1	TP53 WT	0.564			KIR2DL4	TP53 WT	1.03			COL15A1	TP53 WT	0.971			ZBTB38	TP53 MUT	0.883			ITGAE	TP53 MUT	0.971
	MT1X	TP53 WT	1.549			MGAT4A	TP53 MUT	0.664			ZNF683	TP53 WT	0.59			IL1RN	TP53 WT	1.083			RLF	TP53 WT	0.762			DNAAF1	TP53 WT	0.559			OXNAD1	TP53 WT	0.983			FXYD5	TP53 WT	0.938			LDLR	TP53 MUT	0.876			EHD1	TP53 MUT	0.962
	SREBF1	TP53 WT	1.538			CAPG	TP53 MUT	0.617			ALOX5AP	TP53 WT	0.585			CCL3L1	TP53 WT	1.079			HSPE1	TP53 WT	0.76			AC243960.1	TP53 WT	0.554			TYMP	TP53 WT	0.981			RPS26	TP53 WT	0.931			IER3	TP53 MUT	0.87			DDX3Y	TP53 MUT	0.957
	WDR60	TP53 WT	1.525			PERP	TP53 MUT	0.616			LAG3	TP53 WT	0.582			TREM1	TP53 WT	1.055			HSPH1	TP53 WT	0.758			KLHL6	TP53 WT	0.552			FAM3C	TP53 WT	0.943			FTH1	TP53 WT	0.918			SERTAD1	TP53 MUT	0.859			MEAF6	TP53 MUT	0.948
	HEXIM1	TP53 WT	1.523			AQP3	TP53 MUT	0.615			CEBPB	TP53 WT	0.556			FOS	TP53 WT	1.047			ZBTB16	TP53 WT	0.756			IGKV3-20	TP53 WT	0.542			ANXA5	TP53 WT	0.937			PHLDA2	TP53 WT	0.913			AQP1	TP53 MUT	0.854			EPAS1	TP53 MUT	0.947
	CC2D1A	TP53 WT	1.522			TNFRSF25	TP53 MUT	0.59			EIF2AK2	TP53 WT	0.555			IFITM3	TP53 WT	1.047			ICAM1	TP53 WT	0.754			TNFRSF17	TP53 WT	0.533			LAG3	TP53 WT	0.899			HIF1A	TP53 WT	0.882			NFKBIZ	TP53 MUT	0.848			TESPA1	TP53 MUT	0.945
	CD55	TP53 WT	1.512			CXCR6	TP53 MUT	0.587			ZNRF1	TP53 WT	0.555			S100A9	TP53 WT	1.026			STAT1	TP53 WT	0.751			GNG7	TP53 WT	0.53			TMEM14C	TP53 WT	0.896			POSTN	TP53 WT	0.839			MT-ATP8	TP53 MUT	0.828			IAH1	TP53 MUT	0.937
	FUT3	TP53 WT	1.509			CERK	TP53 MUT	0.568			NDUFA11	TP53 WT	0.547			TRIB1	TP53 WT	0.994			RPL36A	TP53 WT	0.734			IRF4	TP53 WT	0.527			XAF1	TP53 WT	0.88			ALDOA	TP53 WT	0.815			HLA-DPA1	TP53 MUT	0.814			NINJ1	TP53 MUT	0.917
	ARHGAP26	TP53 WT	1.498			HEBP2	TP53 MUT	0.546			RBPJ	TP53 WT	0.537			SLC2A3	TP53 WT	0.992			ARL4A	TP53 WT	0.699			ANKRD28	TP53 WT	0.523			COTL1	TP53 WT	0.876			PCBP2	TP53 WT	0.755			CD74	TP53 MUT	0.804			DUSP2	TP53 MUT	0.912
	AMN	TP53 WT	1.497			TSEN54	TP53 MUT	0.535			CPD	TP53 WT	0.527			PHACTR1	TP53 WT	0.982			H2AFX	TP53 WT	0.696			TSC22D3	TP53 WT	0.516			SRGAP3	TP53 WT	0.869			TPM1	TP53 WT	0.711			ASS1	TP53 MUT	0.794			HLA-DRB5	TP53 MUT	0.893
	NBEAL2	TP53 WT	1.497								HLA-DRA	TP53 WT	0.522			LCP2	TP53 WT	0.932			ATP5ME	TP53 WT	0.692			JCHAIN	TP53 WT	0.515			PTMS	TP53 WT	0.869			ARPC3	TP53 WT	0.645			JUNB	TP53 MUT	0.772			R3HDM4	TP53 MUT	0.883
	MXD1	TP53 WT	1.495								PELI1	TP53 WT	0.514			ATP2B1-AS1	TP53 WT	0.912			STAG3	TP53 WT	0.683			FOS	TP53 WT	0.509			TNFRSF18	TP53 WT	0.861			ATP5F1E	TP53 WT	0.64			CSRNP1	TP53 MUT	0.766			MGAT1	TP53 MUT	0.88
	ADM	TP53 WT	1.491								HLA-DQA2	TP53 MUT	1.308			ALOX5AP	TP53 WT	0.87			SERTAD1	TP53 WT	0.678			CCR10	TP53 WT	0.501			ISG15	TP53 WT	0.84			LGALS1	TP53 WT	0.633			FCGRT	TP53 MUT	0.761			PHACTR1	TP53 MUT	0.841
	MYO15B	TP53 WT	1.483								DDX3Y	TP53 MUT	0.944			NEAT1	TP53 WT	0.868			ANKRD37	TP53 WT	0.672			IL6ST	TP53 WT	0.5			HSPA1B	TP53 WT	0.827			OST4	TP53 WT	0.63			MIR22HG	TP53 MUT	0.755			CLU	TP53 MUT	0.838
	PIEZO1	TP53 WT	1.431								HLA-DRB5	TP53 MUT	0.729			SMCHD1	TP53 WT	0.837			TWISTNB	TP53 WT	0.66			COTL1	TP53 MUT	1.917			ERAP2	TP53 WT	0.824			TMSB10	TP53 WT	0.625			NFKBIA	TP53 MUT	0.75			HLA-DPB1	TP53 MUT	0.838
	AGR2	TP53 WT	1.379								RPS4Y1	TP53 MUT	0.714			ICAM1	TP53 WT	0.83			MAP3K8	TP53 WT	0.659			IL32	TP53 MUT	1.568			PHLDA1	TP53 WT	0.818			ELOB	TP53 WT	0.597			CAPZA2	TP53 MUT	0.726			FBXW5	TP53 MUT	0.833
	SLC16A3	TP53 WT	1.375								LTB	TP53 MUT	0.709			ACSL1	TP53 WT	0.766			NME2	TP53 WT	0.648			NBPF14	TP53 MUT	1.476			GALNT2	TP53 WT	0.815			S100A11	TP53 WT	0.594			NR2F2	TP53 MUT	0.718			NUTM2B-AS1	TP53 MUT	0.823
	TSPAN1	TP53 WT	1.37								LMNA	TP53 MUT	0.685			BCL2A1	TP53 WT	0.76			CACYBP	TP53 WT	0.643			S100A4	TP53 MUT	1.464			BLOC1S1	TP53 WT	0.805			ACTB	TP53 WT	0.582			HLA-DRA	TP53 MUT	0.716			CALB2	TP53 MUT	0.817
	ERO1A	TP53 WT	1.37								GPR183	TP53 MUT	0.635			AQP9	TP53 WT	0.75			AREG	TP53 WT	0.637			LAPTM5	TP53 MUT	1.302			TBCD	TP53 WT	0.802			RPLP2	TP53 WT	0.581			LMO2	TP53 MUT	0.705			RGS16	TP53 MUT	0.813
	RASEF	TP53 WT	1.366								CTSW	TP53 MUT	0.531			CSF3R	TP53 WT	0.748			LY6E	TP53 WT	0.633			LCP1	TP53 MUT	1.182			ZBTB16	TP53 WT	0.792			PFN1	TP53 WT	0.566			NEDD9	TP53 MUT	0.664			MS4A2	TP53 MUT	0.809
	HOOK2	TP53 WT	1.363								MGAT4A	TP53 MUT	0.527			MALAT1	TP53 WT	0.738			BST2	TP53 WT	0.625			CD52	TP53 MUT	1.06			UBASH3B	TP53 WT	0.772			SERF2	TP53 WT	0.558			ZFP36L1	TP53 MUT	0.656			JUNB	TP53 MUT	0.807
	ITGB4	TP53 WT	1.352								KLRB1	TP53 MUT	0.517			ETS2	TP53 WT	0.717			RNASE6	TP53 WT	0.624			HLA-DRB5	TP53 MUT	1.017			ADGRG3	TP53 WT	0.768			RPL39	TP53 WT	0.549			ZFAND5	TP53 MUT	0.656			LY6E	TP53 MUT	0.803
	TJP3	TP53 WT	1.35								MT-ATP8	TP53 MUT	0.502			FPR1	TP53 WT	0.705			SLIRP	TP53 WT	0.615			TUBB	TP53 MUT	0.985			ANKRD28	TP53 WT	0.754			NME2	TP53 WT	0.534			KLF6	TP53 MUT	0.654			AGTRAP	TP53 MUT	0.801
	RND3	TP53 WT	1.331													PPP1R15A	TP53 WT	0.703			TUBA1A	TP53 WT	0.61			FAM92B	TP53 MUT	0.982			PELI1	TP53 WT	0.742			NDUFS5	TP53 WT	0.526			TM4SF1	TP53 MUT	0.646			DCXR	TP53 MUT	0.79
	GGA1	TP53 WT	1.305													IL1B	TP53 WT	0.69			PCBP2	TP53 WT	0.609			UCP2	TP53 MUT	0.981			SH3BP1	TP53 WT	0.737			ATP5MC2	TP53 WT	0.506			SH3BP5	TP53 MUT	0.638			PPT1	TP53 MUT	0.787
	LLGL2	TP53 WT	1.296													ZFP36	TP53 WT	0.688			CITED2	TP53 WT	0.605			GNG2	TP53 MUT	0.974			MIR4435-2HG	TP53 WT	0.734			DPT	TP53 MUT	3.567			CAV1	TP53 MUT	0.637			HSPB1	TP53 MUT	0.785
	SNHG12	TP53 WT	1.295													G0S2	TP53 WT	0.675			NDUFA3	TP53 WT	0.598			HEBP2	TP53 MUT	0.96			SYTL2	TP53 WT	0.733			SFRP4	TP53 MUT	3.296			NOP53	TP53 MUT	0.617			GRAP2	TP53 MUT	0.784
	JUN	TP53 WT	1.292													SLC25A37	TP53 WT	0.665			HSPA5	TP53 WT	0.597			JPT1	TP53 MUT	0.955			DUSP4	TP53 WT	0.732			GSTM1	TP53 MUT	3.291			ETS2	TP53 MUT	0.616			CD74	TP53 MUT	0.778
	MYO7B	TP53 WT	1.289													H3F3B	TP53 WT	0.657			HSP90AA1	TP53 WT	0.597			LRRFIP1	TP53 MUT	0.95			CEBPD	TP53 WT	0.727			IGF1	TP53 MUT	2.965			ARID5B	TP53 MUT	0.603			CTSS	TP53 MUT	0.778
	SLC25A37	TP53 WT	1.284													TNFAIP6	TP53 WT	0.656			RPS27	TP53 WT	0.595			SLC2A5	TP53 MUT	0.944			CD81	TP53 WT	0.721			APOD	TP53 MUT	2.881			BTG1	TP53 MUT	0.582			HLA-DRB1	TP53 MUT	0.776
	VPS13A	TP53 WT	1.279													BRI3	TP53 WT	0.649			ATP6V0C	TP53 WT	0.59			CREM	TP53 MUT	0.93			FES	TP53 WT	0.714			MGP	TP53 MUT	2.855			ITGA6	TP53 MUT	0.563			PBX1	TP53 MUT	0.776
	MALAT1	TP53 WT	1.273													SMIM25	TP53 WT	0.625			SEC61G	TP53 WT	0.589			RNASE6	TP53 MUT	0.923			CYTOR	TP53 WT	0.71			TNXB	TP53 MUT	2.638			HNRNPA0	TP53 MUT	0.551			DYNLRB1	TP53 MUT	0.775
	NPDC1	TP53 WT	1.266													NAMPT	TP53 WT	0.611			RPL38	TP53 WT	0.581			HIST1H1E	TP53 MUT	0.91			CD52	TP53 WT	0.709			SERPINE2	TP53 MUT	2.459			ADAM15	TP53 MUT	0.547			AQP3	TP53 MUT	0.775
	NSMF	TP53 WT	1.263													IER3	TP53 WT	0.604			HSPA8	TP53 WT	0.578			MBD2	TP53 MUT	0.909			KLRC1	TP53 WT	0.705			KLF2	TP53 MUT	2.449			ARID4B	TP53 MUT	0.523			NAPA	TP53 MUT	0.772
	GPR35	TP53 WT	1.261													SDF2	TP53 WT	0.604			POLE3	TP53 WT	0.577			CORO1A	TP53 MUT	0.898			RPS10	TP53 WT	0.704			PTGIS	TP53 MUT	2.443			BCAM	TP53 MUT	0.515			GMPR	TP53 MUT	0.769
	ITGA6	TP53 WT	1.256													SLC11A1	TP53 WT	0.584			CD72	TP53 WT	0.576			S100A10	TP53 MUT	0.897			NFIL3	TP53 WT	0.702			SFRP2	TP53 MUT	2.424								PPHLN1	TP53 MUT	0.768
	MT2A	TP53 WT	1.25													IL6R	TP53 WT	0.563			RPS17	TP53 WT	0.572			IFITM2	TP53 MUT	0.889			RGS1	TP53 WT	0.693			C3	TP53 MUT	2.359								FAM162A	TP53 MUT	0.764
	IER5L	TP53 WT	1.245													PRKDC	TP53 WT	0.557			MAT2A	TP53 WT	0.57			S100A11	TP53 MUT	0.873			CHCHD10	TP53 WT	0.688			IGFBP6	TP53 MUT	2.345								B4GALT1	TP53 MUT	0.763
	ARGLU1	TP53 WT	1.243													TNFSF13B	TP53 WT	0.545			DUSP1	TP53 WT	0.569			IGHG1	TP53 MUT	0.855			LDLRAD4	TP53 WT	0.682			GSN	TP53 MUT	2.218								GCSAML	TP53 MUT	0.759
	POLR2A	TP53 WT	1.241													IL4R	TP53 WT	0.512			GADD45B	TP53 WT	0.565			MAZ	TP53 MUT	0.848			ALOX5AP	TP53 WT	0.678			VEGFB	TP53 MUT	2.136								PEPD	TP53 MUT	0.758
	FBXW5	TP53 WT	1.24													LPCAT1	TP53 WT	0.507			POLR2L	TP53 WT	0.565			ARHGDIB	TP53 MUT	0.844			EIF2AK2	TP53 WT	0.667			GXYLT2	TP53 MUT	2.132								HLA-E	TP53 MUT	0.753
	MINK1	TP53 WT	1.24													SDS	TP53 MUT	1.456			CALHM6	TP53 WT	0.562			HIF1A	TP53 MUT	0.827			MRPL18	TP53 WT	0.666			PDGFRL	TP53 MUT	2.109								GSN	TP53 MUT	0.746
	FAM102A	TP53 WT	1.239													HLA-DQA2	TP53 MUT	1.318			ARL6IP1	TP53 WT	0.555			MTCH2	TP53 MUT	0.823			CTSA	TP53 WT	0.663			ASPN	TP53 MUT	2.063								NR4A1	TP53 MUT	0.744
	CBX4	TP53 WT	1.235													HLA-DRB5	TP53 MUT	1.035			PHACTR1	TP53 WT	0.553			RHOG	TP53 MUT	0.794			CCL5	TP53 WT	0.662			ELN	TP53 MUT	2.027								VDAC1	TP53 MUT	0.737
	SLC38A2	TP53 WT	1.233													HLA-DPA1	TP53 MUT	1.032			RPS21	TP53 WT	0.551			CXCR4	TP53 MUT	0.793			LGALS1	TP53 WT	0.656			PRELP	TP53 MUT	1.982								FERMT3	TP53 MUT	0.736
	CYP3A5	TP53 WT	1.23													HLA-DQB2	TP53 MUT	1.02			HERPUD1	TP53 WT	0.548			PIM3	TP53 MUT	0.792			AL138963.3	TP53 WT	0.648			GPNMB	TP53 MUT	1.951								RALGAPA1	TP53 MUT	0.734
	HSPA1B	TP53 WT	1.227													TNFRSF21	TP53 MUT	1			ROMO1	TP53 WT	0.546			HMGB2	TP53 MUT	0.79			GPR171	TP53 WT	0.646			BOC	TP53 MUT	1.915								SHISA5	TP53 MUT	0.733
	NADSYN1	TP53 WT	1.218													STMN1	TP53 MUT	1			UBB	TP53 WT	0.544			PFN1	TP53 MUT	0.782			CPNE3	TP53 WT	0.638			PDE5A	TP53 MUT	1.902								TMED2	TP53 MUT	0.732
	SH3GLB2	TP53 WT	1.214													HLA-DPB1	TP53 MUT	0.995			RPS28	TP53 WT	0.541			EML4	TP53 MUT	0.781			BCL2L11	TP53 WT	0.636			PLXDC2	TP53 MUT	1.894								ST3GAL4	TP53 MUT	0.73
	AHI1	TP53 WT	1.204													CPVL	TP53 MUT	0.986			TUBB4B	TP53 WT	0.534			PMEPA1	TP53 MUT	0.775			ITM2C	TP53 WT	0.629			PODN	TP53 MUT	1.87								SLC25A11	TP53 MUT	0.728
	IER3	TP53 WT	1.199													AKR1B1	TP53 MUT	0.951			RNF139	TP53 WT	0.534			ITGB2	TP53 MUT	0.775			LSP1	TP53 WT	0.625			RARRES1	TP53 MUT	1.844								GPSM3	TP53 MUT	0.726
	ZFC3H1	TP53 WT	1.197													TSPAN4	TP53 MUT	0.946			TRA2B	TP53 WT	0.527			EXOSC4	TP53 MUT	0.771			IRF4	TP53 WT	0.624			FIBIN	TP53 MUT	1.768								CPSF6	TP53 MUT	0.725
	TMEM259	TP53 WT	1.186													HLA-DRA	TP53 MUT	0.897			PPP1R10	TP53 WT	0.526			TMEM238	TP53 MUT	0.761			HSPA1A	TP53 WT	0.615			MMP11	TP53 MUT	1.73								SDF4	TP53 MUT	0.724
	TRIM31	TP53 WT	1.184													AVPI1	TP53 MUT	0.896			GTF2B	TP53 WT	0.525			WNK1	TP53 MUT	0.756			IER5L	TP53 WT	0.615			AKAP12	TP53 MUT	1.728								DUSP1	TP53 MUT	0.721
	PHGR1	TP53 WT	1.181													ARL4C	TP53 MUT	0.891			IRF7	TP53 WT	0.525			HCST	TP53 MUT	0.743			KLRC2	TP53 WT	0.61			AGT	TP53 MUT	1.714								ACP5	TP53 MUT	0.721
	DPP7	TP53 WT	1.178													HLA-DQB1	TP53 MUT	0.89			SEC62	TP53 WT	0.522			CCND2	TP53 MUT	0.739			LY6E	TP53 WT	0.607			RGMA	TP53 MUT	1.707								PLD3	TP53 MUT	0.72
	ELF3	TP53 WT	1.177													LMNA	TP53 MUT	0.866			GPR18	TP53 WT	0.522			PPP1R14B	TP53 MUT	0.739			DNAJC4	TP53 WT	0.599			C11orf68	TP53 MUT	1.694								ACOT7	TP53 MUT	0.719
	EHMT1	TP53 WT	1.177													DUSP4	TP53 MUT	0.858			LINC02397	TP53 WT	0.52			PTPRC	TP53 MUT	0.736			STAM	TP53 WT	0.577			ERF	TP53 MUT	1.693								IRS2	TP53 MUT	0.717
	AGPAT2	TP53 WT	1.176													QARS	TP53 MUT	0.854			DDIT4	TP53 WT	0.519			PBXIP1	TP53 MUT	0.734			PKM	TP53 WT	0.573			NFIA	TP53 MUT	1.689								PLK3	TP53 MUT	0.716
	EPB41L2	TP53 WT	1.167													TMEM176B	TP53 MUT	0.85			HSPD1	TP53 WT	0.519			H2AFY	TP53 MUT	0.733			CTSD	TP53 WT	0.569			HTRA1	TP53 MUT	1.678								RASSF5	TP53 MUT	0.715
	DNM2	TP53 WT	1.166													C1QC	TP53 MUT	0.841			NAF1	TP53 WT	0.518			SLC39A4	TP53 MUT	0.733			PSMA1	TP53 WT	0.565			GATAD1	TP53 MUT	1.661								CD151	TP53 MUT	0.715
	TCIRG1	TP53 WT	1.155													CD74	TP53 MUT	0.834			RPL37A	TP53 WT	0.516			GLRX5	TP53 MUT	0.726			TPI1	TP53 WT	0.561			NFYB	TP53 MUT	1.656								CLK1	TP53 MUT	0.714
	HDHD3	TP53 WT	1.144													NBDY	TP53 MUT	0.82			ATP5F1E	TP53 WT	0.516			ENO1	TP53 MUT	0.717			UBE2L6	TP53 WT	0.561			HSPB6	TP53 MUT	1.654								CD58	TP53 MUT	0.713
	WSB1	TP53 WT	1.141													PLA2G7	TP53 MUT	0.817			TIPARP	TP53 WT	0.513			EFHD2	TP53 MUT	0.716			SNTB2	TP53 WT	0.561			CTSO	TP53 MUT	1.617								TPM4	TP53 MUT	0.71
	NCLN	TP53 WT	1.139													NIPSNAP2	TP53 MUT	0.817			IFITM2	TP53 WT	0.512			TBCB	TP53 MUT	0.715			FCER1G	TP53 WT	0.56			NDRG2	TP53 MUT	1.61								TMCO1	TP53 MUT	0.71
	FRYL	TP53 WT	1.137													GPR183	TP53 MUT	0.808			ZC3HAV1	TP53 WT	0.507			ITGAE	TP53 MUT	0.713			DDT	TP53 WT	0.558			FZD4	TP53 MUT	1.602								HLA-F	TP53 MUT	0.706
	LGALS9	TP53 WT	1.132													ATXN10	TP53 MUT	0.804			CCDC6	TP53 WT	0.503			MAN1A1	TP53 MUT	0.708			FAM53C	TP53 WT	0.558			NFIB	TP53 MUT	1.601								CKS2	TP53 MUT	0.705
	NEAT1	TP53 WT	1.12													KPNA2	TP53 MUT	0.798			RPL39	TP53 WT	0.502			HLA-DRB1	TP53 MUT	0.703			CAB39	TP53 WT	0.557			SSPN	TP53 MUT	1.598								LIMD2	TP53 MUT	0.702
	RNF213	TP53 WT	1.115													AHCY	TP53 MUT	0.794			MRPL52	TP53 WT	0.502			CYB5R3	TP53 MUT	0.703			UBE2S	TP53 WT	0.554			LSAMP	TP53 MUT	1.597								PPP1CA	TP53 MUT	0.701
	ASS1	TP53 WT	1.112													MS4A6A	TP53 MUT	0.792			UPF2	TP53 WT	0.502			YWHAH	TP53 MUT	0.698			HMGB2	TP53 WT	0.552			MITF	TP53 MUT	1.582								PCBP2	TP53 MUT	0.699
	IFRD1	TP53 WT	1.096													C1QA	TP53 MUT	0.788			PDE4D	TP53 MUT	1.436			SH3BGRL3	TP53 MUT	0.696			CTDNEP1	TP53 WT	0.552			JUND	TP53 MUT	1.581								WAS	TP53 MUT	0.694
	DST	TP53 WT	1.095													HLA-DMB	TP53 MUT	0.785			S100A10	TP53 MUT	0.973			SLBP	TP53 MUT	0.687			DENND1B	TP53 WT	0.549			SAV1	TP53 MUT	1.564								RSRP1	TP53 MUT	0.693
	GSN	TP53 WT	1.088													MT-ATP8	TP53 MUT	0.784			EMP3	TP53 MUT	0.911			CRACR2B	TP53 MUT	0.686			TXK	TP53 WT	0.546			KAZN	TP53 MUT	1.552								SCP2	TP53 MUT	0.691
	RPL22L1	TP53 WT	1.087													DDOST	TP53 MUT	0.783			LFNG	TP53 MUT	0.875			IGHG2	TP53 MUT	0.685			CUL3	TP53 WT	0.545			COL8A1	TP53 MUT	1.551								C1orf162	TP53 MUT	0.69
	ITPR3	TP53 WT	1.085													MS4A4A	TP53 MUT	0.783			BCL3	TP53 MUT	0.872			MYL12B	TP53 MUT	0.68			TSPO	TP53 WT	0.543			ANK2	TP53 MUT	1.543								BTK	TP53 MUT	0.689
	GADD45B	TP53 WT	1.059													IL7R	TP53 MUT	0.772			MAP4K4	TP53 MUT	0.863			CKS2	TP53 MUT	0.671			IFI35	TP53 WT	0.543			CLK4	TP53 MUT	1.531								DNAJC7	TP53 MUT	0.688
	SLC4A2	TP53 WT	1.054													HGSNAT	TP53 MUT	0.77			R3HDM4	TP53 MUT	0.845			NR3C1	TP53 MUT	0.669			FOSB	TP53 WT	0.542			OAF	TP53 MUT	1.529								ITM2C	TP53 MUT	0.687
	MYO1E	TP53 WT	1.053													SATB1	TP53 MUT	0.765			UBALD2	TP53 MUT	0.835			RGS10	TP53 MUT	0.668			GPI	TP53 WT	0.541			ALDH1A3	TP53 MUT	1.521								TOB1	TP53 MUT	0.678
	MUC1	TP53 WT	1.053													GSTP1	TP53 MUT	0.762			PIM3	TP53 MUT	0.799			NINJ1	TP53 MUT	0.667			MPST	TP53 WT	0.537			ANKH	TP53 MUT	1.521								HLA-B	TP53 MUT	0.676
	PHPT1	TP53 WT	1.05													TRAF7	TP53 MUT	0.762			FMNL1	TP53 MUT	0.78			ATP1B3	TP53 MUT	0.667			SAMSN1	TP53 WT	0.529			TP53TG1	TP53 MUT	1.49								ATP1B3	TP53 MUT	0.674
	LIMA1	TP53 WT	1.05													TMEM176A	TP53 MUT	0.761			AES	TP53 MUT	0.775			MCRIP2	TP53 MUT	0.663			ECI2	TP53 WT	0.525			SSC5D	TP53 MUT	1.473								MSRA	TP53 MUT	0.673
	NR4A1	TP53 WT	1.043													DNPH1	TP53 MUT	0.761			PNRC1	TP53 MUT	0.763			COA1	TP53 MUT	0.655			CD63	TP53 WT	0.524			COPRS	TP53 MUT	1.47								NTRK1	TP53 MUT	0.671
	LDLR	TP53 WT	1.035													CHMP1B	TP53 MUT	0.758			LMNA	TP53 MUT	0.735			RAN	TP53 MUT	0.653			CD38	TP53 WT	0.52			FNDC1	TP53 MUT	1.465								AZIN1	TP53 MUT	0.668
	RABL6	TP53 WT	1.034													MCM5	TP53 MUT	0.754			TAF10	TP53 MUT	0.728			CYC1	TP53 MUT	0.652			NDUFA13	TP53 WT	0.519			MDK	TP53 MUT	1.457								NEDD9	TP53 MUT	0.666
	MED29	TP53 WT	1.032													PPA1	TP53 MUT	0.751			PIP4K2A	TP53 MUT	0.719			ANXA2	TP53 MUT	0.649			GAPDH	TP53 WT	0.518			FBLN1	TP53 MUT	1.456								ATP6V0D1	TP53 MUT	0.664
	TC2N	TP53 WT	1.031													C1QB	TP53 MUT	0.751			WNK1	TP53 MUT	0.713			CSTB	TP53 MUT	0.639			MAP4K1	TP53 WT	0.518			AMFR	TP53 MUT	1.437								RBM42	TP53 MUT	0.664
	SSFA2	TP53 WT	1.023													RSU1	TP53 MUT	0.75			HNRNPL	TP53 MUT	0.705			ACTB	TP53 MUT	0.639			ABCB1	TP53 WT	0.517			TXNIP	TP53 MUT	1.422								ARRB2	TP53 MUT	0.66
	MAFF	TP53 WT	1.019													SLC25A5	TP53 MUT	0.748			MARCKS	TP53 MUT	0.703			PPP4R2	TP53 MUT	0.627			FKBP1A	TP53 WT	0.514			IDUA	TP53 MUT	1.419								AGO3	TP53 MUT	0.654
	HERC2	TP53 WT	1.018													MPHOSPH6	TP53 MUT	0.748			TKT	TP53 MUT	0.686			LEPROTL1	TP53 MUT	0.624			TSPAN5	TP53 WT	0.511			SPON1	TP53 MUT	1.418								CST3	TP53 MUT	0.653
	PIM3	TP53 WT	1.016													STAB1	TP53 MUT	0.747			JUND	TP53 MUT	0.659			CFL1	TP53 MUT	0.622			RNF187	TP53 WT	0.509			ALDH1A1	TP53 MUT	1.416								PIM2	TP53 MUT	0.652
	TYMP	TP53 WT	1.014													HLA-DMA	TP53 MUT	0.745			CUL3	TP53 MUT	0.655			FTH1	TP53 MUT	0.621			ECH1	TP53 WT	0.509			MAN1A1	TP53 MUT	1.408								STX11	TP53 MUT	0.647
	SLC7A5	TP53 WT	1.012													NAAA	TP53 MUT	0.744			YPEL3	TP53 MUT	0.651			HDGF	TP53 MUT	0.619			STAT1	TP53 WT	0.509			PXDC1	TP53 MUT	1.407								ZNF428	TP53 MUT	0.646
	SLC38A10	TP53 WT	1.012													ARL5A	TP53 MUT	0.742			SPEN	TP53 MUT	0.644			ELOVL5	TP53 MUT	0.619			HK1	TP53 WT	0.505			NFIX	TP53 MUT	1.403								ID2	TP53 MUT	0.643
	PCM1	TP53 WT	1.009													CSF1R	TP53 MUT	0.737			AHNAK	TP53 MUT	0.634			MXD4	TP53 MUT	0.617			CD8A	TP53 MUT	1.92			RGCC	TP53 MUT	1.385								RGS13	TP53 MUT	0.64
	DTX2	TP53 WT	1.002													PQLC3	TP53 MUT	0.737			PABPN1	TP53 MUT	0.625			PRMT2	TP53 MUT	0.617			FGFBP2	TP53 MUT	1.226			CLU	TP53 MUT	1.382								NCF1	TP53 MUT	0.636
	PLK3	TP53 WT	0.994													CST3	TP53 MUT	0.735			GNB2	TP53 MUT	0.62			PRADC1	TP53 MUT	0.617			ENC1	TP53 MUT	1.167			CCDC80	TP53 MUT	1.368								DTNBP1	TP53 MUT	0.632
	ENOSF1	TP53 WT	0.982													MS4A7	TP53 MUT	0.734			RUBCNL	TP53 MUT	0.606			HCFC1R1	TP53 MUT	0.615			P2RY8	TP53 MUT	0.998			RAMP1	TP53 MUT	1.363								NUDT14	TP53 MUT	0.63
	TRABD	TP53 WT	0.977													IL18	TP53 MUT	0.732			DENND4A	TP53 MUT	0.6			ARL6IP5	TP53 MUT	0.614			PRSS23	TP53 MUT	0.99			SLIT3	TP53 MUT	1.357								HLA-DPA1	TP53 MUT	0.626
	TMC4	TP53 WT	0.972													TUBB6	TP53 MUT	0.732			MYO9B	TP53 MUT	0.599			BHLHE40	TP53 MUT	0.614			S1PR5	TP53 MUT	0.878			ABI3BP	TP53 MUT	1.355								DCTN2	TP53 MUT	0.621
	NFKBIZ	TP53 WT	0.968													CD72	TP53 MUT	0.731			LINC00926	TP53 MUT	0.587			CD99	TP53 MUT	0.613			DDX3Y	TP53 MUT	0.873			MFAP4	TP53 MUT	1.352								GATA2	TP53 MUT	0.62
	MIB2	TP53 WT	0.967													C1orf54	TP53 MUT	0.728			CD81	TP53 MUT	0.585			CAPZB	TP53 MUT	0.612			MT-ATP8	TP53 MUT	0.865			R3HDM2	TP53 MUT	1.35								RNF10	TP53 MUT	0.62
	ARHGAP27	TP53 WT	0.963													HLA-DOA	TP53 MUT	0.726			PLEKHO1	TP53 MUT	0.584			GTF3C6	TP53 MUT	0.609			ADGRG1	TP53 MUT	0.807			CDKN1C	TP53 MUT	1.348								ATXN10	TP53 MUT	0.616
	RHOT2	TP53 WT	0.962													SLAMF8	TP53 MUT	0.724			VEGFB	TP53 MUT	0.577			PKM	TP53 MUT	0.609			CMC1	TP53 MUT	0.794			ARHGAP21	TP53 MUT	1.342								HLA-A	TP53 MUT	0.614
	C19orf33	TP53 WT	0.961													PEA15	TP53 MUT	0.72			ARF6	TP53 MUT	0.573			TUBA1B	TP53 MUT	0.609			PRMT2	TP53 MUT	0.729			RASSF4	TP53 MUT	1.339								SIGLEC6	TP53 MUT	0.613
	INF2	TP53 WT	0.961													MGST2	TP53 MUT	0.718			KMT2A	TP53 MUT	0.573			GAPDH	TP53 MUT	0.608			C1orf21	TP53 MUT	0.727			CSRNP1	TP53 MUT	1.33								CSF2RB	TP53 MUT	0.61
	LTBR	TP53 WT	0.96													GRHPR	TP53 MUT	0.717			DEGS1	TP53 MUT	0.573			H2AFV	TP53 MUT	0.607			NFATC2	TP53 MUT	0.722			TXNDC5	TP53 MUT	1.325								CCDC88A	TP53 MUT	0.61
	CRYBG1	TP53 WT	0.957													TOR3A	TP53 MUT	0.717			SMARCC1	TP53 MUT	0.571			RHBDD2	TP53 MUT	0.607			SPON2	TP53 MUT	0.719			SULF2	TP53 MUT	1.322								FIP1L1	TP53 MUT	0.608
	INTS6	TP53 WT	0.957													TFPT	TP53 MUT	0.711			SRSF9	TP53 MUT	0.57			NFKB1	TP53 MUT	0.605			SLC15A4	TP53 MUT	0.696			FOXO1	TP53 MUT	1.316								GRB2	TP53 MUT	0.601
	PLEC	TP53 WT	0.956													CREBL2	TP53 MUT	0.71			CAPNS1	TP53 MUT	0.567			MTCH1	TP53 MUT	0.602			LMNA	TP53 MUT	0.694			ARMCX1	TP53 MUT	1.296								CAPZB	TP53 MUT	0.6
	ZMIZ2	TP53 WT	0.956													PDIA6	TP53 MUT	0.709			CCNDBP1	TP53 MUT	0.564			PPIA	TP53 MUT	0.601			DIP2A	TP53 MUT	0.687			PRKAR2B	TP53 MUT	1.295								SMYD3	TP53 MUT	0.595
	LENG8	TP53 WT	0.948													RGS10	TP53 MUT	0.703			PACS1	TP53 MUT	0.564			CYSTM1	TP53 MUT	0.601			FCGR3A	TP53 MUT	0.684			NDN	TP53 MUT	1.29								TPSAB1	TP53 MUT	0.594
	SLC20A1	TP53 WT	0.948													HLA-DQA1	TP53 MUT	0.702			CYBA	TP53 MUT	0.553			BCL7B	TP53 MUT	0.601			TUBA4A	TP53 MUT	0.684			CCNG2	TP53 MUT	1.285								TMSB4X	TP53 MUT	0.589
	GDF15	TP53 WT	0.934													UQCC2	TP53 MUT	0.702			CD44	TP53 MUT	0.553			RAC1	TP53 MUT	0.598			KLF3	TP53 MUT	0.642			CEBPD	TP53 MUT	1.281								RCN2	TP53 MUT	0.587
	CDK5RAP3	TP53 WT	0.933													NDUFS2	TP53 MUT	0.701			RHOG	TP53 MUT	0.549			SCP2	TP53 MUT	0.597			ADRB2	TP53 MUT	0.637			NLRP1	TP53 MUT	1.274								KLHL6	TP53 MUT	0.585
	KIF13B	TP53 WT	0.933													NAA20	TP53 MUT	0.701			GNAI2	TP53 MUT	0.537			PPP1R18	TP53 MUT	0.595			APMAP	TP53 MUT	0.624			RUFY3	TP53 MUT	1.273								NBAS	TP53 MUT	0.579
	CCNL2	TP53 WT	0.931													RAB9A	TP53 MUT	0.7			H2AFV	TP53 MUT	0.535			GRN	TP53 MUT	0.59			GZMM	TP53 MUT	0.615			CD81	TP53 MUT	1.265								PMP22	TP53 MUT	0.575
	TMC5	TP53 WT	0.921													DAPK1	TP53 MUT	0.696			GNA13	TP53 MUT	0.533			TXNL4A	TP53 MUT	0.59			SORL1	TP53 MUT	0.603			PDE1A	TP53 MUT	1.264								AP2M1	TP53 MUT	0.571
	AHNAK	TP53 WT	0.914													ABI3	TP53 MUT	0.696			GNB1	TP53 MUT	0.533			EBP	TP53 MUT	0.59			RPS4Y1	TP53 MUT	0.587			PHLDA3	TP53 MUT	1.254								NCOA4	TP53 MUT	0.571
	FAT1	TP53 WT	0.913													LAIR1	TP53 MUT	0.694			ALYREF	TP53 MUT	0.533			CARHSP1	TP53 MUT	0.584			ITGB2	TP53 MUT	0.575			DNASE2	TP53 MUT	1.248								ERP44	TP53 MUT	0.567
	EPHA2	TP53 WT	0.913													MANBA	TP53 MUT	0.687			MZT2B	TP53 MUT	0.527			CAV1	TP53 MUT	0.58			GNG2	TP53 MUT	0.563			WWTR1	TP53 MUT	1.247								POLD4	TP53 MUT	0.56
	LUC7L3	TP53 WT	0.911													RGS1	TP53 MUT	0.686			STK24	TP53 MUT	0.523			MT-ATP8	TP53 MUT	0.579			PLAC8	TP53 MUT	0.547			ZBTB20	TP53 MUT	1.246								LAT2	TP53 MUT	0.559
	HMGCS1	TP53 WT	0.908													AREG	TP53 MUT	0.677			COBLL1	TP53 MUT	0.521			CIB1	TP53 MUT	0.579			CST7	TP53 MUT	0.54			WBP1L	TP53 MUT	1.237								BSG	TP53 MUT	0.555
	RHOB	TP53 WT	0.907													PTMS	TP53 MUT	0.673			RPS2	TP53 MUT	0.52			HLA-DMA	TP53 MUT	0.577			JMJD6	TP53 MUT	0.525			SLC40A1	TP53 MUT	1.236								CPM	TP53 MUT	0.551
	SAT2	TP53 WT	0.906													SH2B3	TP53 MUT	0.671			UBE2H	TP53 MUT	0.519			RALA	TP53 MUT	0.575			EMD	TP53 MUT	0.503			RETREG2	TP53 MUT	1.236								SLC25A39	TP53 MUT	0.55
	CCND2	TP53 WT	0.904													CDK16	TP53 MUT	0.669			UCP2	TP53 MUT	0.517			MYH9	TP53 MUT	0.573			RASSF5	TP53 MUT	0.502			NR4A2	TP53 MUT	1.235								MAST4	TP53 MUT	0.549
	MYO5B	TP53 WT	0.904													NME2	TP53 MUT	0.664			PNISR	TP53 MUT	0.504			MRPL28	TP53 MUT	0.572								PBX3	TP53 MUT	1.233								LTC4S	TP53 MUT	0.546
	TAF1D	TP53 WT	0.903													CD86	TP53 MUT	0.663			ATP2B1	TP53 MUT	0.503			BAK1	TP53 MUT	0.571								PBX1	TP53 MUT	1.227								CD52	TP53 MUT	0.546
	NARF	TP53 WT	0.902													POLR2E	TP53 MUT	0.662			VIM	TP53 MUT	0.5			RDX	TP53 MUT	0.569								PIK3R1	TP53 MUT	1.218								PCMT1	TP53 MUT	0.546
	NPEPPS	TP53 WT	0.901													OSTC	TP53 MUT	0.659								NCLN	TP53 MUT	0.567								SEPT6	TP53 MUT	1.218								FLOT1	TP53 MUT	0.545
	TMPRSS2	TP53 WT	0.899													PEBP1	TP53 MUT	0.659								SELENOW	TP53 MUT	0.566								ZMAT3	TP53 MUT	1.214								ANKRD10	TP53 MUT	0.545
	GOLM1	TP53 WT	0.898													CD33	TP53 MUT	0.657								RPA3	TP53 MUT	0.566								FBLN5	TP53 MUT	1.201								PTGS1	TP53 MUT	0.544
	DDIT4	TP53 WT	0.897													NANS	TP53 MUT	0.656								PECAM1	TP53 MUT	0.564								TRAPPC12	TP53 MUT	1.196								CTSB	TP53 MUT	0.542
	PHYKPL	TP53 WT	0.897													PEPD	TP53 MUT	0.656								EI24	TP53 MUT	0.558								CYBRD1	TP53 MUT	1.188								SLC9A3R1	TP53 MUT	0.541
	RHPN2	TP53 WT	0.897													GPR137B	TP53 MUT	0.651								PSMB8	TP53 MUT	0.556								SMIM14	TP53 MUT	1.185								HLA-C	TP53 MUT	0.536
	NCOR1	TP53 WT	0.896													ADAP2	TP53 MUT	0.648								RARRES3	TP53 MUT	0.556								GSK3A	TP53 MUT	1.183								PLPP1	TP53 MUT	0.536
	HIST1H2AC	TP53 WT	0.896													SDHA	TP53 MUT	0.648								FDX1	TP53 MUT	0.554								PGRMC2	TP53 MUT	1.174								CTNNBL1	TP53 MUT	0.533
	PUM3	TP53 WT	0.889													AKR1A1	TP53 MUT	0.647								NCOA3	TP53 MUT	0.554								RERG	TP53 MUT	1.173								CD69	TP53 MUT	0.532
	SPG7	TP53 WT	0.887													PSMG2	TP53 MUT	0.647								HLA-A	TP53 MUT	0.548								FAM107B	TP53 MUT	1.171								RBM25	TP53 MUT	0.532
	PKP2	TP53 WT	0.886													PDCL3	TP53 MUT	0.647								CSK	TP53 MUT	0.546								PCYOX1	TP53 MUT	1.168								PRKD3	TP53 MUT	0.531
	AFF4	TP53 WT	0.88													UROD	TP53 MUT	0.647								FMNL1	TP53 MUT	0.541								JADE1	TP53 MUT	1.152								ILF3	TP53 MUT	0.523
	TRPM4	TP53 WT	0.875													SDSL	TP53 MUT	0.645								TWF2	TP53 MUT	0.537								PARD3	TP53 MUT	1.151								CTSD	TP53 MUT	0.522
	PKN2	TP53 WT	0.872													FUCA2	TP53 MUT	0.644								YWHAB	TP53 MUT	0.534								PRDM2	TP53 MUT	1.149								ABCC4	TP53 MUT	0.522
	CDC37	TP53 WT	0.864													HSPD1	TP53 MUT	0.642								GRAMD1A	TP53 MUT	0.531								PPP3CA	TP53 MUT	1.145								LCP2	TP53 MUT	0.521
	MUC20-OT1	TP53 WT	0.863													TRPV2	TP53 MUT	0.64								MOB1A	TP53 MUT	0.531								SCARF2	TP53 MUT	1.145								MAP3K8	TP53 MUT	0.52
	CDK11A	TP53 WT	0.859													SDF2L1	TP53 MUT	0.639								TAF10	TP53 MUT	0.53								BNC2	TP53 MUT	1.143								HPCAL1	TP53 MUT	0.518
	PTGES2	TP53 WT	0.857													FNIP2	TP53 MUT	0.639								C9orf78	TP53 MUT	0.53								GNB5	TP53 MUT	1.142								PAXX	TP53 MUT	0.515
	IER2	TP53 WT	0.856													OAT	TP53 MUT	0.638								GPX7	TP53 MUT	0.528								PERP	TP53 MUT	1.141								SLC45A3	TP53 MUT	0.513
	NDRG1	TP53 WT	0.853													MXD4	TP53 MUT	0.635								ASXL1	TP53 MUT	0.527								FBXL3	TP53 MUT	1.133								CDK2AP2	TP53 MUT	0.512
	IWS1	TP53 WT	0.843													COX16	TP53 MUT	0.634								MRPL4	TP53 MUT	0.527								CTDSPL	TP53 MUT	1.125								ZFP36	TP53 MUT	0.508
	NUFIP2	TP53 WT	0.841													PSMD3	TP53 MUT	0.633								HLA-F	TP53 MUT	0.516								KLHL24	TP53 MUT	1.124								ZNF331	TP53 MUT	0.507
	AKAP9	TP53 WT	0.839													GLUD1	TP53 MUT	0.632								YKT6	TP53 MUT	0.514								OLFML1	TP53 MUT	1.123
	SLC12A2	TP53 WT	0.838													C20orf27	TP53 MUT	0.632								CALM3	TP53 MUT	0.512								FKBP5	TP53 MUT	1.122
	SLC44A4	TP53 WT	0.838													SUMF2	TP53 MUT	0.63								AP2S1	TP53 MUT	0.512								OLFML3	TP53 MUT	1.122
	ERN2	TP53 WT	0.836													NAGA	TP53 MUT	0.63								ILK	TP53 MUT	0.512								GATAD2B	TP53 MUT	1.122
	PNN	TP53 WT	0.834													AAED1	TP53 MUT	0.63								CDS2	TP53 MUT	0.512								KDELC2	TP53 MUT	1.12
	MUC12	TP53 WT	0.828													PLD3	TP53 MUT	0.629								LIMS1	TP53 MUT	0.51								ZNF652	TP53 MUT	1.112
	GSKIP	TP53 WT	0.826													PABPC4	TP53 MUT	0.628								MRPS26	TP53 MUT	0.509								JDP2	TP53 MUT	1.109
	RHOF	TP53 WT	0.823													ABHD12	TP53 MUT	0.626								UBE2N	TP53 MUT	0.508								NR4A1	TP53 MUT	1.108
	FLNB	TP53 WT	0.823													LGMN	TP53 MUT	0.624								LIMD2	TP53 MUT	0.507								CD55	TP53 MUT	1.107
	STAT6	TP53 WT	0.822													LDHB	TP53 MUT	0.623								PPA1	TP53 MUT	0.506								OSBP	TP53 MUT	1.103
	ERBB2	TP53 WT	0.821													NME3	TP53 MUT	0.623								ZDHHC12	TP53 MUT	0.505								IL34	TP53 MUT	1.096
	OFD1	TP53 WT	0.821													ELOVL1	TP53 MUT	0.622								CD37	TP53 MUT	0.503								KIAA1755	TP53 MUT	1.094
	LMF2	TP53 WT	0.82													CD40	TP53 MUT	0.621								NMRAL1	TP53 MUT	0.503								TSHZ2	TP53 MUT	1.089
	BAG1	TP53 WT	0.818													PMVK	TP53 MUT	0.619								POP7	TP53 MUT	0.503								PDGFRA	TP53 MUT	1.088
	MYO1C	TP53 WT	0.815													IDH2	TP53 MUT	0.616								SLC25A5	TP53 MUT	0.501								PLEKHA3	TP53 MUT	1.083
	ACIN1	TP53 WT	0.815													SNRPA	TP53 MUT	0.613								DGUOK	TP53 MUT	0.5								UBL3	TP53 MUT	1.079
	SOX4	TP53 WT	0.812													RAB4A	TP53 MUT	0.613								OSTF1	TP53 MUT	0.5								ISLR	TP53 MUT	1.077
	STAT3	TP53 WT	0.81													HMG20B	TP53 MUT	0.612																		GALNT11	TP53 MUT	1.077
	CDKN1A	TP53 WT	0.807													BTG3	TP53 MUT	0.612																		GADD45A	TP53 MUT	1.074
	ANO9	TP53 WT	0.806													SIL1	TP53 MUT	0.61																		PNRC1	TP53 MUT	1.071
	NT5C	TP53 WT	0.805													NR4A2	TP53 MUT	0.608																		EFHD1	TP53 MUT	1.069
	QSOX1	TP53 WT	0.804													MTHFD2	TP53 MUT	0.608																		RNF130	TP53 MUT	1.068
	PFKP	TP53 WT	0.803													DDRGK1	TP53 MUT	0.608																		ZFP36	TP53 MUT	1.064
	CREBZF	TP53 WT	0.803													COX6C	TP53 MUT	0.606																		MARVELD1	TP53 MUT	1.064
	ESYT2	TP53 WT	0.801													RALA	TP53 MUT	0.606																		TLE2	TP53 MUT	1.063
	DSC2	TP53 WT	0.797													MAP3K8	TP53 MUT	0.606																		HTRA3	TP53 MUT	1.063
	KRT19	TP53 WT	0.792													DNAJB11	TP53 MUT	0.605																		ZCCHC24	TP53 MUT	1.06
	CSNK1G2	TP53 WT	0.789													USP14	TP53 MUT	0.605																		BOD1	TP53 MUT	1.059
	FLII	TP53 WT	0.787													WASHC3	TP53 MUT	0.604																		SLC44A1	TP53 MUT	1.051
	PPP1R10	TP53 WT	0.784													NENF	TP53 MUT	0.603																		ARL6IP5	TP53 MUT	1.05
	AC103702.2	TP53 WT	0.782													TEX264	TP53 MUT	0.603																		PLBD1	TP53 MUT	1.049
	EPS8L2	TP53 WT	0.779													TGFBI	TP53 MUT	0.6																		CMTM3	TP53 MUT	1.049
	C15orf48	TP53 WT	0.777													CLNS1A	TP53 MUT	0.6																		MMGT1	TP53 MUT	1.046
	MYH14	TP53 WT	0.775													HIST1H4C	TP53 MUT	0.598																		TMEM9B	TP53 MUT	1.046
	DGAT1	TP53 WT	0.774													GLB1	TP53 MUT	0.598																		KAT8	TP53 MUT	1.045
	ZRANB2	TP53 WT	0.773													CD4	TP53 MUT	0.597																		C11orf96	TP53 MUT	1.044
	SPAG9	TP53 WT	0.769													PDIA3	TP53 MUT	0.595																		TSPYL1	TP53 MUT	1.037
	PIGR	TP53 WT	0.767													RPA3	TP53 MUT	0.595																		GUCY1A1	TP53 MUT	1.034
	ID2	TP53 WT	0.765													PSMD11	TP53 MUT	0.594																		ZEB1	TP53 MUT	1.033
	KDM6B	TP53 WT	0.765													CCDC107	TP53 MUT	0.594																		PDS5A	TP53 MUT	1.031
	SPTBN1	TP53 WT	0.763													FKBP4	TP53 MUT	0.594																		PINK1	TP53 MUT	1.03
	FAM129B	TP53 WT	0.761													NIPA2	TP53 MUT	0.594																		PLTP	TP53 MUT	1.029
	SREBF2	TP53 WT	0.76													TTYH3	TP53 MUT	0.593																		APOL6	TP53 MUT	1.027
	CWC25	TP53 WT	0.76													NDUFB2	TP53 MUT	0.592																		LTBP3	TP53 MUT	1.025
	FASN	TP53 WT	0.759													SHMT2	TP53 MUT	0.592																		DPYSL3	TP53 MUT	1.024
	BRD2	TP53 WT	0.757													KYNU	TP53 MUT	0.591																		TAPBPL	TP53 MUT	1.023
	SNHG7	TP53 WT	0.757													SMS	TP53 MUT	0.591																		F2R	TP53 MUT	1.021
	CHD7	TP53 WT	0.757													HNMT	TP53 MUT	0.591																		BTG2	TP53 MUT	1.02
	CD320	TP53 WT	0.756													RBMX	TP53 MUT	0.591																		ENDOD1	TP53 MUT	1.019
	AGRN	TP53 WT	0.756													PRMT1	TP53 MUT	0.59																		ATPAF1	TP53 MUT	1.011
	NLRC5	TP53 WT	0.754													RFTN1	TP53 MUT	0.59																		ELF1	TP53 MUT	1.01
	HGS	TP53 WT	0.749													DUT	TP53 MUT	0.589																		SNX18	TP53 MUT	1.009
	DYNC1H1	TP53 WT	0.741													MPC1	TP53 MUT	0.588																		NISCH	TP53 MUT	1.009
	ELMO3	TP53 WT	0.741													FIBP	TP53 MUT	0.588																		SFT2D2	TP53 MUT	1.008
	HES6	TP53 WT	0.74													HINT2	TP53 MUT	0.588																		UBE2H	TP53 MUT	1.005
	SPEN	TP53 WT	0.739													HIKESHI	TP53 MUT	0.588																		NAGLU	TP53 MUT	1.004
	ITM2C	TP53 WT	0.735													SLC16A10	TP53 MUT	0.588																		H1FX	TP53 MUT	1.001
	ANKRD11	TP53 WT	0.734													FDPS	TP53 MUT	0.587																		ZFYVE21	TP53 MUT	1.001
	HES1	TP53 WT	0.734													ZNF706	TP53 MUT	0.586																		KIAA1217	TP53 MUT	1.001
	QTRT1	TP53 WT	0.734													PDE4A	TP53 MUT	0.586																		TGFBR3	TP53 MUT	1
	PPP1R15A	TP53 WT	0.731													PARP1	TP53 MUT	0.586																		APPL1	TP53 MUT	0.997
	CDK12	TP53 WT	0.731													SMIM3	TP53 MUT	0.586																		FBN1	TP53 MUT	0.996
	MISP	TP53 WT	0.73													LYZ	TP53 MUT	0.585																		CDK2AP1	TP53 MUT	0.994
	PNISR	TP53 WT	0.729													COX14	TP53 MUT	0.585																		SELENOP	TP53 MUT	0.993
	MAP2K3	TP53 WT	0.721													TRAPPC2L	TP53 MUT	0.585																		SOCS3	TP53 MUT	0.993
	TCF25	TP53 WT	0.72													CTSH	TP53 MUT	0.584																		BCL7C	TP53 MUT	0.99
	PRPF4B	TP53 WT	0.72													NDUFV1	TP53 MUT	0.584																		KIDINS220	TP53 MUT	0.988
	BNIP3L	TP53 WT	0.719													ORMDL1	TP53 MUT	0.584																		MAP3K2	TP53 MUT	0.986
	FOSL2	TP53 WT	0.718													ZNF428	TP53 MUT	0.583																		MAP4K3	TP53 MUT	0.986
	AP1G2	TP53 WT	0.717													PSMC3	TP53 MUT	0.581																		ITSN2	TP53 MUT	0.984
	IER5	TP53 WT	0.717													NUDT1	TP53 MUT	0.581																		MOXD1	TP53 MUT	0.982
	GALE	TP53 WT	0.716													MAN2B1	TP53 MUT	0.58																		TPRG1L	TP53 MUT	0.981
	PPP6R1	TP53 WT	0.716													SYNGR2	TP53 MUT	0.579																		FXYD6	TP53 MUT	0.98
	RPS26	TP53 WT	0.714													NUTF2	TP53 MUT	0.579																		BICC1	TP53 MUT	0.98
	RIOK3	TP53 WT	0.714													PMP22	TP53 MUT	0.579																		PLSCR4	TP53 MUT	0.979
	ISG20	TP53 WT	0.711													MRPL57	TP53 MUT	0.578																		NCK2	TP53 MUT	0.978
	GMDS	TP53 WT	0.708													MLEC	TP53 MUT	0.578																		AGO2	TP53 MUT	0.978
	USP34	TP53 WT	0.708													IPO7	TP53 MUT	0.578																		POLK	TP53 MUT	0.976
	FHL2	TP53 WT	0.707													HAGH	TP53 MUT	0.578																		PDCD7	TP53 MUT	0.975
	MED15	TP53 WT	0.706													TMED3	TP53 MUT	0.576																		BAZ2B	TP53 MUT	0.975
	SERPINB1	TP53 WT	0.702													TMEM9B	TP53 MUT	0.576																		TNFAIP2	TP53 MUT	0.973
	WASHC1	TP53 WT	0.702													SLC25A3	TP53 MUT	0.575																		CREG1	TP53 MUT	0.972
	EGR1	TP53 WT	0.699													UBA2	TP53 MUT	0.575																		UBR2	TP53 MUT	0.972
	AGR3	TP53 WT	0.699													UQCRC1	TP53 MUT	0.574																		PTGFRN	TP53 MUT	0.972
	INPP1	TP53 WT	0.696													PTDSS1	TP53 MUT	0.574																		SNX9	TP53 MUT	0.971
	GOLGB1	TP53 WT	0.695													CKS2	TP53 MUT	0.574																		SERPINF1	TP53 MUT	0.97
	GAK	TP53 WT	0.694													EIF3F	TP53 MUT	0.573																		STRN3	TP53 MUT	0.97
	NFKBIA	TP53 WT	0.692													NAA38	TP53 MUT	0.571																		SIAH1	TP53 MUT	0.967
	UPF2	TP53 WT	0.689													DGCR6L	TP53 MUT	0.571																		SH3BP5	TP53 MUT	0.962
	CSNK1D	TP53 WT	0.687													TP53I13	TP53 MUT	0.57																		GAS7	TP53 MUT	0.962
	ID3	TP53 WT	0.686													ABRACL	TP53 MUT	0.569																		BRI3	TP53 MUT	0.958
	DSP	TP53 WT	0.683													CISD2	TP53 MUT	0.569																		CRK	TP53 MUT	0.958
	CEMIP2	TP53 WT	0.681													SLC25A39	TP53 MUT	0.568																		ABHD17A	TP53 MUT	0.956
	TFRC	TP53 WT	0.681													DRAM1	TP53 MUT	0.568																		VAT1	TP53 MUT	0.955
	PCSK7	TP53 WT	0.681													PSMA3	TP53 MUT	0.567																		FGFR1	TP53 MUT	0.953
	EIF4A1	TP53 WT	0.679													GPAA1	TP53 MUT	0.567																		RAB22A	TP53 MUT	0.953
	BIK	TP53 WT	0.674													CYFIP1	TP53 MUT	0.567																		TMX4	TP53 MUT	0.951
	SNHG8	TP53 WT	0.673													PCBD1	TP53 MUT	0.566																		SPSB1	TP53 MUT	0.949
	TNFRSF1A	TP53 WT	0.672													MANF	TP53 MUT	0.566																		TWIST1	TP53 MUT	0.947
	DSG2	TP53 WT	0.672													RANBP1	TP53 MUT	0.566																		SERPING1	TP53 MUT	0.945
	CDC42EP5	TP53 WT	0.668													TCEAL4	TP53 MUT	0.566																		MAFB	TP53 MUT	0.945
	CTSD	TP53 WT	0.666													ACO2	TP53 MUT	0.565																		ISYNA1	TP53 MUT	0.941
	CXCL3	TP53 WT	0.665													SLC25A6	TP53 MUT	0.564																		CDC42EP4	TP53 MUT	0.94
	VCL	TP53 WT	0.665													HMGN1	TP53 MUT	0.564																		AHNAK	TP53 MUT	0.937
	TTC19	TP53 WT	0.662													TRAPPC6A	TP53 MUT	0.563																		FBXO17	TP53 MUT	0.936
	AFDN	TP53 WT	0.661													NPC2	TP53 MUT	0.562																		DDAH2	TP53 MUT	0.934
	CDC42EP1	TP53 WT	0.66													PDE4DIP	TP53 MUT	0.561																		IDS	TP53 MUT	0.934
	FOSB	TP53 WT	0.659													MAD2L2	TP53 MUT	0.561																		TSC22D1	TP53 MUT	0.933
	CHCHD10	TP53 WT	0.659													PCBP2	TP53 MUT	0.559																		TJP1	TP53 MUT	0.932
	FABP1	TP53 WT	0.659													PSMF1	TP53 MUT	0.559																		SPATS2L	TP53 MUT	0.93
	IRF7	TP53 WT	0.659													CRTAP	TP53 MUT	0.559																		SMARCA2	TP53 MUT	0.93
	P4HB	TP53 WT	0.657													YIF1B	TP53 MUT	0.559																		PTEN	TP53 MUT	0.929
	ETNK1	TP53 WT	0.653													TIMM10	TP53 MUT	0.559																		CCDC115	TP53 MUT	0.928
	CCDC107	TP53 WT	0.65													HSPB11	TP53 MUT	0.559																		FRY	TP53 MUT	0.926
	LGALS4	TP53 WT	0.648													LSM8	TP53 MUT	0.558																		CHST14	TP53 MUT	0.923
	PPP2R2A	TP53 WT	0.648													LMBRD1	TP53 MUT	0.558																		RAB3IL1	TP53 MUT	0.923
	ST14	TP53 WT	0.645													CAMTA1	TP53 MUT	0.557																		RORA	TP53 MUT	0.92
	CDK6	TP53 WT	0.645													MIF4GD	TP53 MUT	0.557																		PHKB	TP53 MUT	0.92
	RRBP1	TP53 WT	0.64													PRDX1	TP53 MUT	0.556																		FXYD1	TP53 MUT	0.919
	PRRC2B	TP53 WT	0.639													PDCD6	TP53 MUT	0.556																		MCUB	TP53 MUT	0.917
	BDP1	TP53 WT	0.637													AUP1	TP53 MUT	0.556																		MPPE1	TP53 MUT	0.917
	RAB11FIP1	TP53 WT	0.633													TMEM14C	TP53 MUT	0.556																		PKD2	TP53 MUT	0.916
	NSD2	TP53 WT	0.632													TMX1	TP53 MUT	0.556																		RNF220	TP53 MUT	0.913
	ILF3	TP53 WT	0.631													PDCD5	TP53 MUT	0.554																		TCEA2	TP53 MUT	0.913
	RNMT	TP53 WT	0.624													RBBP7	TP53 MUT	0.554																		SMARCD2	TP53 MUT	0.911
	PFKL	TP53 WT	0.619													MRPS7	TP53 MUT	0.553																		IER5L	TP53 MUT	0.907
	HSBP1L1	TP53 WT	0.619													LGALS2	TP53 MUT	0.553																		G3BP2	TP53 MUT	0.904
	VMP1	TP53 WT	0.617													ANXA6	TP53 MUT	0.553																		SETBP1	TP53 MUT	0.902
	ATP5F1D	TP53 WT	0.616													PPIA	TP53 MUT	0.552																		YPEL3	TP53 MUT	0.901
	CITED2	TP53 WT	0.616													PPIB	TP53 MUT	0.552																		HNRNPL	TP53 MUT	0.901
	LRP10	TP53 WT	0.615													LIPA	TP53 MUT	0.552																		SMARCE1	TP53 MUT	0.9
	PAXX	TP53 WT	0.613													LSM6	TP53 MUT	0.552																		MXRA8	TP53 MUT	0.899
	USP15	TP53 WT	0.612													PSME2	TP53 MUT	0.551																		IP6K2	TP53 MUT	0.899
	NANS	TP53 WT	0.611													SNX17	TP53 MUT	0.551																		ECM2	TP53 MUT	0.899
	RBM47	TP53 WT	0.611													CRELD2	TP53 MUT	0.55																		KLF4	TP53 MUT	0.897
	ABHD11	TP53 WT	0.609													PTRHD1	TP53 MUT	0.549																		ECI1	TP53 MUT	0.896
	RNF145	TP53 WT	0.608													CCT6A	TP53 MUT	0.549																		TGFBR2	TP53 MUT	0.894
	CLDN7	TP53 WT	0.599													WASF2	TP53 MUT	0.549																		SPPL3	TP53 MUT	0.892
	C19orf48	TP53 WT	0.597													RASSF4	TP53 MUT	0.549																		SLC10A3	TP53 MUT	0.891
	H2AFX	TP53 WT	0.595													AHR	TP53 MUT	0.549																		MMP2	TP53 MUT	0.887
	AFG3L2	TP53 WT	0.591													MED10	TP53 MUT	0.549																		ARMCX2	TP53 MUT	0.887
	SAFB2	TP53 WT	0.587													HNRNPUL1	TP53 MUT	0.546																		IGFBP4	TP53 MUT	0.886
	TDG	TP53 WT	0.585													ATP5F1B	TP53 MUT	0.545																		COPZ2	TP53 MUT	0.886
	MIDN	TP53 WT	0.584													ALDH2	TP53 MUT	0.545																		OSBPL9	TP53 MUT	0.886
	PHLDA1	TP53 WT	0.583													CDK2AP1	TP53 MUT	0.545																		AHDC1	TP53 MUT	0.884
	CLDN3	TP53 WT	0.582													GTF3C6	TP53 MUT	0.544																		MAPKAP1	TP53 MUT	0.883
	TRAF4	TP53 WT	0.579													TMEM109	TP53 MUT	0.544																		SLK	TP53 MUT	0.882
	ASL	TP53 WT	0.578													PRDX3	TP53 MUT	0.543																		GSTM4	TP53 MUT	0.878
	COQ4	TP53 WT	0.576													NDUFAF8	TP53 MUT	0.543																		FOXF1	TP53 MUT	0.877
	LMNA	TP53 WT	0.573													INSIG1	TP53 MUT	0.542																		ABI2	TP53 MUT	0.877
	USP22	TP53 WT	0.571													NDUFS7	TP53 MUT	0.542																		ASAP2	TP53 MUT	0.877
	PML	TP53 WT	0.57													PIH1D1	TP53 MUT	0.542																		NFIL3	TP53 MUT	0.873
	LRBA	TP53 WT	0.568													RBM3	TP53 MUT	0.54																		STT3B	TP53 MUT	0.872
	AP3D1	TP53 WT	0.567													NDUFS6	TP53 MUT	0.54																		ADIRF	TP53 MUT	0.871
	WDR45B	TP53 WT	0.566													SCP2	TP53 MUT	0.54																		TMEM98	TP53 MUT	0.87
	SLC25A1	TP53 WT	0.565													SNRPC	TP53 MUT	0.539																		ZDHHC7	TP53 MUT	0.87
	MRPL41	TP53 WT	0.56													CNOT7	TP53 MUT	0.539																		PELI1	TP53 MUT	0.87
	RSRP1	TP53 WT	0.56													VDAC3	TP53 MUT	0.538																		GLT8D2	TP53 MUT	0.868
	TAF7	TP53 WT	0.559													DNAJC15	TP53 MUT	0.536																		ZNF460	TP53 MUT	0.867
	PAWR	TP53 WT	0.557													RWDD1	TP53 MUT	0.536																		AK3	TP53 MUT	0.866
	TMEM141	TP53 WT	0.556													CUEDC2	TP53 MUT	0.536																		ABHD2	TP53 MUT	0.865
	ADGRE5	TP53 WT	0.556													APIP	TP53 MUT	0.535																		ZNF703	TP53 MUT	0.862
	MYH9	TP53 WT	0.555													RPL26L1	TP53 MUT	0.535																		PBXIP1	TP53 MUT	0.862
	ACO2	TP53 WT	0.551													KDELR1	TP53 MUT	0.534																		TIMP2	TP53 MUT	0.861
	KLF5	TP53 WT	0.55													RNH1	TP53 MUT	0.533																		FCGRT	TP53 MUT	0.86
	PRRC2A	TP53 WT	0.55													ZNF331	TP53 MUT	0.533																		LZIC	TP53 MUT	0.858
	SPTAN1	TP53 WT	0.549													TOMM5	TP53 MUT	0.533																		KPNA4	TP53 MUT	0.856
	GCC2	TP53 WT	0.547													HIGD2A	TP53 MUT	0.532																		PTPRM	TP53 MUT	0.855
	NRDC	TP53 WT	0.546													FPR3	TP53 MUT	0.532																		COL14A1	TP53 MUT	0.854
	FOS	TP53 WT	0.541													CENPX	TP53 MUT	0.532																		CHPT1	TP53 MUT	0.851
	TLN1	TP53 WT	0.537													VAMP8	TP53 MUT	0.53																		RUNX1T1	TP53 MUT	0.851
	SIGIRR	TP53 WT	0.537													ATOX1	TP53 MUT	0.53																		EDNRB	TP53 MUT	0.851
	YME1L1	TP53 WT	0.535													HPRT1	TP53 MUT	0.53																		MTUS1	TP53 MUT	0.845
	COMTD1	TP53 WT	0.533													CALR	TP53 MUT	0.529																		PLEKHA4	TP53 MUT	0.845
	BTG2	TP53 WT	0.533													PSMB1	TP53 MUT	0.529																		RARA	TP53 MUT	0.844
	TNIP1	TP53 WT	0.531													DERL1	TP53 MUT	0.529																		ASXL1	TP53 MUT	0.843
	NOP56	TP53 WT	0.53													OXA1L	TP53 MUT	0.528																		NR2F2	TP53 MUT	0.842
	RAD23B	TP53 WT	0.53													TPRA1	TP53 MUT	0.528																		CFAP20	TP53 MUT	0.838
	CANT1	TP53 WT	0.522													RPL15	TP53 MUT	0.527																		ARL8A	TP53 MUT	0.836
	MUC3A	TP53 WT	0.518													HSD17B10	TP53 MUT	0.527																		PARP10	TP53 MUT	0.833
	UBB	TP53 WT	0.517													RPS16	TP53 MUT	0.525																		KLF10	TP53 MUT	0.832
	IRF1	TP53 WT	0.516													SH3BGRL	TP53 MUT	0.525																		CRTC3	TP53 MUT	0.832
	ATF4	TP53 WT	0.515													EMC10	TP53 MUT	0.525																		SNTB2	TP53 MUT	0.831
	TOB1	TP53 WT	0.514													RHOQ	TP53 MUT	0.525																		MXRA7	TP53 MUT	0.83
	AKAP13	TP53 WT	0.509													PPDPF	TP53 MUT	0.524																		SAP30L	TP53 MUT	0.83
	CHMP1B	TP53 WT	0.508													UBE2L3	TP53 MUT	0.524																		PDCD4	TP53 MUT	0.83
	BPTF	TP53 WT	0.505													SWAP70	TP53 MUT	0.524																		NBL1	TP53 MUT	0.829
	JUNB	TP53 WT	0.502													GBP4	TP53 MUT	0.524																		LRP1	TP53 MUT	0.829
	EIF4A3	TP53 WT	0.502													ZCRB1	TP53 MUT	0.524																		DCN	TP53 MUT	0.827
	PRRC2C	TP53 WT	0.502													PLXND1	TP53 MUT	0.524																		DDX3Y	TP53 MUT	0.826
	LAPTM4B	TP53 MUT	2.158													CCT3	TP53 MUT	0.523																		YBX3	TP53 MUT	0.823
	CDKN2A	TP53 MUT	1.718													SMIM12	TP53 MUT	0.523																		TACC1	TP53 MUT	0.823
	PEA15	TP53 MUT	1.543													GRSF1	TP53 MUT	0.522																		PRNP	TP53 MUT	0.822
	MTRNR2L8	TP53 MUT	1.527													TMED2	TP53 MUT	0.521																		GLI3	TP53 MUT	0.822
	TSPAN6	TP53 MUT	1.487													DHPS	TP53 MUT	0.521																		UBA7	TP53 MUT	0.822
	CEACAM6	TP53 MUT	1.483													SNX9	TP53 MUT	0.52																		CCDC71L	TP53 MUT	0.821
	PFDN4	TP53 MUT	1.472													TMEM208	TP53 MUT	0.52																		NRIP1	TP53 MUT	0.82
	FTL	TP53 MUT	1.469													COPS6	TP53 MUT	0.52																		FLT3LG	TP53 MUT	0.82
	NAA20	TP53 MUT	1.455													MRPL11	TP53 MUT	0.52																		APP	TP53 MUT	0.819
	GGH	TP53 MUT	1.45													CYC1	TP53 MUT	0.518																		KIAA0930	TP53 MUT	0.819
	UBE2C	TP53 MUT	1.426													ATF5	TP53 MUT	0.518																		SPART	TP53 MUT	0.818
	POLR2K	TP53 MUT	1.424													LSM2	TP53 MUT	0.518																		ARHGEF40	TP53 MUT	0.818
	RTL8A	TP53 MUT	1.369													GTF2H5	TP53 MUT	0.518																		CD9	TP53 MUT	0.815
	GPR160	TP53 MUT	1.357													TUBA1B	TP53 MUT	0.517																		ITGB5	TP53 MUT	0.815
	TATDN1	TP53 MUT	1.355													PHB2	TP53 MUT	0.517																		SIGMAR1	TP53 MUT	0.815
	BEX3	TP53 MUT	1.348													APRT	TP53 MUT	0.516																		NUPR1	TP53 MUT	0.811
	MRPL15	TP53 MUT	1.344													LSM5	TP53 MUT	0.516																		FOXN3	TP53 MUT	0.809
	EIF3E	TP53 MUT	1.326													RUNX3	TP53 MUT	0.516																		JUNB	TP53 MUT	0.808
	NBDY	TP53 MUT	1.319													LSM4	TP53 MUT	0.515																		COQ10B	TP53 MUT	0.808
	ZDHHC9	TP53 MUT	1.318													TMUB1	TP53 MUT	0.515																		CCPG1	TP53 MUT	0.807
	DCAF13	TP53 MUT	1.316													HDGF	TP53 MUT	0.515																		CEBPB	TP53 MUT	0.806
	MRPL11	TP53 MUT	1.299													PSMA6	TP53 MUT	0.514																		INTS6	TP53 MUT	0.806
	AZGP1	TP53 MUT	1.288													SEC11A	TP53 MUT	0.513																		GULP1	TP53 MUT	0.806
	MRPL36	TP53 MUT	1.276													TBCB	TP53 MUT	0.513																		CDC34	TP53 MUT	0.806
	GTF3A	TP53 MUT	1.273													HADHB	TP53 MUT	0.513																		CALCOCO1	TP53 MUT	0.804
	UCHL3	TP53 MUT	1.261													MRPL37	TP53 MUT	0.513																		ZMYND11	TP53 MUT	0.8
	UBE2V2	TP53 MUT	1.259													COMT	TP53 MUT	0.512																		TGFB1	TP53 MUT	0.799
	RUVBL1	TP53 MUT	1.249													IDH3G	TP53 MUT	0.512																		EPHX1	TP53 MUT	0.798
	EIF3H	TP53 MUT	1.248													BEX4	TP53 MUT	0.512																		CCDC3	TP53 MUT	0.798
	IFITM3	TP53 MUT	1.243													RPS29	TP53 MUT	0.511																		NENF	TP53 MUT	0.797
	SLC39A4	TP53 MUT	1.24													GSN	TP53 MUT	0.511																		FAM210B	TP53 MUT	0.797
	LYPLA1	TP53 MUT	1.232													GDI2	TP53 MUT	0.511																		C1RL	TP53 MUT	0.793
	C8orf33	TP53 MUT	1.23													PA2G4	TP53 MUT	0.511																		RRAGC	TP53 MUT	0.792
	TRAPPC6A	TP53 MUT	1.202													SIGLEC10	TP53 MUT	0.511																		PXN	TP53 MUT	0.791
	NQO1	TP53 MUT	1.197													VDAC1	TP53 MUT	0.51																		ZBTB7A	TP53 MUT	0.789
	GID8	TP53 MUT	1.197													PRDX6	TP53 MUT	0.51																		NCKAP1	TP53 MUT	0.789
	LAGE3	TP53 MUT	1.192													MRPL52	TP53 MUT	0.51																		OSBPL1A	TP53 MUT	0.788
	YWHAB	TP53 MUT	1.189													ITGA4	TP53 MUT	0.51																		MMP24OS	TP53 MUT	0.788
	CLPTM1L	TP53 MUT	1.185													AP2M1	TP53 MUT	0.509																		VCAN	TP53 MUT	0.788
	MRPL13	TP53 MUT	1.182													RNASE6	TP53 MUT	0.509																		CHMP2B	TP53 MUT	0.786
	HSD17B10	TP53 MUT	1.17													SLC25A11	TP53 MUT	0.509																		ASAH1	TP53 MUT	0.784
	DPM1	TP53 MUT	1.168													HMGN3	TP53 MUT	0.507																		UBE2M	TP53 MUT	0.784
	TGFBI	TP53 MUT	1.165													ITPA	TP53 MUT	0.507																		PEF1	TP53 MUT	0.784
	PSMA7	TP53 MUT	1.153													AP1B1	TP53 MUT	0.506																		PQLC3	TP53 MUT	0.783
	NDUFS6	TP53 MUT	1.15													VPS51	TP53 MUT	0.506																		KCTD3	TP53 MUT	0.781
	MAL2	TP53 MUT	1.149													FKBP3	TP53 MUT	0.506																		EML3	TP53 MUT	0.78
	LAMP1	TP53 MUT	1.147													CCT4	TP53 MUT	0.505																		ZFP36L2	TP53 MUT	0.779
	FUNDC2	TP53 MUT	1.147													C1orf162	TP53 MUT	0.505																		ITIH5	TP53 MUT	0.779
	PMEPA1	TP53 MUT	1.145													YIF1A	TP53 MUT	0.505																		RASL12	TP53 MUT	0.779
	C8orf59	TP53 MUT	1.142													SCAMP3	TP53 MUT	0.505																		TM9SF3	TP53 MUT	0.778
	MED30	TP53 MUT	1.136													MRPL28	TP53 MUT	0.504																		MARCKS	TP53 MUT	0.776
	NXT1	TP53 MUT	1.133													PRDM1	TP53 MUT	0.504																		EPB41L4A-AS1	TP53 MUT	0.775
	PDCD6	TP53 MUT	1.127													GALK1	TP53 MUT	0.504																		RXRA	TP53 MUT	0.775
	MCTS1	TP53 MUT	1.122													MPDU1	TP53 MUT	0.504																		CMTM6	TP53 MUT	0.775
	RAB5IF	TP53 MUT	1.12													PSMB6	TP53 MUT	0.503																		KLF13	TP53 MUT	0.773
	LACTB2	TP53 MUT	1.113													TUFM	TP53 MUT	0.503																		PLEKHH3	TP53 MUT	0.773
	APIP	TP53 MUT	1.11													RPN2	TP53 MUT	0.503																		CST3	TP53 MUT	0.772
	CRTAP	TP53 MUT	1.099													ESD	TP53 MUT	0.503																		LATS1	TP53 MUT	0.77
	TMEM14A	TP53 MUT	1.096													CSRP1	TP53 MUT	0.503																		TTC28	TP53 MUT	0.77
	RTF2	TP53 MUT	1.095													DNMT1	TP53 MUT	0.503																		TMEM248	TP53 MUT	0.769
	LY6E	TP53 MUT	1.088													ATP1B3	TP53 MUT	0.502																		URI1	TP53 MUT	0.769
	ASCL2	TP53 MUT	1.082													EIF3E	TP53 MUT	0.502																		RNF19A	TP53 MUT	0.768
	CST3	TP53 MUT	1.081													NDUFA10	TP53 MUT	0.502																		CPED1	TP53 MUT	0.767
	DSTN	TP53 MUT	1.076													IMMT	TP53 MUT	0.501																		SYT11	TP53 MUT	0.766
	AKR1C3	TP53 MUT	1.071													ETFA	TP53 MUT	0.5																		DUSP1	TP53 MUT	0.765
	VMA21	TP53 MUT	1.069													YWHAQ	TP53 MUT	0.5																		EFCAB14	TP53 MUT	0.765
	RAB22A	TP53 MUT	1.066																																	PDK4	TP53 MUT	0.764
	PPA1	TP53 MUT	1.064																																	TMEM204	TP53 MUT	0.762
	RAE1	TP53 MUT	1.064																																	NUB1	TP53 MUT	0.762
	PRELID3B	TP53 MUT	1.062																																	LITAF	TP53 MUT	0.761
	EBAG9	TP53 MUT	1.062																																	LTBP4	TP53 MUT	0.76
	CDK2AP1	TP53 MUT	1.062																																	KMT2A	TP53 MUT	0.76
	TCEA1	TP53 MUT	1.035																																	KIAA2013	TP53 MUT	0.76
	YPEL3	TP53 MUT	1.03																																	PLD3	TP53 MUT	0.758
	EXOSC5	TP53 MUT	1.03																																	NUDT4	TP53 MUT	0.758
	TSR2	TP53 MUT	1.03																																	SMARCD3	TP53 MUT	0.756
	DYNLRB1	TP53 MUT	1.024																																	TMEM126B	TP53 MUT	0.755
	PEPD	TP53 MUT	1.019																																	KLF9	TP53 MUT	0.754
	DNTTIP1	TP53 MUT	1.018																																	PMEPA1	TP53 MUT	0.753
	MAGED2	TP53 MUT	1.017																																	ARMC10	TP53 MUT	0.753
	BCAP31	TP53 MUT	1.016																																	USP22	TP53 MUT	0.752
	BCL7C	TP53 MUT	1.014																																	ZKSCAN1	TP53 MUT	0.752
	BRI3	TP53 MUT	1.012																																	RBMS3	TP53 MUT	0.751
	ZNF706	TP53 MUT	1.01																																	SPON2	TP53 MUT	0.751
	PRPF6	TP53 MUT	1.01																																	IRS2	TP53 MUT	0.749
	POP4	TP53 MUT	1.004																																	BRD3	TP53 MUT	0.749
	THOC7	TP53 MUT	1																																	PSAP	TP53 MUT	0.748
	RPL30	TP53 MUT	0.995																																	FRZB	TP53 MUT	0.747
	DKC1	TP53 MUT	0.992																																	HIC1	TP53 MUT	0.745
	HTATIP2	TP53 MUT	0.99																																	CUL3	TP53 MUT	0.745
	HMGB3	TP53 MUT	0.987																																	RNF167	TP53 MUT	0.742
	RPIA	TP53 MUT	0.986																																	MSRB2	TP53 MUT	0.742
	MAPRE1	TP53 MUT	0.98																																	XPA	TP53 MUT	0.741
	CMTM8	TP53 MUT	0.979																																	SCPEP1	TP53 MUT	0.74
	SNRPB2	TP53 MUT	0.976																																	LUM	TP53 MUT	0.74
	SERINC3	TP53 MUT	0.974																																	CAMK2N1	TP53 MUT	0.739
	COMMD6	TP53 MUT	0.972																																	TERF2IP	TP53 MUT	0.739
	TIMMDC1	TP53 MUT	0.971																																	ATL3	TP53 MUT	0.739
	ANAPC13	TP53 MUT	0.97																																	CCNH	TP53 MUT	0.739
	MRPL24	TP53 MUT	0.969																																	ZNF106	TP53 MUT	0.738
	DYNLT3	TP53 MUT	0.966																																	LAPTM4B	TP53 MUT	0.738
	MSRB2	TP53 MUT	0.965																																	TSC22D3	TP53 MUT	0.736
	ATP9A	TP53 MUT	0.962																																	TUSC1	TP53 MUT	0.736
	PABPC1	TP53 MUT	0.956																																	YY1AP1	TP53 MUT	0.736
	TM4SF1	TP53 MUT	0.954																																	SPOP	TP53 MUT	0.736
	C20orf27	TP53 MUT	0.953																																	CTDSP2	TP53 MUT	0.733
	ACOT8	TP53 MUT	0.95																																	TRIM56	TP53 MUT	0.732
	MRPL3	TP53 MUT	0.949																																	CTCF	TP53 MUT	0.731
	MRPS23	TP53 MUT	0.948																																	PPP1R15A	TP53 MUT	0.729
	CTSH	TP53 MUT	0.939																																	TMEM106B	TP53 MUT	0.729
	MEAF6	TP53 MUT	0.935																																	GLG1	TP53 MUT	0.728
	NAXE	TP53 MUT	0.934																																	AEBP2	TP53 MUT	0.728
	GRINA	TP53 MUT	0.934																																	MT-ATP8	TP53 MUT	0.727
	EMD	TP53 MUT	0.932																																	FOSL2	TP53 MUT	0.724
	ATP6AP2	TP53 MUT	0.932																																	TIA1	TP53 MUT	0.723
	CTSZ	TP53 MUT	0.931																																	C6orf48	TP53 MUT	0.719
	MRPL48	TP53 MUT	0.931																																	ZFHX3	TP53 MUT	0.719
	GNAS	TP53 MUT	0.929																																	TMEM87A	TP53 MUT	0.718
	RPL7	TP53 MUT	0.928																																	NET1	TP53 MUT	0.718
	PPP1R14B	TP53 MUT	0.928																																	TMBIM1	TP53 MUT	0.716
	EIF2S2	TP53 MUT	0.926																																	C16orf72	TP53 MUT	0.716
	TIMM17B	TP53 MUT	0.921																																	IST1	TP53 MUT	0.715
	VBP1	TP53 MUT	0.92																																	ZSCAN18	TP53 MUT	0.714
	CNBP	TP53 MUT	0.917																																	MFGE8	TP53 MUT	0.713
	ESD	TP53 MUT	0.917																																	ZFAND5	TP53 MUT	0.713
	CPNE3	TP53 MUT	0.917																																	METRN	TP53 MUT	0.711
	NIT2	TP53 MUT	0.912																																	NGRN	TP53 MUT	0.71
	ATPAF1	TP53 MUT	0.911																																	SPRED1	TP53 MUT	0.709
	MAF1	TP53 MUT	0.911																																	HSPB8	TP53 MUT	0.709
	TBCB	TP53 MUT	0.909																																	ITM2B	TP53 MUT	0.708
	IFI6	TP53 MUT	0.909																																	PPM1B	TP53 MUT	0.707
	S100A4	TP53 MUT	0.906																																	HNRNPA0	TP53 MUT	0.706
	STAU1	TP53 MUT	0.902																																	EGR1	TP53 MUT	0.706
	CDIPT	TP53 MUT	0.9																																	BDH2	TP53 MUT	0.706
	RAB7A	TP53 MUT	0.896																																	AHCYL1	TP53 MUT	0.704
	WDR77	TP53 MUT	0.896																																	LTBP1	TP53 MUT	0.704
	APMAP	TP53 MUT	0.892																																	SUMF2	TP53 MUT	0.703
	NSMCE1	TP53 MUT	0.891																																	ETV6	TP53 MUT	0.701
	TALDO1	TP53 MUT	0.887																																	TLE4	TP53 MUT	0.701
	YIF1A	TP53 MUT	0.883																																	BOD1L1	TP53 MUT	0.7
	ETV4	TP53 MUT	0.882																																	CPNE3	TP53 MUT	0.7
	POMP	TP53 MUT	0.881																																	NREP	TP53 MUT	0.7
	NME4	TP53 MUT	0.881																																	TRIM8	TP53 MUT	0.698
	SELENOW	TP53 MUT	0.878																																	FBXO21	TP53 MUT	0.697
	EXOSC7	TP53 MUT	0.878																																	KHDRBS3	TP53 MUT	0.697
	CD24	TP53 MUT	0.877																																	PLEKHA5	TP53 MUT	0.697
	TMEM9	TP53 MUT	0.877																																	APOL1	TP53 MUT	0.694
	OSER1	TP53 MUT	0.876																																	MGRN1	TP53 MUT	0.693
	MTCH2	TP53 MUT	0.873																																	LMO4	TP53 MUT	0.691
	CDCA7	TP53 MUT	0.863																																	UBE2Z	TP53 MUT	0.69
	TSR3	TP53 MUT	0.861																																	SEC63	TP53 MUT	0.689
	CMTM6	TP53 MUT	0.858																																	TCF4	TP53 MUT	0.688
	ELOC	TP53 MUT	0.857																																	SPATA20	TP53 MUT	0.688
	CKS1B	TP53 MUT	0.857																																	ZSWIM6	TP53 MUT	0.688
	NELFCD	TP53 MUT	0.856																																	PABPN1	TP53 MUT	0.686
	YWHAZ	TP53 MUT	0.855																																	SNHG7	TP53 MUT	0.686
	ACTL6A	TP53 MUT	0.853																																	LHFPL6	TP53 MUT	0.684
	SDHA	TP53 MUT	0.853																																	TNKS2	TP53 MUT	0.684
	CYB5B	TP53 MUT	0.852																																	ESYT2	TP53 MUT	0.683
	TPD52L2	TP53 MUT	0.849																																	TRIM47	TP53 MUT	0.682
	RAD21	TP53 MUT	0.845																																	GBP4	TP53 MUT	0.682
	C7orf50	TP53 MUT	0.844																																	NDUFS7	TP53 MUT	0.681
	NDUFAB1	TP53 MUT	0.842																																	EPS15	TP53 MUT	0.68
	RHEB	TP53 MUT	0.842																																	CAPRIN1	TP53 MUT	0.68
	FKBP1A	TP53 MUT	0.839																																	NPC2	TP53 MUT	0.678
	PYGB	TP53 MUT	0.838																																	RPA2	TP53 MUT	0.678
	PLA2G16	TP53 MUT	0.837																																	DDX6	TP53 MUT	0.675
	YBX1	TP53 MUT	0.835																																	ABHD12	TP53 MUT	0.675
	PUF60	TP53 MUT	0.835																																	BLVRB	TP53 MUT	0.673
	NHP2	TP53 MUT	0.834																																	PJA2	TP53 MUT	0.671
	COPS5	TP53 MUT	0.834																																	PAF1	TP53 MUT	0.67
	IFT57	TP53 MUT	0.832																																	WDR82	TP53 MUT	0.669
	TMEM230	TP53 MUT	0.831																																	TCF7L2	TP53 MUT	0.668
	DNAJC19	TP53 MUT	0.83																																	PHYKPL	TP53 MUT	0.667
	AHCY	TP53 MUT	0.83																																	MBNL1	TP53 MUT	0.664
	HIKESHI	TP53 MUT	0.827																																	MEIS2	TP53 MUT	0.663
	RPL8	TP53 MUT	0.826																																	PPP1R14B	TP53 MUT	0.662
	SHISA5	TP53 MUT	0.825																																	FOS	TP53 MUT	0.661
	BOP1	TP53 MUT	0.825																																	RFNG	TP53 MUT	0.66
	PCMTD1	TP53 MUT	0.824																																	PCF11	TP53 MUT	0.66
	LAPTM4A	TP53 MUT	0.82																																	MFSD11	TP53 MUT	0.659
	ABHD2	TP53 MUT	0.815																																	RAB5B	TP53 MUT	0.659
	PPIH	TP53 MUT	0.812																																	CREBRF	TP53 MUT	0.658
	TIMP1	TP53 MUT	0.809																																	AKIRIN2	TP53 MUT	0.658
	TRMT112	TP53 MUT	0.807																																	CCND2	TP53 MUT	0.655
	SSU72	TP53 MUT	0.807																																	HES4	TP53 MUT	0.652
	EXOSC4	TP53 MUT	0.807																																	STAT3	TP53 MUT	0.647
	EBPL	TP53 MUT	0.806																																	STX17	TP53 MUT	0.646
	METTL5	TP53 MUT	0.806																																	TNS1	TP53 MUT	0.644
	NABP2	TP53 MUT	0.805																																	EI24	TP53 MUT	0.642
	RPL39	TP53 MUT	0.802																																	EVA1B	TP53 MUT	0.64
	RAB2A	TP53 MUT	0.801																																	MED13L	TP53 MUT	0.64
	ZFAND1	TP53 MUT	0.8																																	PMVK	TP53 MUT	0.64
	S100A11	TP53 MUT	0.799																																	DNAJC21	TP53 MUT	0.639
	AIP	TP53 MUT	0.796																																	AL138963.3	TP53 MUT	0.639
	NDUFAF2	TP53 MUT	0.795																																	IER5	TP53 MUT	0.639
	GPX2	TP53 MUT	0.793																																	RNF146	TP53 MUT	0.638
	RNF114	TP53 MUT	0.792																																	ITPR1	TP53 MUT	0.638
	EI24	TP53 MUT	0.791																																	BCLAF1	TP53 MUT	0.636
	SSBP1	TP53 MUT	0.786																																	DHX36	TP53 MUT	0.636
	BLCAP	TP53 MUT	0.786																																	PPCS	TP53 MUT	0.635
	HPRT1	TP53 MUT	0.782																																	INAFM1	TP53 MUT	0.634
	DCTPP1	TP53 MUT	0.781																																	MEF2D	TP53 MUT	0.632
	XRN2	TP53 MUT	0.781																																	SPIN1	TP53 MUT	0.631
	ALG5	TP53 MUT	0.778																																	GPC1	TP53 MUT	0.63
	VPS35	TP53 MUT	0.777																																	VEZT	TP53 MUT	0.629
	PDZD11	TP53 MUT	0.777																																	NUDT3	TP53 MUT	0.628
	NUDT21	TP53 MUT	0.775																																	DCTN4	TP53 MUT	0.628
	POLR2C	TP53 MUT	0.774																																	CASC4	TP53 MUT	0.626
	NAE1	TP53 MUT	0.774																																	RBMS1	TP53 MUT	0.625
	SPCS1	TP53 MUT	0.773																																	BPTF	TP53 MUT	0.625
	PGRMC1	TP53 MUT	0.773																																	FOSB	TP53 MUT	0.625
	NOSIP	TP53 MUT	0.773																																	TAF10	TP53 MUT	0.624
	RPA3	TP53 MUT	0.773																																	PDLIM5	TP53 MUT	0.624
	NPC2	TP53 MUT	0.771																																	PFN2	TP53 MUT	0.624
	CAPZA2	TP53 MUT	0.77																																	ADD3	TP53 MUT	0.623
	UQCRFS1	TP53 MUT	0.769																																	MGAT4B	TP53 MUT	0.623
	ERGIC3	TP53 MUT	0.768																																	SMAD2	TP53 MUT	0.622
	MRPL9	TP53 MUT	0.767																																	TSPAN3	TP53 MUT	0.621
	GSTP1	TP53 MUT	0.766																																	CCND3	TP53 MUT	0.621
	PEBP1	TP53 MUT	0.765																																	NFU1	TP53 MUT	0.621
	SMIM26	TP53 MUT	0.765																																	TMEM106C	TP53 MUT	0.62
	AZIN1	TP53 MUT	0.765																																	NEK9	TP53 MUT	0.62
	MDK	TP53 MUT	0.764																																	FMOD	TP53 MUT	0.618
	PIN4	TP53 MUT	0.763																																	SSBP2	TP53 MUT	0.617
	MZT1	TP53 MUT	0.761																																	CTDSP1	TP53 MUT	0.617
	UXT	TP53 MUT	0.76																																	HSD17B11	TP53 MUT	0.617
	METTL9	TP53 MUT	0.76																																	OGT	TP53 MUT	0.615
	BANF1	TP53 MUT	0.759																																	BHLHE40	TP53 MUT	0.614
	ALG3	TP53 MUT	0.759																																	SLC2A4RG	TP53 MUT	0.613
	SNRPC	TP53 MUT	0.758																																	RAB21	TP53 MUT	0.612
	TMEM123	TP53 MUT	0.758																																	RALGAPA1	TP53 MUT	0.611
	EBNA1BP2	TP53 MUT	0.758																																	LIX1L	TP53 MUT	0.611
	CAT	TP53 MUT	0.755																																	ACBD3	TP53 MUT	0.609
	B2M	TP53 MUT	0.753																																	SPTBN1	TP53 MUT	0.607
	TUSC2	TP53 MUT	0.753																																	IRF1	TP53 MUT	0.607
	SDHC	TP53 MUT	0.752																																	KCTD12	TP53 MUT	0.607
	SMIM20	TP53 MUT	0.752																																	CHRD	TP53 MUT	0.606
	LAMP2	TP53 MUT	0.751																																	CCNL1	TP53 MUT	0.605
	SUGT1	TP53 MUT	0.75																																	EIF4A2	TP53 MUT	0.604
	UFC1	TP53 MUT	0.749																																	HACD4	TP53 MUT	0.604
	CUTA	TP53 MUT	0.749																																	CLTB	TP53 MUT	0.601
	DDX27	TP53 MUT	0.748																																	SF3A1	TP53 MUT	0.599
	ATP5F1E	TP53 MUT	0.746																																	ZC3HAV1	TP53 MUT	0.597
	EIF6	TP53 MUT	0.746																																	SSBP4	TP53 MUT	0.596
	BCL2L1	TP53 MUT	0.746																																	PDE3A	TP53 MUT	0.595
	SNX3	TP53 MUT	0.745																																	TSR3	TP53 MUT	0.594
	ENY2	TP53 MUT	0.745																																	PCDH18	TP53 MUT	0.594
	ATP6AP1	TP53 MUT	0.743																																	SH3D19	TP53 MUT	0.593
	C11orf1	TP53 MUT	0.742																																	CRISPLD2	TP53 MUT	0.593
	GMPS	TP53 MUT	0.742																																	HEXB	TP53 MUT	0.592
	HSBP1	TP53 MUT	0.741																																	FKBP9	TP53 MUT	0.591
	SH3BGRL	TP53 MUT	0.741																																	TRIP10	TP53 MUT	0.591
	RSL1D1	TP53 MUT	0.739																																	PEBP1	TP53 MUT	0.589
	CRYL1	TP53 MUT	0.739																																	TNFSF10	TP53 MUT	0.589
	NDUFB9	TP53 MUT	0.738																																	P4HTM	TP53 MUT	0.588
	TGFBR2	TP53 MUT	0.733																																	NPDC1	TP53 MUT	0.588
	VDAC1	TP53 MUT	0.731																																	ZNF148	TP53 MUT	0.588
	ABT1	TP53 MUT	0.73																																	PMP22	TP53 MUT	0.585
	MDH2	TP53 MUT	0.728																																	TRIM22	TP53 MUT	0.585
	THYN1	TP53 MUT	0.724																																	GOLIM4	TP53 MUT	0.585
	RPL15	TP53 MUT	0.722																																	UBE3A	TP53 MUT	0.585
	PPDPF	TP53 MUT	0.722																																	TTC3	TP53 MUT	0.584
	PDCD5	TP53 MUT	0.716																																	GLRX5	TP53 MUT	0.583
	SNRPE	TP53 MUT	0.716																																	THBS3	TP53 MUT	0.583
	POLR3K	TP53 MUT	0.715																																	MCL1	TP53 MUT	0.58
	SLC25A5	TP53 MUT	0.714																																	NINJ1	TP53 MUT	0.58
	EIF3F	TP53 MUT	0.714																																	SGCD	TP53 MUT	0.579
	SKIL	TP53 MUT	0.714																																	PARP9	TP53 MUT	0.579
	PTDSS1	TP53 MUT	0.714																																	KDM6B	TP53 MUT	0.579
	VDAC3	TP53 MUT	0.714																																	POGZ	TP53 MUT	0.578
	SCD	TP53 MUT	0.712																																	BEX4	TP53 MUT	0.578
	RAB13	TP53 MUT	0.712																																	FOXO3	TP53 MUT	0.577
	MAGOH	TP53 MUT	0.71																																	RAB6A	TP53 MUT	0.576
	EIF2A	TP53 MUT	0.71																																	TM9SF2	TP53 MUT	0.575
	TSG101	TP53 MUT	0.708																																	KAT6B	TP53 MUT	0.575
	DGUOK	TP53 MUT	0.707																																	PCMTD1	TP53 MUT	0.575
	BTF3L4	TP53 MUT	0.707																																	ANXA4	TP53 MUT	0.575
	GLRX3	TP53 MUT	0.707																																	SERINC3	TP53 MUT	0.574
	CHTF8	TP53 MUT	0.706																																	PCBD1	TP53 MUT	0.573
	RNASEH2B	TP53 MUT	0.705																																	FHL1	TP53 MUT	0.571
	PFDN2	TP53 MUT	0.704																																	RABGAP1L	TP53 MUT	0.569
	CCT3	TP53 MUT	0.703																																	CLSTN1	TP53 MUT	0.569
	SUMO1	TP53 MUT	0.703																																	ANXA7	TP53 MUT	0.568
	SYPL1	TP53 MUT	0.703																																	RTN4	TP53 MUT	0.568
	UBA2	TP53 MUT	0.703																																	HBP1	TP53 MUT	0.568
	HIBADH	TP53 MUT	0.703																																	NORAD	TP53 MUT	0.567
	UQCRB	TP53 MUT	0.701																																	CTSF	TP53 MUT	0.564
	CLNS1A	TP53 MUT	0.701																																	RBM26	TP53 MUT	0.564
	DNAJC15	TP53 MUT	0.699																																	C1S	TP53 MUT	0.563
	STMP1	TP53 MUT	0.699																																	IL6ST	TP53 MUT	0.563
	MALSU1	TP53 MUT	0.699																																	DDX5	TP53 MUT	0.561
	FAM3D	TP53 MUT	0.696																																	PHF14	TP53 MUT	0.561
	PPIA	TP53 MUT	0.694																																	SCARB2	TP53 MUT	0.56
	ARMC10	TP53 MUT	0.694																																	ATF3	TP53 MUT	0.56
	MED28	TP53 MUT	0.694																																	PLBD2	TP53 MUT	0.56
	TMEM219	TP53 MUT	0.693																																	GNAS	TP53 MUT	0.554
	FBL	TP53 MUT	0.693																																	FAM13B	TP53 MUT	0.552
	RRAS	TP53 MUT	0.693																																	LMBRD1	TP53 MUT	0.551
	COA5	TP53 MUT	0.69																																	GBP2	TP53 MUT	0.55
	MGMT	TP53 MUT	0.69																																	TOR1AIP1	TP53 MUT	0.548
	CCND3	TP53 MUT	0.689																																	IMPAD1	TP53 MUT	0.546
	RSU1	TP53 MUT	0.687																																	PRKAR1A	TP53 MUT	0.544
	RPS20	TP53 MUT	0.686																																	BBX	TP53 MUT	0.544
	MTPN	TP53 MUT	0.685																																	FGD5-AS1	TP53 MUT	0.544
	RALY	TP53 MUT	0.683																																	GEM	TP53 MUT	0.543
	PSMG1	TP53 MUT	0.681																																	THUMPD1	TP53 MUT	0.542
	PSMA3	TP53 MUT	0.68																																	RPS2	TP53 MUT	0.539
	TAF10	TP53 MUT	0.679																																	NAXE	TP53 MUT	0.539
	CCND1	TP53 MUT	0.679																																	ZMIZ1	TP53 MUT	0.538
	GLO1	TP53 MUT	0.679																																	FOXP1	TP53 MUT	0.538
	DECR1	TP53 MUT	0.678																																	MPC1	TP53 MUT	0.537
	MRPS10	TP53 MUT	0.678																																	SH3GLB2	TP53 MUT	0.536
	LSM4	TP53 MUT	0.677																																	PRPF8	TP53 MUT	0.533
	ERI3	TP53 MUT	0.677																																	FNDC3A	TP53 MUT	0.533
	THOC3	TP53 MUT	0.677																																	NFE2L2	TP53 MUT	0.532
	RPL10	TP53 MUT	0.676																																	GSPT1	TP53 MUT	0.532
	LSM3	TP53 MUT	0.676																																	PALLD	TP53 MUT	0.531
	MRPL17	TP53 MUT	0.673																																	CAMLG	TP53 MUT	0.531
	GLRX5	TP53 MUT	0.673																																	CDKN1A	TP53 MUT	0.53
	GTF2H5	TP53 MUT	0.67																																	CTSZ	TP53 MUT	0.529
	PDHA1	TP53 MUT	0.67																																	ECHDC2	TP53 MUT	0.528
	OCIAD2	TP53 MUT	0.669																																	ZFP36L1	TP53 MUT	0.527
	BFAR	TP53 MUT	0.669																																	SERTAD1	TP53 MUT	0.526
	ABHD14B	TP53 MUT	0.668																																	UBQLN2	TP53 MUT	0.526
	MRPL47	TP53 MUT	0.667																																	CTSK	TP53 MUT	0.526
	IFITM1	TP53 MUT	0.665																																	RBBP6	TP53 MUT	0.525
	DAD1	TP53 MUT	0.665																																	RTF2	TP53 MUT	0.524
	UFM1	TP53 MUT	0.665																																	VAMP2	TP53 MUT	0.523
	PPP1CA	TP53 MUT	0.664																																	CHMP1B	TP53 MUT	0.523
	CD82	TP53 MUT	0.664																																	VGLL4	TP53 MUT	0.521
	KLHDC3	TP53 MUT	0.664																																	MBNL2	TP53 MUT	0.521
	RPS13	TP53 MUT	0.663																																	LAMP2	TP53 MUT	0.52
	CSDE1	TP53 MUT	0.662																																	PLS3	TP53 MUT	0.52
	SRSF9	TP53 MUT	0.661																																	RBPMS	TP53 MUT	0.518
	PCMT1	TP53 MUT	0.66																																	HES1	TP53 MUT	0.518
	KDELR2	TP53 MUT	0.659																																	CTBS	TP53 MUT	0.518
	COPS8	TP53 MUT	0.659																																	CFB	TP53 MUT	0.516
	APRT	TP53 MUT	0.656																																	MXD4	TP53 MUT	0.516
	SSB	TP53 MUT	0.655																																	ASNA1	TP53 MUT	0.515
	OAT	TP53 MUT	0.655																																	MYADM	TP53 MUT	0.514
	POLR2I	TP53 MUT	0.654																																	SMAD5	TP53 MUT	0.513
	PRDX4	TP53 MUT	0.653																																	QKI	TP53 MUT	0.512
	PPT1	TP53 MUT	0.653																																	CTSH	TP53 MUT	0.512
	ARF5	TP53 MUT	0.652																																	RNF115	TP53 MUT	0.512
	RNF7	TP53 MUT	0.652																																	BRD4	TP53 MUT	0.511
	LSM6	TP53 MUT	0.65																																	TRAM1	TP53 MUT	0.511
	ATP1B3	TP53 MUT	0.649																																	ATF6	TP53 MUT	0.511
	APPL1	TP53 MUT	0.649																																	CERS2	TP53 MUT	0.51
	PAIP1	TP53 MUT	0.649																																	TIPARP	TP53 MUT	0.509
	COPZ1	TP53 MUT	0.648																																	RYK	TP53 MUT	0.509
	NCBP2	TP53 MUT	0.648																																	TRIM69	TP53 MUT	0.506
	WDR61	TP53 MUT	0.647																																	LEPROT	TP53 MUT	0.502
	LSM2	TP53 MUT	0.647																																	SKIL	TP53 MUT	0.501
	LAMTOR5	TP53 MUT	0.646
	PRKDC	TP53 MUT	0.646
	UBE2E1	TP53 MUT	0.646
	TRAM1	TP53 MUT	0.645
	SMS	TP53 MUT	0.644
	PRDX1	TP53 MUT	0.643
	MT-ATP8	TP53 MUT	0.643
	TKT	TP53 MUT	0.643
	MTIF3	TP53 MUT	0.642
	COX7A2L	TP53 MUT	0.641
	ABRACL	TP53 MUT	0.639
	ZMAT2	TP53 MUT	0.637
	EEF1D	TP53 MUT	0.636
	STK4	TP53 MUT	0.636
	CDC123	TP53 MUT	0.636
	SUMO3	TP53 MUT	0.635
	ERG28	TP53 MUT	0.635
	TM9SF2	TP53 MUT	0.633
	DDAH2	TP53 MUT	0.633
	TPRKB	TP53 MUT	0.633
	ADRM1	TP53 MUT	0.632
	TMEM14B	TP53 MUT	0.632
	MRPS14	TP53 MUT	0.632
	PHF11	TP53 MUT	0.631
	RPS4X	TP53 MUT	0.63
	MPC2	TP53 MUT	0.63
	MORF4L2	TP53 MUT	0.63
	C11orf58	TP53 MUT	0.629
	IMPDH2	TP53 MUT	0.629
	APH1A	TP53 MUT	0.629
	CYB5A	TP53 MUT	0.629
	IGBP1	TP53 MUT	0.629
	ATG3	TP53 MUT	0.628
	FTH1	TP53 MUT	0.626
	NDUFB4	TP53 MUT	0.626
	PLSCR1	TP53 MUT	0.626
	ALDH9A1	TP53 MUT	0.626
	PSMA5	TP53 MUT	0.625
	NDUFB11	TP53 MUT	0.624
	ZCRB1	TP53 MUT	0.624
	SFT2D1	TP53 MUT	0.621
	PGLS	TP53 MUT	0.621
	ACP1	TP53 MUT	0.618
	CXADR	TP53 MUT	0.618
	COX6C	TP53 MUT	0.613
	ATP6V0B	TP53 MUT	0.613
	PSMD7	TP53 MUT	0.613
	LSM14A	TP53 MUT	0.613
	URI1	TP53 MUT	0.613
	RHBDD2	TP53 MUT	0.612
	BRK1	TP53 MUT	0.611
	TRAPPC3	TP53 MUT	0.611
	JTB	TP53 MUT	0.609
	DPY30	TP53 MUT	0.609
	STAG2	TP53 MUT	0.608
	EMC3	TP53 MUT	0.608
	GDE1	TP53 MUT	0.606
	PRPF19	TP53 MUT	0.606
	SEPHS2	TP53 MUT	0.605
	SS18L2	TP53 MUT	0.605
	CTSA	TP53 MUT	0.604
	RPL26L1	TP53 MUT	0.604
	NDUFB5	TP53 MUT	0.603
	IRAK1	TP53 MUT	0.603
	AP1S1	TP53 MUT	0.602
	EXOC3	TP53 MUT	0.601
	LYZ	TP53 MUT	0.601
	PDHB	TP53 MUT	0.598
	ITM2B	TP53 MUT	0.597
	MED4	TP53 MUT	0.597
	AIG1	TP53 MUT	0.596
	EMC7	TP53 MUT	0.596
	RPL24	TP53 MUT	0.592
	PRDX5	TP53 MUT	0.591
	CAPG	TP53 MUT	0.59
	H3F3A	TP53 MUT	0.589
	CAMK2N1	TP53 MUT	0.586
	ATP6V0E1	TP53 MUT	0.586
	CREG1	TP53 MUT	0.586
	NIPSNAP2	TP53 MUT	0.586
	NDUFA4	TP53 MUT	0.585
	EIF3M	TP53 MUT	0.585
	ILF2	TP53 MUT	0.584
	HMGB1	TP53 MUT	0.583
	REEP3	TP53 MUT	0.582
	HMGN4	TP53 MUT	0.582
	CXXC5	TP53 MUT	0.581
	C1orf43	TP53 MUT	0.58
	HAX1	TP53 MUT	0.58
	SF3A3	TP53 MUT	0.579
	UBE2I	TP53 MUT	0.578
	LSM5	TP53 MUT	0.577
	NIFK	TP53 MUT	0.577
	RPS7	TP53 MUT	0.576
	PSMF1	TP53 MUT	0.575
	GABARAPL2	TP53 MUT	0.574
	TMEM14C	TP53 MUT	0.574
	NDUFAF3	TP53 MUT	0.574
	PAPOLA	TP53 MUT	0.573
	MAGED1	TP53 MUT	0.573
	PCBD1	TP53 MUT	0.572
	MGST2	TP53 MUT	0.572
	APLP2	TP53 MUT	0.572
	SSR3	TP53 MUT	0.569
	PCNP	TP53 MUT	0.569
	MRPS33	TP53 MUT	0.568
	CBX3	TP53 MUT	0.567
	TMEM9B	TP53 MUT	0.567
	ERH	TP53 MUT	0.566
	PLP2	TP53 MUT	0.566
	TTC1	TP53 MUT	0.566
	CD81	TP53 MUT	0.565
	EMC4	TP53 MUT	0.565
	LGMN	TP53 MUT	0.564
	CWC15	TP53 MUT	0.564
	RPL22	TP53 MUT	0.563
	DRAP1	TP53 MUT	0.563
	NAA50	TP53 MUT	0.563
	RBM3	TP53 MUT	0.562
	CMC1	TP53 MUT	0.562
	CCT5	TP53 MUT	0.561
	HACD3	TP53 MUT	0.56
	KXD1	TP53 MUT	0.56
	SF3B6	TP53 MUT	0.559
	CHMP4B	TP53 MUT	0.559
	PBDC1	TP53 MUT	0.559
	DIAPH1	TP53 MUT	0.559
	TMCO1	TP53 MUT	0.557
	CDK2AP2	TP53 MUT	0.557
	ATP5MC2	TP53 MUT	0.555
	HSP90AB1	TP53 MUT	0.554
	CNIH4	TP53 MUT	0.554
	TAGLN2	TP53 MUT	0.551
	TMEM248	TP53 MUT	0.551
	PAFAH1B3	TP53 MUT	0.551
	RAP1A	TP53 MUT	0.551
	CHRAC1	TP53 MUT	0.551
	SELENOT	TP53 MUT	0.55
	KRCC1	TP53 MUT	0.55
	NORAD	TP53 MUT	0.547
	RAB4A	TP53 MUT	0.547
	RBBP7	TP53 MUT	0.546
	VPS26A	TP53 MUT	0.546
	CERS2	TP53 MUT	0.545
	LCMT1	TP53 MUT	0.541
	DUSP23	TP53 MUT	0.54
	MAZ	TP53 MUT	0.539
	CMC2	TP53 MUT	0.539
	CIR1	TP53 MUT	0.539
	CLIC1	TP53 MUT	0.538
	USP7	TP53 MUT	0.537
	ANXA7	TP53 MUT	0.537
	DCUN1D5	TP53 MUT	0.537
	FNTA	TP53 MUT	0.537
	ATRAID	TP53 MUT	0.536
	MKRN1	TP53 MUT	0.536
	RCN1	TP53 MUT	0.536
	UBE2A	TP53 MUT	0.535
	PYURF	TP53 MUT	0.535
	TOLLIP	TP53 MUT	0.535
	RHOA	TP53 MUT	0.533
	TSN	TP53 MUT	0.533
	ADK	TP53 MUT	0.533
	EIF1B	TP53 MUT	0.532
	SVIP	TP53 MUT	0.532
	CHID1	TP53 MUT	0.532
	COX17	TP53 MUT	0.531
	PAIP2	TP53 MUT	0.531
	COPS6	TP53 MUT	0.531
	TIMM10	TP53 MUT	0.53
	PHB	TP53 MUT	0.529
	TRAPPC2L	TP53 MUT	0.529
	FAM96B	TP53 MUT	0.528
	RBM8A	TP53 MUT	0.528
	KIF5B	TP53 MUT	0.528
	NUTF2	TP53 MUT	0.527
	UBL7	TP53 MUT	0.527
	METRN	TP53 MUT	0.527
	YWHAE	TP53 MUT	0.527
	ATP5PB	TP53 MUT	0.526
	HTATSF1	TP53 MUT	0.526
	GTF2F2	TP53 MUT	0.524
	PDCD2	TP53 MUT	0.524
	LAMTOR1	TP53 MUT	0.524
	PSMD11	TP53 MUT	0.524
	MMADHC	TP53 MUT	0.523
	SCOC	TP53 MUT	0.523
	MAT2B	TP53 MUT	0.523
	PPCS	TP53 MUT	0.521
	IDH3G	TP53 MUT	0.521
	MRPS18C	TP53 MUT	0.52
	IDS	TP53 MUT	0.519
	JOSD2	TP53 MUT	0.519
	STRAP	TP53 MUT	0.518
	CRLS1	TP53 MUT	0.518
	SDCBP	TP53 MUT	0.518
	GOLGA7	TP53 MUT	0.518
	CAMTA1	TP53 MUT	0.517
	SHKBP1	TP53 MUT	0.516
	RPL21	TP53 MUT	0.514
	RAN	TP53 MUT	0.514
	TESC	TP53 MUT	0.514
	SPG21	TP53 MUT	0.513
	MRPL51	TP53 MUT	0.512
	CHPT1	TP53 MUT	0.512
	RPSA	TP53 MUT	0.511
	PHF20L1	TP53 MUT	0.511
	ATIC	TP53 MUT	0.51
	DERL1	TP53 MUT	0.51
	RPL5	TP53 MUT	0.509
	ARL8B	TP53 MUT	0.508
	SCCPDH	TP53 MUT	0.508
	LAMTOR2	TP53 MUT	0.505
	ZNHIT1	TP53 MUT	0.504
	TCP1	TP53 MUT	0.504
	SERINC1	TP53 MUT	0.504
	ZFAND6	TP53 MUT	0.503
	PSMB3	TP53 MUT	0.502
	CAMLG	TP53 MUT	0.501
	CNN2	TP53 MUT	0.5
	NUDT4	TP53 MUT	0.5
	JAGN1	TP53 MUT	0.5
	Abbreviations: CRC, colorectal cancer; DEG, differentially expressed gene; MUT, mutant type; TP53, tumor protein 53; WT, wild type.
[truncated: 1 more columns]

## Sheet: Supplementary Table S4 (RAS)
	Supplementray Table S4. DEGs of each cell type according to the genetic status in scRNA-seq data of 30 human CRCs
	DEGs by RAS mutation status
	DEGs in epithelial					DEGs in CD4+ T					DEGs in CD8+ T					DEGs in myeloid					DEGs in B					DEGs in plasma					DEGs in NK					DEGs in fibroblast					DEGs in endothelial					DEGs in mast
	Gene	Condition	Log2FC			Gene	Condition	Log2FC			Gene	Condition	Log2FC			Gene	Condition	Log2FC			Gene	Condition	Log2FC			Gene	Condition	Log2FC			Gene	Condition	Log2FC			Gene	Condition	Log2FC			Gene	Condition	Log2FC			Gene	Condition	Log2FC
	TSC22D3	RAS WT	1.891			OXNAD1	RAS WT	0.864			LINC02446	RAS WT	1.098			YPEL3	RAS WT	2.071			TXNIP	RAS WT	1.526			XIST	RAS WT	5.277			HPGD	RAS WT	1.409			ABLIM1	RAS WT	2.104			VIM-AS1	RAS WT	1.659			XIST	RAS WT	3.335
	VIM	RAS WT	1.848			PMAIP1	RAS WT	0.837			OXNAD1	RAS WT	0.915			TXNIP	RAS WT	1.761			FKBP5	RAS WT	1.398			BAG3	RAS WT	2.702			OXNAD1	RAS WT	1.251			IGF1	RAS WT	2.006			AL138963.3	RAS WT	1.535			TTI1	RAS WT	1.05
	SRGN	RAS WT	1.657			GPR171	RAS WT	0.798			SLAMF6	RAS WT	0.868			SELL	RAS WT	1.674			DUSP1	RAS WT	1.37			HLA-DQA2	RAS WT	1.97			AL138963.3	RAS WT	1.015			ABI3BP	RAS WT	1.963			CEBPD	RAS WT	1.515			MAX	RAS WT	0.884
	TNFAIP3	RAS WT	1.647			IPCEF1	RAS WT	0.795			IPCEF1	RAS WT	0.844			SECTM1	RAS WT	1.598			MTSS1	RAS WT	1.309			HSPB1	RAS WT	1.943			CEBPD	RAS WT	0.998			DPT	RAS WT	1.882			ITGA10	RAS WT	1.302			ELMO1	RAS WT	0.857
	DUSP4	RAS WT	1.482			TXNIP	RAS WT	0.748			FKBP5	RAS WT	0.829			IFITM2	RAS WT	1.569			ZBTB16	RAS WT	1.256			HSPH1	RAS WT	1.764			GRASP	RAS WT	0.973			TNXB	RAS WT	1.787			AL133415.1	RAS WT	1.238			ARCN1	RAS WT	0.822
	RAC2	RAS WT	1.457			TSC22D3	RAS WT	0.69			CRTAM	RAS WT	0.829			SMCHD1	RAS WT	1.554			RCSD1	RAS WT	1.11			ZFAND2A	RAS WT	1.61			RBPJ	RAS WT	0.957			GSN	RAS WT	1.756			SHB	RAS WT	1.209			KCNH2	RAS WT	0.812
	RGS10	RAS WT	1.43			DUSP1	RAS WT	0.657			SNTB2	RAS WT	0.717			JDP2	RAS WT	1.488			IFITM1	RAS WT	1.098			HSPA1A	RAS WT	1.593			GLUL	RAS WT	0.948			METRN	RAS WT	1.74			C11orf96	RAS WT	1.166			PPP1R10	RAS WT	0.766
	COTL1	RAS WT	1.373			HLA-DQB1	RAS WT	0.631			HAVCR2	RAS WT	0.715			CEBPD	RAS WT	1.422			MARCH1	RAS WT	1.097			DNAJB1	RAS WT	1.494			GZMA	RAS WT	0.92			COLEC12	RAS WT	1.676			GPS2	RAS WT	1.113			SF3A1	RAS WT	0.745
	TYMS	RAS WT	1.366			IL18R1	RAS WT	0.616			SLFN5	RAS WT	0.678			IFITM1	RAS WT	1.4			TLE1	RAS WT	1.066			IGHG4	RAS WT	1.473			DUSP5	RAS WT	0.917			PID1	RAS WT	1.617			CNTNAP3B	RAS WT	1.104			ERO1B	RAS WT	0.7
	FABP5	RAS WT	1.327			CCDC6	RAS WT	0.582			ECI2	RAS WT	0.672			BEST1	RAS WT	1.398			CCDC6	RAS WT	1.015			HSPD1	RAS WT	1.4			TXNIP	RAS WT	0.895			VEGFB	RAS WT	1.581			FBXL3	RAS WT	1.083			HMGCS1	RAS WT	0.691
	LDHB	RAS WT	1.321			SLC4A7	RAS WT	0.577			DTHD1	RAS WT	0.67			CD69	RAS WT	1.378			PIK3IP1	RAS WT	0.997			HSP90AA1	RAS WT	1.391			SNTB2	RAS WT	0.892			PXDC1	RAS WT	1.563			FAM89A	RAS WT	1.033			EIF2S3	RAS WT	0.667
	ARHGDIB	RAS WT	1.292			PRDM1	RAS WT	0.545			TSC22D3	RAS WT	0.66			SORL1	RAS WT	1.372			AREG	RAS WT	0.989			HSPE1	RAS WT	1.355			NFIL3	RAS WT	0.874			PALM	RAS WT	1.497			TMTC1	RAS WT	1.015			LAX1	RAS WT	0.657
	UBE2C	RAS WT	1.225			SOD2	RAS WT	0.545			KLRD1	RAS WT	0.659			SMAP2	RAS WT	1.355			FOS	RAS WT	0.962			RGS2	RAS WT	1.347			CEBPB	RAS WT	0.846			GXYLT2	RAS WT	1.459			RNF169	RAS WT	1.003			RTN3	RAS WT	0.645
	PCNA	RAS WT	1.198			NCK2	RAS WT	0.544			PHLDA1	RAS WT	0.654			PARP14	RAS WT	1.289			TP53INP1	RAS WT	0.954			IGHG1	RAS WT	1.171			IFI6	RAS WT	0.844			ALDH1A1	RAS WT	1.458			PLOD2	RAS WT	0.998			STAG2	RAS WT	0.645
	TYMP	RAS WT	1.195			PHLDA1	RAS WT	0.543			GZMB	RAS WT	0.65			KIAA1551	RAS WT	1.289			MT-ND3	RAS WT	0.939			HLA-DQA1	RAS WT	1.152			AREG	RAS WT	0.834			ANK2	RAS WT	1.452			MFSD11	RAS WT	0.991			RBCK1	RAS WT	0.639
	RARRES3	RAS WT	1.187			SLFN5	RAS WT	0.543			NCK2	RAS WT	0.648			ISG15	RAS WT	1.263			HIST1H4C	RAS WT	0.935			CD69	RAS WT	1.151			CARD11	RAS WT	0.823			KHDRBS3	RAS WT	1.401			MOSMO	RAS WT	0.968			IFITM1	RAS WT	0.626
	SUPT4H1	RAS WT	1.141			FAM129A	RAS WT	0.535			TXNIP	RAS WT	0.644			MX2	RAS WT	1.234			RPS29	RAS WT	0.913			TXNDC5	RAS WT	1.139			ZBTB16	RAS WT	0.804			SOX13	RAS WT	1.327			DNAJC21	RAS WT	0.963			ARRB2	RAS WT	0.613
	STMN1	RAS WT	1.126			ABCC1	RAS WT	0.532			IFI6	RAS WT	0.642			NCF1	RAS WT	1.229			CEMIP2	RAS WT	0.881			HSPA1B	RAS WT	1.109			HIPK2	RAS WT	0.78			CDKN1C	RAS WT	1.309			COL5A2	RAS WT	0.957			PNP	RAS WT	0.607
	TMEM70	RAS WT	1.115			CRYBG1	RAS WT	0.522			PMAIP1	RAS WT	0.641			MX1	RAS WT	1.211			SOCS3	RAS WT	0.86			ATF3	RAS WT	1.052			ICAM1	RAS WT	0.78			NFIB	RAS WT	1.289			TAF10	RAS WT	0.945			SNHG12	RAS WT	0.601
	TUBB	RAS WT	1.087			VSIR	RAS WT	0.521			CTLA4	RAS WT	0.622			PARP9	RAS WT	1.192			SLIRP	RAS WT	0.852			SOCS1	RAS WT	1.042			EPSTI1	RAS WT	0.779			PINK1	RAS WT	1.255			CLEC3B	RAS WT	0.936			DNAJA1	RAS WT	0.592
	YWHAE	RAS WT	1.083			FOXN2	RAS WT	0.513			EPSTI1	RAS WT	0.614			MNDA	RAS WT	1.173			SC5D	RAS WT	0.849			RPS29	RAS WT	0.984			MFSD11	RAS WT	0.775			CEBPD	RAS WT	1.252			PMAIP1	RAS WT	0.923			RILPL2	RAS WT	0.583
	PSMA6	RAS WT	1.069			DUSP4	RAS WT	0.506			RHOB	RAS WT	0.605			MBOAT7	RAS WT	1.168			FAM53C	RAS WT	0.848			KLF2	RAS WT	0.961			NFKBIZ	RAS WT	0.766			ASAP2	RAS WT	1.246			ECI1	RAS WT	0.913			NASP	RAS WT	0.563
	SPINK1	RAS WT	1.056			RPS4Y1	RAS MUT	1.304			NAB1	RAS WT	0.596			PHC2	RAS WT	1.167			ITGB1	RAS WT	0.843			BMI1	RAS WT	0.945			CKLF	RAS WT	0.763			FAM102B	RAS WT	1.243			FAM208B	RAS WT	0.912			PABPC4	RAS WT	0.554
	PPP1CA	RAS WT	1.052			DDX3Y	RAS MUT	1.2			KIAA1551	RAS WT	0.586			XAF1	RAS WT	1.157			GPR18	RAS WT	0.84			H1FX	RAS WT	0.921			TXK	RAS WT	0.747			RRAD	RAS WT	1.242			MSX1	RAS WT	0.91			BET1L	RAS WT	0.55
	RAB13	RAS WT	1.046			WDR74	RAS MUT	1.153			ITK	RAS WT	0.584			CXCR4	RAS WT	1.13			PELI1	RAS WT	0.837			HSPA8	RAS WT	0.893			CPD	RAS WT	0.713			C3	RAS WT	1.24			IER5	RAS WT	0.9			XRCC5	RAS WT	0.532
	LEPROTL1	RAS WT	1.021			ATP1B3	RAS MUT	1.065			DUSP1	RAS WT	0.574			LYST	RAS WT	1.115			WEE1	RAS WT	0.835			HSP90AB1	RAS WT	0.889			XAF1	RAS WT	0.711			VWA1	RAS WT	1.239			KLHL2	RAS WT	0.896			PRKX	RAS WT	0.529
	HIST1H1E	RAS WT	1.006			FAM118A	RAS MUT	0.993			ALOX5AP	RAS WT	0.56			TRIB1	RAS WT	1.101			JUNB	RAS WT	0.82			FKBP4	RAS WT	0.883			CPNE3	RAS WT	0.698			CCDC71L	RAS WT	1.237			WWP1	RAS WT	0.892			DDT	RAS WT	0.52
	PSMC1	RAS WT	1.001			JUND	RAS MUT	0.809			SIRPG	RAS WT	0.555			ATG16L2	RAS WT	1.095			GNPTAB	RAS WT	0.818			RPS27	RAS WT	0.866			KLF13	RAS WT	0.694			SLC29A1	RAS WT	1.219			ALYREF	RAS WT	0.89			RGS2	RAS WT	0.518
	KPNA2	RAS WT	0.998			KPNA2	RAS MUT	0.775			CD84	RAS WT	0.529			ANP32A	RAS WT	1.084			RPS27	RAS WT	0.81			MYADM	RAS WT	0.858			ITGAE	RAS WT	0.693			JUND	RAS WT	1.202			SIK3	RAS WT	0.889			DDX3X	RAS WT	0.514
	ALYREF	RAS WT	0.976			RANBP2	RAS MUT	0.752			ETS1	RAS WT	0.525			CKLF	RAS WT	1.077			RNASE6	RAS WT	0.805			RGS1	RAS WT	0.851			SORL1	RAS WT	0.687			CLEC3B	RAS WT	1.199			OAS2	RAS WT	0.886			DDX6	RAS WT	0.506
	VDAC3	RAS WT	0.965			INSIG1	RAS MUT	0.713			PTPN6	RAS WT	0.523			FOS	RAS WT	1.075			FOSB	RAS WT	0.8			EGR1	RAS WT	0.851			HSPA1A	RAS WT	0.683			OAF	RAS WT	1.193			GSE1	RAS WT	0.885			SSBP1	RAS WT	0.501
	RAD21	RAS WT	0.957			USP36	RAS MUT	0.647			HLA-DQA2	RAS WT	0.519			PDE4B	RAS WT	1.07			ZFP36L2	RAS WT	0.791			SLIRP	RAS WT	0.844			GLCCI1	RAS WT	0.679			CCDC80	RAS WT	1.192			FOXO3	RAS WT	0.884			RPS4Y1	RAS MUT	1.462
	TUBA1B	RAS WT	0.945			YPEL5	RAS MUT	0.645			KIF13B	RAS WT	0.515			EVI2B	RAS WT	1.064			YBX3	RAS WT	0.779			CXCR4	RAS WT	0.838			TYMP	RAS WT	0.679			ENDOD1	RAS WT	1.185			TRIM44	RAS WT	0.883			WASHC1	RAS MUT	1.125
	HMGB2	RAS WT	0.932			CHD1	RAS MUT	0.63			DUSP10	RAS WT	0.509			LY6E	RAS WT	1.053			RGS2	RAS WT	0.773			SMAP2	RAS WT	0.834			FKBP5	RAS WT	0.675			HSPB6	RAS WT	1.18			CEP164	RAS WT	0.881			RPS26	RAS MUT	0.963
	HLA-DRB1	RAS WT	0.932			MRPS6	RAS MUT	0.612			H1FX	RAS WT	0.508			SP110	RAS WT	1.044			IRF2	RAS WT	0.757			CRTAP	RAS WT	0.819			H1FX	RAS WT	0.664			PRKAR2B	RAS WT	1.175			BACH1	RAS WT	0.88			DDX3Y	RAS MUT	0.895
	UBE2L6	RAS WT	0.927			EZR	RAS MUT	0.6			HLA-DRB1	RAS WT	0.506			CPD	RAS WT	1.043			KIAA1551	RAS WT	0.75			MT-ATP8	RAS WT	0.816			RASGEF1B	RAS WT	0.66			LRRN4CL	RAS WT	1.147			EFHD2	RAS WT	0.874			MT-CO3	RAS MUT	0.567
	PGAM1	RAS WT	0.907			CD81	RAS MUT	0.535			RGS2	RAS WT	0.501			CSF3R	RAS WT	1.04			CITED2	RAS WT	0.748			DNAJA1	RAS WT	0.815			CD81	RAS WT	0.659			GPNMB	RAS WT	1.137			SMURF2	RAS WT	0.874
	PSIP1	RAS WT	0.903			KRAS	RAS MUT	0.53			DDX3Y	RAS MUT	0.944			LPIN2	RAS WT	1.032			ZNF318	RAS WT	0.745			NDUFB1	RAS WT	0.812			GNLY	RAS WT	0.656			METRNL	RAS WT	1.121			C2CD4B	RAS WT	0.864
	CALM3	RAS WT	0.881			GABARAPL1	RAS MUT	0.518			WDR74	RAS MUT	0.943			GIMAP4	RAS WT	1.028			THEMIS2	RAS WT	0.742			RPL38	RAS WT	0.802			TRDC	RAS WT	0.655			RRP36	RAS WT	1.114			AC016831.7	RAS WT	0.863
	ACOT7	RAS WT	0.873								LMNA	RAS MUT	0.9			CEBPB	RAS WT	1.026			RPL36A	RAS WT	0.738			FOSB	RAS WT	0.789			UBALD2	RAS WT	0.651			AL138963.3	RAS WT	1.104			ZBTB7A	RAS WT	0.862
	BUB3	RAS WT	0.872								RPS4Y1	RAS MUT	0.887			TRIM22	RAS WT	1.025			MGAT5	RAS WT	0.737			SNRPF	RAS WT	0.781			MAPK1	RAS WT	0.648			SOCS3	RAS WT	1.091			SAP30L	RAS WT	0.861
	COPE	RAS WT	0.869								ATP1B3	RAS MUT	0.876			R3HDM4	RAS WT	1.015			TSC22D3	RAS WT	0.73			AHSA1	RAS WT	0.776			CTBP1	RAS WT	0.646			ZNF385A	RAS WT	1.075			SOS2	RAS WT	0.859
	PSMB3	RAS WT	0.864								SIK3	RAS MUT	0.806			TSC22D3	RAS WT	1.002			HLA-B	RAS WT	0.725			RPL36A	RAS WT	0.772			KIR3DL1	RAS WT	0.645			JDP2	RAS WT	1.074			DMWD	RAS WT	0.856
	HPRT1	RAS WT	0.859								AUTS2	RAS MUT	0.65			GBP5	RAS WT	0.999			CCND3	RAS WT	0.723			CEBPB	RAS WT	0.771			PFKFB3	RAS WT	0.642			ZFPM1	RAS WT	1.071			ERN1	RAS WT	0.843
	ANP32E	RAS WT	0.857								YPEL5	RAS MUT	0.614			SAP30	RAS WT	0.991			PREX1	RAS WT	0.719			UBE2H	RAS WT	0.768			FLI1	RAS WT	0.641			NT5E	RAS WT	1.067			JDP2	RAS WT	0.842
	PSME2	RAS WT	0.855								EZR	RAS MUT	0.599			SLA	RAS WT	0.991			PRDM4	RAS WT	0.717			PER1	RAS WT	0.767			LCP2	RAS WT	0.638			LPAR1	RAS WT	1.066			JUND	RAS WT	0.841
	FKBP1A	RAS WT	0.841								JUND	RAS MUT	0.586			USP10	RAS WT	0.991			AC119396.1	RAS WT	0.704			MPZL1	RAS WT	0.746			PIP4K2A	RAS WT	0.632			C11orf96	RAS WT	1.063			OSBP	RAS WT	0.837
	AP2B1	RAS WT	0.836								FTH1	RAS MUT	0.583			EIF2AK2	RAS WT	0.985			RPL38	RAS WT	0.702			CACYBP	RAS WT	0.74			JUN	RAS WT	0.632			CCNG2	RAS WT	1.062			FAM110D	RAS WT	0.825
	RAB8A	RAS WT	0.829								CHD1	RAS MUT	0.562			APOL6	RAS WT	0.982			IRF4	RAS WT	0.696			MRPL18	RAS WT	0.722			BLOC1S1	RAS WT	0.632			NFIX	RAS WT	1.053			UPF1	RAS WT	0.824
	MT-ND6	RAS WT	0.824								CREM	RAS MUT	0.553			GBP4	RAS WT	0.967			RPL37A	RAS WT	0.693			SAMSN1	RAS WT	0.716			PDE4B	RAS WT	0.607			KCTD12	RAS WT	1.045			MOGS	RAS WT	0.818
	ENO1	RAS WT	0.815								TPM4	RAS MUT	0.552			SEC14L1	RAS WT	0.962			TFEB	RAS WT	0.691			CARD16	RAS WT	0.714			GPR171	RAS WT	0.606			CELF2	RAS WT	1.029			SPSB1	RAS WT	0.817
	SMC4	RAS WT	0.81								GPR183	RAS MUT	0.534			IRF1	RAS WT	0.952			TOB1	RAS WT	0.683			HIST1H1E	RAS WT	0.709			FOXO1	RAS WT	0.603			TNFAIP2	RAS WT	1.027			SH3D19	RAS WT	0.814
	IL32	RAS WT	0.795								SELENOK	RAS MUT	0.517			PTEN	RAS WT	0.951			CELF2	RAS WT	0.681			NEDD9	RAS WT	0.698			IER5L	RAS WT	0.593			SORBS1	RAS WT	1.025			HERPUD2	RAS WT	0.811
	SH3KBP1	RAS WT	0.788								LTB	RAS MUT	0.514			NABP1	RAS WT	0.95			IKZF1	RAS WT	0.679			SOCS3	RAS WT	0.693			PPP2R5A	RAS WT	0.592			CDC34	RAS WT	1.022			ZFC3H1	RAS WT	0.804
	ERH	RAS WT	0.774													ABHD5	RAS WT	0.939			RPS21	RAS WT	0.674			DNAJB6	RAS WT	0.693			AUTS2	RAS WT	0.589			PRELP	RAS WT	1.015			IER5L	RAS WT	0.803
	ISG20	RAS WT	0.766													IRF2	RAS WT	0.937			RPS10	RAS WT	0.67			CSRNP1	RAS WT	0.692			SMAP2	RAS WT	0.584			CD81	RAS WT	1.014			TP53BP2	RAS WT	0.8
	HIF1A	RAS WT	0.763													PRKDC	RAS WT	0.928			SIDT1	RAS WT	0.67			HIST1H4C	RAS WT	0.691			ANKRD28	RAS WT	0.58			RAB3IL1	RAS WT	1.01			GBE1	RAS WT	0.796
	PSME1	RAS WT	0.762													HEBP2	RAS WT	0.927			ETS1	RAS WT	0.667			GADD45A	RAS WT	0.688			PACS1	RAS WT	0.578			MARCH2	RAS WT	1.006			CARD10	RAS WT	0.794
	HMGN2	RAS WT	0.76													ADAR	RAS WT	0.926			NCK2	RAS WT	0.663			IGKV3-11	RAS WT	0.686			TBCD	RAS WT	0.578			UBALD2	RAS WT	1.003			PLA2G4C	RAS WT	0.792
	CD99	RAS WT	0.756													STAT2	RAS WT	0.885			RNF139	RAS WT	0.659			MDFIC	RAS WT	0.685			HSPA1B	RAS WT	0.577			ECI1	RAS WT	1.001			RRP36	RAS WT	0.782
	EIF5A	RAS WT	0.755													SOCS1	RAS WT	0.879			RPS17	RAS WT	0.658			CCND3	RAS WT	0.685			MCTP2	RAS WT	0.576			IER5	RAS WT	0.994			PABPN1	RAS WT	0.779
	SNRPB	RAS WT	0.751													IFITM3	RAS WT	0.867			RGS1	RAS WT	0.651			CAV1	RAS WT	0.684			ALOX5AP	RAS WT	0.574			PIK3R1	RAS WT	0.988			FAM193A	RAS WT	0.774
	RUVBL1	RAS WT	0.751													GBP1	RAS WT	0.861			RPL37	RAS WT	0.65			TMSB4X	RAS WT	0.682			IGF2R	RAS WT	0.574			MGP	RAS WT	0.981			NTMT1	RAS WT	0.773
	DCAF13	RAS WT	0.75													AL138963.3	RAS WT	0.855			GLO1	RAS WT	0.65			APOL6	RAS WT	0.68			ERN1	RAS WT	0.571			SPON1	RAS WT	0.977			YTHDF1	RAS WT	0.771
	NPM1	RAS WT	0.749													LBR	RAS WT	0.85			CCNH	RAS WT	0.637			ISG15	RAS WT	0.679			ETS1	RAS WT	0.569			BOC	RAS WT	0.975			ITPKC	RAS WT	0.764
	SMC1A	RAS WT	0.746													HLA-C	RAS WT	0.849			CRYBG1	RAS WT	0.637			RAB11FIP1	RAS WT	0.677			PRDM1	RAS WT	0.568			SLC25A28	RAS WT	0.974			PBX2	RAS WT	0.763
	LDHA	RAS WT	0.744													PTPN12	RAS WT	0.845			ZNF331	RAS WT	0.635			DDX3X	RAS WT	0.674			FOSB	RAS WT	0.565			APOL3	RAS WT	0.973			OTUD4	RAS WT	0.762
	SMCHD1	RAS WT	0.731													RNF213	RAS WT	0.844			PLAC8	RAS WT	0.635			DUSP5	RAS WT	0.674			LFNG	RAS WT	0.563			TPRG1L	RAS WT	0.972			FAM89B	RAS WT	0.758
	CCT8	RAS WT	0.728													ADGRE5	RAS WT	0.842			ATP5ME	RAS WT	0.627			PNP	RAS WT	0.673			CCDC88C	RAS WT	0.559			RASSF4	RAS WT	0.964			UBE2S	RAS WT	0.756
	MTHFD2	RAS WT	0.728													USP15	RAS WT	0.839			NR4A2	RAS WT	0.624			TSC22D3	RAS WT	0.671			CTDNEP1	RAS WT	0.558			NFIA	RAS WT	0.963			YBX3	RAS WT	0.755
	SUPT16H	RAS WT	0.72													EGR1	RAS WT	0.836			LY6E	RAS WT	0.624			MT-ND3	RAS WT	0.67			AC007384.1	RAS WT	0.553			SAMHD1	RAS WT	0.955			MAN1A1	RAS WT	0.752
	C20orf27	RAS WT	0.715													EPSTI1	RAS WT	0.831			DUSP5	RAS WT	0.619			RPL37	RAS WT	0.664			FOS	RAS WT	0.544			NADK	RAS WT	0.952			EHBP1L1	RAS WT	0.746
	CDC42SE2	RAS WT	0.712													DDX60L	RAS WT	0.83			DDIT3	RAS WT	0.612			PGRMC2	RAS WT	0.663			MALT1	RAS WT	0.543			RRAS	RAS WT	0.949			OGT	RAS WT	0.744
	MRPS21	RAS WT	0.708													IL13RA1	RAS WT	0.829			STAT1	RAS WT	0.608			ATP5ME	RAS WT	0.66			ITM2C	RAS WT	0.543			PABPN1	RAS WT	0.946			FAM241A	RAS WT	0.744
	CCND1	RAS WT	0.707													RNF149	RAS WT	0.824			IFNGR1	RAS WT	0.607			SLC16A3	RAS WT	0.652			PLIN2	RAS WT	0.539			SAP30L	RAS WT	0.945			CDK2AP1	RAS WT	0.742
	RANBP1	RAS WT	0.704													PREX1	RAS WT	0.818			TMPO	RAS WT	0.6			GSPT1	RAS WT	0.647			PIM2	RAS WT	0.537			IGFBP6	RAS WT	0.945			TMEM44	RAS WT	0.742
	TRMT112	RAS WT	0.701													STK17A	RAS WT	0.812			SLC4A7	RAS WT	0.596			MSN	RAS WT	0.643			FAM53C	RAS WT	0.536			UBE2M	RAS WT	0.926			BMS1	RAS WT	0.74
	TMSB4X	RAS WT	0.698													TRIM38	RAS WT	0.809			RPL39	RAS WT	0.592			RTL8C	RAS WT	0.641			CAPNS1	RAS WT	0.532			RAB8B	RAS WT	0.926			UBE2H	RAS WT	0.739
	XRCC6	RAS WT	0.692													SHISA5	RAS WT	0.803			MT-ATP8	RAS WT	0.589			PLA2G16	RAS WT	0.638			RNF130	RAS WT	0.532			SMARCD2	RAS WT	0.925			ELMSAN1	RAS WT	0.738
	RPL7	RAS WT	0.691													IFI6	RAS WT	0.802			PDE4B	RAS WT	0.587			ICAM1	RAS WT	0.638			PKN1	RAS WT	0.53			UBE2S	RAS WT	0.91			PSME4	RAS WT	0.736
	ARID5B	RAS WT	0.691													OGFRL1	RAS WT	0.802			TNFAIP8	RAS WT	0.583			RPS21	RAS WT	0.634			GZMK	RAS WT	0.53			THAP11	RAS WT	0.909			LIMK2	RAS WT	0.734
	SUB1	RAS WT	0.69													ISG20	RAS WT	0.795			ZFAND5	RAS WT	0.58			E2F4	RAS WT	0.63			RAB21	RAS WT	0.528			SH3BP5	RAS WT	0.902			FAF1	RAS WT	0.734
	YIF1A	RAS WT	0.69													OGA	RAS WT	0.794			SOD2	RAS WT	0.58			PLIN2	RAS WT	0.627			PARP8	RAS WT	0.527			TAF10	RAS WT	0.901			RANBP9	RAS WT	0.732
	GNAS	RAS WT	0.678													BTG2	RAS WT	0.792			SEC62	RAS WT	0.578			CCND2	RAS WT	0.626			RGS1	RAS WT	0.527			FYN	RAS WT	0.901			CCDC92	RAS WT	0.73
	AGR2	RAS WT	0.674													TOB1	RAS WT	0.791			NDUFA3	RAS WT	0.574			RPL37A	RAS WT	0.625			CCNH	RAS WT	0.522			ICAM1	RAS WT	0.901			FOXC1	RAS WT	0.729
	PFN1	RAS WT	0.669													GPR65	RAS WT	0.789			RLF	RAS WT	0.57			H2AFX	RAS WT	0.621			SETX	RAS WT	0.52			BCL6	RAS WT	0.897			NCK2	RAS WT	0.729
	DNMT1	RAS WT	0.669													RALB	RAS WT	0.789			DDIT4	RAS WT	0.558			LCP1	RAS WT	0.619			PIK3IP1	RAS WT	0.518			MICU3	RAS WT	0.897			HIVEP2	RAS WT	0.729
	MRPL13	RAS WT	0.668													BOD1L1	RAS WT	0.788			USP12	RAS WT	0.557			BHLHE41	RAS WT	0.617			IVNS1ABP	RAS WT	0.516			SLC2A4RG	RAS WT	0.895			CDC42EP5	RAS WT	0.728
	ASS1	RAS WT	0.665													TGFBR2	RAS WT	0.783			UTRN	RAS WT	0.552			GSTM2	RAS WT	0.617			LPIN2	RAS WT	0.514			YPEL3	RAS WT	0.894			BCL7C	RAS WT	0.728
	BOP1	RAS WT	0.663													DOCK8	RAS WT	0.782			HIST1H1E	RAS WT	0.552			FAM107B	RAS WT	0.611			KIF13B	RAS WT	0.51			CLU	RAS WT	0.892			IQCJ-SCHIP1	RAS WT	0.728
	YBX1	RAS WT	0.659													NFIL3	RAS WT	0.781			SELL	RAS WT	0.551			STIP1	RAS WT	0.606			INTS6	RAS WT	0.505			NFYB	RAS WT	0.891			TMEM65	RAS WT	0.724
	PTTG1	RAS WT	0.657													CSF2RB	RAS WT	0.781			BLK	RAS WT	0.548			IGLV3-1	RAS WT	0.603			GRK2	RAS WT	0.501			CD74	RAS WT	0.89			HMBOX1	RAS WT	0.723
	OAS1	RAS WT	0.652													OSM	RAS WT	0.777			RBKS	RAS WT	0.545			NUDC	RAS WT	0.602			CD8A	RAS MUT	1.829			SUZ12	RAS WT	0.89			SENP7	RAS WT	0.72
	UBA52	RAS WT	0.645													TAF10	RAS WT	0.776			RNF213	RAS WT	0.542			RPS10	RAS WT	0.601			CD3D	RAS MUT	1.214			INTS6	RAS WT	0.885			CUL5	RAS WT	0.72
	DDX5	RAS WT	0.645													UBALD2	RAS WT	0.77			FCMR	RAS WT	0.535			EIF1AX	RAS WT	0.598			WDR74	RAS MUT	1.036			VIM-AS1	RAS WT	0.884			BAG3	RAS WT	0.713
	RUVBL2	RAS WT	0.64													GCA	RAS WT	0.77			RCN2	RAS WT	0.534			CTDNEP1	RAS WT	0.596			CD3G	RAS MUT	1.028			FAM129A	RAS WT	0.881			SFMBT2	RAS WT	0.707
	MRPL15	RAS WT	0.63													IFI16	RAS WT	0.769			ANKRD37	RAS WT	0.532			VASP	RAS WT	0.594			RPS4Y1	RAS MUT	1.014			MSRB2	RAS WT	0.88			SNX5	RAS WT	0.703
	GAPDH	RAS WT	0.623													RNF19B	RAS WT	0.769			H2AFX	RAS WT	0.532			CAB39	RAS WT	0.591			DDX3Y	RAS MUT	0.817			FAM107B	RAS WT	0.874			TPRG1L	RAS WT	0.701
	PRPF6	RAS WT	0.622													TIMP2	RAS WT	0.768			RIPOR2	RAS WT	0.529			GNAI2	RAS WT	0.59			ENC1	RAS MUT	0.761			SRPX	RAS WT	0.874			NRGN	RAS WT	0.699
	MAPK1IP1L	RAS WT	0.62													CYTH4	RAS WT	0.763			RASGRP2	RAS WT	0.526			ZFP36L2	RAS WT	0.589			RPS26	RAS MUT	0.643			ZCCHC24	RAS WT	0.872			LYN	RAS WT	0.696
	RAN	RAS WT	0.614													SOCS3	RAS WT	0.762			BTG1	RAS WT	0.522			SMPDL3B	RAS WT	0.589			MT-ATP8	RAS MUT	0.635			HTRA1	RAS WT	0.869			PDCD7	RAS WT	0.695
	PGLS	RAS WT	0.611													CAB39	RAS WT	0.75			CXCR4	RAS WT	0.521			NUDT4	RAS WT	0.588			PCBP2	RAS MUT	0.584			GFPT2	RAS WT	0.869			PPP3CA	RAS WT	0.695
	EIF4A3	RAS WT	0.598													FAM129A	RAS WT	0.747			RIC1	RAS WT	0.517			SRP19	RAS WT	0.588			FGFBP2	RAS MUT	0.534			PODN	RAS WT	0.868			GLRX5	RAS WT	0.694
	HNRNPC	RAS WT	0.597													NADK	RAS WT	0.747			PTPN1	RAS WT	0.508			MRPS6	RAS WT	0.586			TUBA4A	RAS MUT	0.526			FAM13A	RAS WT	0.865			LPGAT1	RAS WT	0.694
	HNRNPA1	RAS WT	0.591													NRBF2	RAS WT	0.739			MYH9	RAS WT	0.504			INTS6	RAS WT	0.584			GZMH	RAS MUT	0.523			CYBRD1	RAS WT	0.865			MCM3	RAS WT	0.69
	H2AFZ	RAS WT	0.591													TBC1D1	RAS WT	0.735			PET100	RAS WT	0.503			FCGR2B	RAS WT	0.578			MT-CO3	RAS MUT	0.514			GLRX5	RAS WT	0.864			PCNX1	RAS WT	0.69
	PAICS	RAS WT	0.586													SERPING1	RAS WT	0.731			AL138963.3	RAS WT	0.503			TIPARP	RAS WT	0.577			MT-ND2	RAS MUT	0.502			CEBPB	RAS WT	0.86			TFDP1	RAS WT	0.689
	MED30	RAS WT	0.586													TAP1	RAS WT	0.727			HVCN1	RAS WT	0.502			MYH9	RAS WT	0.574								IER5L	RAS WT	0.859			MKL1	RAS WT	0.689
	UQCRB	RAS WT	0.579													RASSF2	RAS WT	0.726			RPS28	RAS WT	0.501			TCP1	RAS WT	0.572								ABHD17A	RAS WT	0.859			PPP1R35	RAS WT	0.686
	HSPA8	RAS WT	0.578													IL1R2	RAS WT	0.726			ELF1	RAS WT	0.5			SLC2A5	RAS WT	0.571								CHPT1	RAS WT	0.859			TRAK1	RAS WT	0.685
	RPL26	RAS WT	0.572													PRKACA	RAS WT	0.725			MBD2	RAS MUT	1.433			JMY	RAS WT	0.57								AMFR	RAS WT	0.854			SVIL	RAS WT	0.684
	POLR2K	RAS WT	0.572													ITPK1	RAS WT	0.721			BCL3	RAS MUT	1.385			RUNX2	RAS WT	0.569								ZNF664	RAS WT	0.854			WNK1	RAS WT	0.679
	SUMO2	RAS WT	0.571													BRI3	RAS WT	0.718			EMP3	RAS MUT	1.279			CHST11	RAS WT	0.566								UBAC1	RAS WT	0.853			TTC19	RAS WT	0.679
	XRN2	RAS WT	0.563													IER2	RAS WT	0.718			SEC14L1	RAS MUT	1.097			CD52	RAS WT	0.564								RFNG	RAS WT	0.851			SMC1A	RAS WT	0.679
	FNTA	RAS WT	0.559													MED13L	RAS WT	0.713			TKT	RAS MUT	1.086			NAGLU	RAS WT	0.561								PDGFRL	RAS WT	0.851			GPBP1	RAS WT	0.678
	POLR2C	RAS WT	0.558													ARHGAP26	RAS WT	0.706			SIK3	RAS MUT	1.053			MRPL47	RAS WT	0.561								AEBP2	RAS WT	0.844			YPEL3	RAS WT	0.676
	RPS20	RAS WT	0.556													ARL8A	RAS WT	0.704			WDR74	RAS MUT	1.007			FKBP5	RAS WT	0.56								SLIT3	RAS WT	0.844			RRAS	RAS WT	0.675
	RPL18A	RAS WT	0.554													N4BP1	RAS WT	0.702			ID3	RAS MUT	1.007			ROMO1	RAS WT	0.558								UBL3	RAS WT	0.841			GNA13	RAS WT	0.675
	CORO1B	RAS WT	0.55													DUSP1	RAS WT	0.701			PPP1R14B	RAS MUT	0.972			TGFB1	RAS WT	0.557								PGP	RAS WT	0.824			MZT2B	RAS WT	0.674
	EIF3H	RAS WT	0.545													ZFP36	RAS WT	0.699			YWHAH	RAS MUT	0.926			VARS	RAS WT	0.557								STAT5B	RAS WT	0.822			SNTB2	RAS WT	0.671
	NOSIP	RAS WT	0.543													ITM2B	RAS WT	0.698			FCER2	RAS MUT	0.905			RPL27A	RAS WT	0.552								IER3	RAS WT	0.822			STK24	RAS WT	0.671
	LAP3	RAS WT	0.541													STAT1	RAS WT	0.697			S100A10	RAS MUT	0.898			CRIP1	RAS WT	0.551								C11orf68	RAS WT	0.819			MGAT4B	RAS WT	0.671
	HSP90AA1	RAS WT	0.54													PICALM	RAS WT	0.695			PLEKHO1	RAS MUT	0.875			PRKRIP1	RAS WT	0.551								ERF	RAS WT	0.81			RALGAPA2	RAS WT	0.67
	CALM1	RAS WT	0.538													SEMA4D	RAS WT	0.695			JCHAIN	RAS MUT	0.873			CD81	RAS WT	0.55								KPNA4	RAS WT	0.809			NUFIP2	RAS WT	0.669
	USE1	RAS WT	0.538													AMPD2	RAS WT	0.689			MAP4K4	RAS MUT	0.87			MED31	RAS WT	0.55								NFIL3	RAS WT	0.807			QKI	RAS WT	0.668
	RBM3	RAS WT	0.534													IDI1	RAS WT	0.688			TPM4	RAS MUT	0.865			MPDU1	RAS WT	0.549								ITPR1	RAS WT	0.807			EXT1	RAS WT	0.668
	POLDIP2	RAS WT	0.53													SSH2	RAS WT	0.687			RUBCNL	RAS MUT	0.847			RPS28	RAS WT	0.546								PLEKHA3	RAS WT	0.801			YY1	RAS WT	0.664
	SLC25A5	RAS WT	0.529													PARP10	RAS WT	0.685			BORCS5	RAS MUT	0.846			STRBP	RAS WT	0.546								MXRA7	RAS WT	0.799			TYK2	RAS WT	0.661
	HNRNPA3	RAS WT	0.526													PCNX1	RAS WT	0.685			GSTP1	RAS MUT	0.839			ADGRE5	RAS WT	0.545								PNRC1	RAS WT	0.799			NT5C3A	RAS WT	0.659
	UBALD2	RAS WT	0.52													PAG1	RAS WT	0.684			SPI1	RAS MUT	0.838			HCST	RAS WT	0.544								LONRF1	RAS WT	0.798			SMARCC2	RAS WT	0.658
	PDZD11	RAS WT	0.515													EHBP1L1	RAS WT	0.683			ATP1B3	RAS MUT	0.813			MDM2	RAS WT	0.543								PPP1R14B	RAS WT	0.796			CTDNEP1	RAS WT	0.658
	CD55	RAS WT	0.512													EFHD2	RAS WT	0.681			LFNG	RAS MUT	0.806			YKT6	RAS WT	0.542								UBR5	RAS WT	0.795			ZNF652	RAS WT	0.658
	ABT1	RAS WT	0.512													ABHD2	RAS WT	0.681			SRSF9	RAS MUT	0.772			KCNQ1OT1	RAS WT	0.542								AKT1	RAS WT	0.792			VPS26B	RAS WT	0.657
	MRPL19	RAS WT	0.511													MYO1F	RAS WT	0.681			RPS4Y1	RAS MUT	0.754			DESI1	RAS WT	0.541								FBLN2	RAS WT	0.792			GLS	RAS WT	0.655
	EIF1	RAS WT	0.51													ELF1	RAS WT	0.677			HLA-DRB5	RAS MUT	0.707			ZNF331	RAS WT	0.539								CDK2AP1	RAS WT	0.79			ARFGEF2	RAS WT	0.655
	PABPC1	RAS WT	0.51													LYSMD2	RAS WT	0.677			ACTG1	RAS MUT	0.701			MRPS18C	RAS WT	0.537								TGFBR2	RAS WT	0.789			PGP	RAS WT	0.654
	OSTF1	RAS WT	0.508													MXD1	RAS WT	0.674			UCP2	RAS MUT	0.7			RCSD1	RAS WT	0.536								ALYREF	RAS WT	0.787			NBL1	RAS WT	0.653
	LYPLA1	RAS WT	0.506													INPP5D	RAS WT	0.672			EHMT1	RAS MUT	0.691			ACBD3	RAS WT	0.534								MAP3K6	RAS WT	0.786			NRIP1	RAS WT	0.651
	PGK1	RAS WT	0.506													CACUL1	RAS WT	0.665			KRAS	RAS MUT	0.685			CDV3	RAS WT	0.533								YBX3	RAS WT	0.785			YPEL2	RAS WT	0.649
	C8orf59	RAS WT	0.505													RCSD1	RAS WT	0.662			TMEM123	RAS MUT	0.678			ATP5F1E	RAS WT	0.532								FBLN5	RAS WT	0.783			CORO1C	RAS WT	0.648
	EEF1D	RAS WT	0.504													LPCAT2	RAS WT	0.661			NR3C1	RAS MUT	0.666			OSBP	RAS WT	0.532								SMARCA2	RAS WT	0.775			MYO1E	RAS WT	0.645
	CNN3	RAS WT	0.503													RGS2	RAS WT	0.658			R3HDM4	RAS MUT	0.654			ODC1	RAS WT	0.53								SH3GLB2	RAS WT	0.774			SAP30	RAS WT	0.643
	MTRNR2L8	RAS MUT	2.392													B3GNT5	RAS WT	0.653			LPXN	RAS MUT	0.654			PKN1	RAS WT	0.528								PRKACA	RAS WT	0.77			AFF1	RAS WT	0.641
	AZGP1	RAS MUT	2.184													LYN	RAS WT	0.65			CREM	RAS MUT	0.651			GLCCI1	RAS WT	0.526								DEXI	RAS WT	0.768			CADPS2	RAS WT	0.64
	BMP4	RAS MUT	2.136													LASP1	RAS WT	0.65			CSTB	RAS MUT	0.648			ITGB7	RAS WT	0.526								CXXC5	RAS WT	0.768			SRSF2	RAS WT	0.638
	VSIG2	RAS MUT	2.127													CD55	RAS WT	0.649			SKIL	RAS MUT	0.643			TUBB	RAS WT	0.525								CXCL12	RAS WT	0.767			COL6A1	RAS WT	0.638
	ARL14	RAS MUT	1.969													PELI1	RAS WT	0.648			HMGA1	RAS MUT	0.643			NAA38	RAS WT	0.525								SYNPO	RAS WT	0.765			CDC42EP2	RAS WT	0.636
	KCNN4	RAS MUT	1.916													PHF20L1	RAS WT	0.646			TAGLN2	RAS MUT	0.642			VEGFB	RAS WT	0.524								NCKAP5L	RAS WT	0.761			HRAS	RAS WT	0.635
	RUBCNL	RAS MUT	1.915													PHF3	RAS WT	0.644			RHOG	RAS MUT	0.641			RPL36	RAS WT	0.523								ZBTB16	RAS WT	0.76			BTN2A1	RAS WT	0.635
	SLC12A7	RAS MUT	1.79													RAB11FIP1	RAS WT	0.642			PRDX1	RAS MUT	0.641			LGALS1	RAS WT	0.523								OSBP	RAS WT	0.759			PTPN18	RAS WT	0.634
	EFNB2	RAS MUT	1.78													PLEK	RAS WT	0.642			UBE2A	RAS MUT	0.64			ACP5	RAS WT	0.522								SUN2	RAS WT	0.758			PURA	RAS WT	0.632
	HBEGF	RAS MUT	1.677													STK17B	RAS WT	0.641			GNB2	RAS MUT	0.635			CKS2	RAS WT	0.522								PTPRS	RAS WT	0.757			SRSF6	RAS WT	0.631
	MSLN	RAS MUT	1.67													ANKRD44	RAS WT	0.639			FMNL1	RAS MUT	0.621			AL133415.1	RAS WT	0.522								POLR2M	RAS WT	0.757			PTMS	RAS WT	0.628
	PLA2G10	RAS MUT	1.662													ALOX5AP	RAS WT	0.639			LTB	RAS MUT	0.614			PRKDC	RAS WT	0.521								BCL3	RAS WT	0.756			UBALD2	RAS WT	0.628
	SEZ6L2	RAS MUT	1.624													LST1	RAS WT	0.639			ADGRE5	RAS MUT	0.599			FAM117A	RAS WT	0.52								SMIM14	RAS WT	0.753			BTBD1	RAS WT	0.627
	KCNQ1OT1	RAS MUT	1.622													MAP2K2	RAS WT	0.636			LIMD2	RAS MUT	0.597			IQGAP2	RAS WT	0.518								RANBP9	RAS WT	0.752			BCL3	RAS WT	0.626
	PGGHG	RAS MUT	1.609													IGF2R	RAS WT	0.634			DDX3Y	RAS MUT	0.596			RPL39	RAS WT	0.515								COPRS	RAS WT	0.746			ARL5B	RAS WT	0.626
	FAM3D	RAS MUT	1.605													LRP10	RAS WT	0.633			CDK2AP2	RAS MUT	0.589			IFITM1	RAS WT	0.514								ZNF652	RAS WT	0.743			VEGFB	RAS WT	0.625
	FTX	RAS MUT	1.58													CYTIP	RAS WT	0.632			RELB	RAS MUT	0.586			AHNAK	RAS WT	0.513								KIAA2013	RAS WT	0.739			SRM	RAS WT	0.624
	EPHB3	RAS MUT	1.573													DENND5A	RAS WT	0.631			YWHAB	RAS MUT	0.583			UNC93B1	RAS WT	0.511								TGFBR3	RAS WT	0.738			PANK2	RAS WT	0.624
	SOD3	RAS MUT	1.571													NUB1	RAS WT	0.629			PIM3	RAS MUT	0.58			RGCC	RAS WT	0.511								AKAP12	RAS WT	0.735			CDV3	RAS WT	0.622
	CLDN4	RAS MUT	1.566													STK4	RAS WT	0.628			MRPS6	RAS MUT	0.572			POLR2K	RAS WT	0.51								SLK	RAS WT	0.733			RABGAP1	RAS WT	0.62
	LINC00511	RAS MUT	1.55													AL133415.1	RAS WT	0.626			TMEM50A	RAS MUT	0.571			FLNA	RAS WT	0.51								NSMCE3	RAS WT	0.733			ETNK1	RAS WT	0.62
	ATP9A	RAS MUT	1.545													PECAM1	RAS WT	0.625			HLA-DMA	RAS MUT	0.565			ALYREF	RAS WT	0.509								SNTB2	RAS WT	0.732			SMARCC1	RAS WT	0.618
	EPHA2	RAS MUT	1.545													UBE2L6	RAS WT	0.624			PPP1CA	RAS MUT	0.55			BHLHA15	RAS WT	0.509								HDGFL3	RAS WT	0.728			STUB1	RAS WT	0.614
	SLC2A1	RAS MUT	1.545													RALBP1	RAS WT	0.623			EZR	RAS MUT	0.544			NDUFA3	RAS WT	0.508								HNRNPL	RAS WT	0.72			KPNA1	RAS WT	0.614
	SREBF1	RAS MUT	1.511													HLA-E	RAS WT	0.622			TOP1	RAS MUT	0.544			PRDX2	RAS WT	0.508								PTGFRN	RAS WT	0.72			ZNRF1	RAS WT	0.613
	TGFBI	RAS MUT	1.507													ARHGAP9	RAS WT	0.622			LMNA	RAS MUT	0.543			CADM1	RAS WT	0.508								FUBP1	RAS WT	0.716			PPP1R14B	RAS WT	0.612
	AC103702.2	RAS MUT	1.503													PAK1	RAS WT	0.621			RHOA	RAS MUT	0.539			CASC4	RAS WT	0.508								SPTBN1	RAS WT	0.715			MDN1	RAS WT	0.612
	PRSS22	RAS MUT	1.499													NIN	RAS WT	0.62			ATP2B1	RAS MUT	0.536			SHC1	RAS WT	0.508								UPF1	RAS WT	0.715			RNF126	RAS WT	0.61
	ERN2	RAS MUT	1.497													TUBA1A	RAS WT	0.618			ARPC2	RAS MUT	0.532			AL138963.3	RAS WT	0.508								FZD4	RAS WT	0.712			TARS	RAS WT	0.608
	RND3	RAS MUT	1.482													ALYREF	RAS WT	0.616			GNG5	RAS MUT	0.53			SRSF2	RAS WT	0.507								NPLOC4	RAS WT	0.711			MARCKS	RAS WT	0.603
	KCNQ1	RAS MUT	1.463													CDV3	RAS WT	0.612			CAPZA1	RAS MUT	0.53			SNX3	RAS WT	0.505								FADS2	RAS WT	0.708			CALCOCO1	RAS WT	0.603
	EXOC3	RAS MUT	1.463													CD46	RAS WT	0.611			GABARAPL2	RAS MUT	0.528			LSR	RAS WT	0.505								EPB41L2	RAS WT	0.707			FKBP5	RAS WT	0.603
	ABHD2	RAS MUT	1.446													PSMB9	RAS WT	0.61			RAC1	RAS MUT	0.528			CD53	RAS WT	0.504								FAM89B	RAS WT	0.707			YTHDF3	RAS WT	0.603
	LYZ	RAS MUT	1.44													PER1	RAS WT	0.61			ARPC5	RAS MUT	0.524			ATOX1	RAS WT	0.502								AL133415.1	RAS WT	0.703			NFKB1	RAS WT	0.6
	BICDL2	RAS MUT	1.435													UBE2R2	RAS WT	0.608			LRRFIP1	RAS MUT	0.522			MBD4	RAS WT	0.502								CLPTM1L	RAS WT	0.701			DEAF1	RAS WT	0.6
	SLC39A5	RAS MUT	1.435													LAT2	RAS WT	0.608			CFL1	RAS MUT	0.519			PMAIP1	RAS WT	0.502								RAMP1	RAS WT	0.7			RPS6KA3	RAS WT	0.599
	SPRY2	RAS MUT	1.43													IFI35	RAS WT	0.606			PSMB3	RAS MUT	0.515			FCRL2	RAS WT	0.501								BRI3	RAS WT	0.699			RMND5A	RAS WT	0.599
	TNFRSF12A	RAS MUT	1.401													NMI	RAS WT	0.605			JUND	RAS MUT	0.512			ESYT2	RAS WT	0.501								FOXO1	RAS WT	0.698			NFAT5	RAS WT	0.598
	CRACR2B	RAS MUT	1.397													IKZF1	RAS WT	0.604			PRDX5	RAS MUT	0.511			RPS4Y1	RAS MUT	1.541								LAMA2	RAS WT	0.698			ARF6	RAS WT	0.597
	MACC1	RAS MUT	1.396													TLN1	RAS WT	0.601			GPX4	RAS MUT	0.504			KDM5D	RAS MUT	1.491								RYK	RAS WT	0.697			DUSP22	RAS WT	0.595
	PHLDA2	RAS MUT	1.383													IFRD1	RAS WT	0.6			CDC42	RAS MUT	0.502			EIF1AY	RAS MUT	1.362								TNKS2	RAS WT	0.695			NRARP	RAS WT	0.591
	CC2D1A	RAS MUT	1.382													EPS15	RAS WT	0.598			PFN1	RAS MUT	0.501			IGKV1-16	RAS MUT	1.175								TLE2	RAS WT	0.695			GRK2	RAS WT	0.591
	AOC1	RAS MUT	1.378													PLEKHO1	RAS WT	0.597								DDX3Y	RAS MUT	1.145								CAPNS1	RAS WT	0.692			RFLNB	RAS WT	0.585
	LTBP4	RAS MUT	1.371													MKRN1	RAS WT	0.595								IGHA1	RAS MUT	1.011								PDK4	RAS WT	0.688			TNRC18	RAS WT	0.585
	CAPN8	RAS MUT	1.359													BASP1	RAS WT	0.594								IGLV6-57	RAS MUT	0.875								PDCD7	RAS WT	0.687			FAM126A	RAS WT	0.584
	KLK1	RAS MUT	1.351													TLR2	RAS WT	0.594								AC007569.1	RAS MUT	0.817								SAV1	RAS WT	0.687			ZBTB10	RAS WT	0.583
	CLDN3	RAS MUT	1.348													SYTL3	RAS WT	0.59								IGKV1-17	RAS MUT	0.808								ATPAF1	RAS WT	0.687			MAT2A	RAS WT	0.581
	AGRN	RAS MUT	1.344													SHOC2	RAS WT	0.589								AC020916.1	RAS MUT	0.562								CDC42EP5	RAS WT	0.684			ADAMTS9	RAS WT	0.58
	PROM1	RAS MUT	1.344													ICAM3	RAS WT	0.589								BTG2	RAS MUT	0.53								ZSWIM6	RAS WT	0.684			CMPK1	RAS WT	0.58
	HOOK2	RAS MUT	1.331													RAB5IF	RAS WT	0.588								MIR29B2CHG	RAS MUT	0.517								NLRP1	RAS WT	0.684			MAML1	RAS WT	0.579
	PLOD3	RAS MUT	1.324													MAPK1	RAS WT	0.588																		HNRNPD	RAS WT	0.682			SPATS2L	RAS WT	0.579
	CHD9	RAS MUT	1.319													ACAP2	RAS WT	0.585																		FXYD1	RAS WT	0.682			KRCC1	RAS WT	0.579
	DPEP1	RAS MUT	1.307													MIER1	RAS WT	0.585																		CAMK2N1	RAS WT	0.678			HEBP2	RAS WT	0.578
	PTK6	RAS MUT	1.303													MARCH2	RAS WT	0.584																		VPS41	RAS WT	0.678			TEAD1	RAS WT	0.578
	HES1	RAS MUT	1.303													DENND3	RAS WT	0.583																		IGFBP4	RAS WT	0.675			SETD2	RAS WT	0.578
	CYP3A5	RAS MUT	1.292													TMF1	RAS WT	0.582																		ERAP1	RAS WT	0.675			TGFBR3	RAS WT	0.576
	SPINT1	RAS MUT	1.29													GNAI2	RAS WT	0.58																		FADS3	RAS WT	0.673			USP15	RAS WT	0.574
	MANSC1	RAS MUT	1.284													ZC3HAV1	RAS WT	0.58																		MZT2B	RAS WT	0.672			RIF1	RAS WT	0.57
	TMC4	RAS MUT	1.282													PIP4K2A	RAS WT	0.578																		DUS1L	RAS WT	0.671			PITPNC1	RAS WT	0.569
	TSC22D1	RAS MUT	1.281													JOSD1	RAS WT	0.575																		MAP2K2	RAS WT	0.67			MCMBP	RAS WT	0.568
	HSD11B2	RAS MUT	1.274													KLF3	RAS WT	0.573																		CSNK2A2	RAS WT	0.669			PNRC1	RAS WT	0.567
	EPHB2	RAS MUT	1.271													FKBP5	RAS WT	0.572																		KCTD3	RAS WT	0.669			ETV6	RAS WT	0.566
	BACE2	RAS MUT	1.267													YIPF4	RAS WT	0.572																		AKAP8L	RAS WT	0.667			RAPH1	RAS WT	0.565
	FAAH	RAS MUT	1.263													STAT3	RAS WT	0.57																		TXNIP	RAS WT	0.667			PACS1	RAS WT	0.565
	KIAA1217	RAS MUT	1.259													WIPF1	RAS WT	0.567																		H1FX	RAS WT	0.666			INTS6	RAS WT	0.564
	PLEKHA5	RAS MUT	1.259													UBE2H	RAS WT	0.567																		PDE5A	RAS WT	0.666			ADAMTS4	RAS WT	0.564
	PTPRK	RAS MUT	1.258													MAP7D1	RAS WT	0.565																		PTPN9	RAS WT	0.664			CDC5L	RAS WT	0.563
	PMEPA1	RAS MUT	1.252													RNF187	RAS WT	0.564																		FOSB	RAS WT	0.663			ZNF639	RAS WT	0.563
	LAMC2	RAS MUT	1.252													PJA2	RAS WT	0.564																		PKN1	RAS WT	0.659			AKT1	RAS WT	0.561
	ADGRG1	RAS MUT	1.246													ARID1A	RAS WT	0.562																		RCAN1	RAS WT	0.658			STT3A	RAS WT	0.561
	DDR1	RAS MUT	1.241													CHMP5	RAS WT	0.561																		DDX42	RAS WT	0.656			MYO9B	RAS WT	0.558
	TINAGL1	RAS MUT	1.238													FYB1	RAS WT	0.56																		SSBP4	RAS WT	0.654			PAICS	RAS WT	0.558
	ANO9	RAS MUT	1.236													YY1	RAS WT	0.559																		IRAK3	RAS WT	0.653			CSNK2A2	RAS WT	0.557
	TMEM63A	RAS MUT	1.231													OGFR	RAS WT	0.558																		PTP4A2	RAS WT	0.652			HNRNPAB	RAS WT	0.556
	PIBF1	RAS MUT	1.225													MCL1	RAS WT	0.558																		NAGLU	RAS WT	0.652			LARP4B	RAS WT	0.555
	CLPTM1L	RAS MUT	1.222													QKI	RAS WT	0.555																		GNA12	RAS WT	0.652			BTBD6	RAS WT	0.554
	SPPL2B	RAS MUT	1.222													CELF2	RAS WT	0.553																		BEST1	RAS WT	0.651			NR2F2	RAS WT	0.553
	RHOBTB3	RAS MUT	1.213													ZNFX1	RAS WT	0.553																		CBLB	RAS WT	0.649			SLK	RAS WT	0.55
	LFNG	RAS MUT	1.213													CYBA	RAS WT	0.551																		NDN	RAS WT	0.647			TRIB1	RAS WT	0.55
	LRP5	RAS MUT	1.212													PQLC1	RAS WT	0.551																		RGMA	RAS WT	0.646			MXRA7	RAS WT	0.548
	HILPDA	RAS MUT	1.212													SRRM2	RAS WT	0.549																		CDC42EP4	RAS WT	0.645			ARL2	RAS WT	0.548
	PTPRF	RAS MUT	1.206													PAK2	RAS WT	0.549																		SMAD4	RAS WT	0.645			ARIH1	RAS WT	0.547
	WDR60	RAS MUT	1.206													PPP1R18	RAS WT	0.549																		MARK3	RAS WT	0.644			HNRNPL	RAS WT	0.545
	GJB1	RAS MUT	1.205													TNFAIP3	RAS WT	0.548																		STEAP2	RAS WT	0.644			PCSK7	RAS WT	0.545
	GAS6	RAS MUT	1.199													PRKCB	RAS WT	0.545																		FKBP5	RAS WT	0.643			GADD45A	RAS WT	0.544
	NOXO1	RAS MUT	1.199													CREBRF	RAS WT	0.544																		UBE2Z	RAS WT	0.643			PLEKHG5	RAS WT	0.544
	IFI6	RAS MUT	1.195													C16orf72	RAS WT	0.544																		CASK	RAS WT	0.642			GRASP	RAS WT	0.543
	ABCC3	RAS MUT	1.187													LY96	RAS WT	0.543																		ZBTB7A	RAS WT	0.641			EVA1B	RAS WT	0.543
	MGAT5	RAS MUT	1.187													SULF2	RAS WT	0.542																		AAED1	RAS WT	0.639			TGIF1	RAS WT	0.543
	SFN	RAS MUT	1.184													KDM2A	RAS WT	0.541																		CTDNEP1	RAS WT	0.638			HDGF	RAS WT	0.54
	VEGFA	RAS MUT	1.184													PTPRJ	RAS WT	0.541																		PMEPA1	RAS WT	0.637			GOLM1	RAS WT	0.54
	MTMR11	RAS MUT	1.183													TNFRSF1A	RAS WT	0.541																		SSBP2	RAS WT	0.637			SMG7	RAS WT	0.54
	CDKN2A	RAS MUT	1.182													CDC42SE1	RAS WT	0.54																		LRRC8A	RAS WT	0.636			CCNY	RAS WT	0.54
	CDH17	RAS MUT	1.181													PACSIN2	RAS WT	0.539																		SYNPO2	RAS WT	0.636			DUSP5	RAS WT	0.539
	H2AFJ	RAS MUT	1.175													VMP1	RAS WT	0.539																		COL14A1	RAS WT	0.635			CNTLN	RAS WT	0.539
	MICALL2	RAS MUT	1.17													CTDNEP1	RAS WT	0.538																		TRIOBP	RAS WT	0.635			SCYL1	RAS WT	0.538
	SNHG18	RAS MUT	1.168													CDK2AP1	RAS WT	0.538																		TXNDC5	RAS WT	0.632			CTSZ	RAS WT	0.535
	ELF3	RAS MUT	1.162													H1FX	RAS WT	0.535																		HLA-DPB1	RAS WT	0.632			KIF1C	RAS WT	0.534
	GTF2IRD1	RAS MUT	1.158													SETX	RAS WT	0.534																		NRP1	RAS WT	0.628			AAED1	RAS WT	0.534
	RNF128	RAS MUT	1.158													IVNS1ABP	RAS WT	0.533																		ERN1	RAS WT	0.628			KIF13A	RAS WT	0.533
	RHOB	RAS MUT	1.155													SPEN	RAS WT	0.532																		WIPF1	RAS WT	0.628			URI1	RAS WT	0.533
	RRBP1	RAS MUT	1.151													PHACTR1	RAS WT	0.532																		KLF13	RAS WT	0.627			HIST1H1C	RAS WT	0.531
	ITGA6	RAS MUT	1.151													IDS	RAS WT	0.531																		TSR3	RAS WT	0.623			RABL6	RAS WT	0.53
	TDGF1	RAS MUT	1.151													TGFB1	RAS WT	0.53																		SOD3	RAS WT	0.622			SMAD3	RAS WT	0.53
	LCN2	RAS MUT	1.147													NFKBIZ	RAS WT	0.528																		PNPLA8	RAS WT	0.621			PPP2CB	RAS WT	0.529
	TRABD2A	RAS MUT	1.145													SNF8	RAS WT	0.527																		ARHGAP5	RAS WT	0.619			SH3GLB2	RAS WT	0.529
	NBEAL1	RAS MUT	1.142													GMIP	RAS WT	0.525																		GNAS	RAS WT	0.618			SOX7	RAS WT	0.528
	LDLR	RAS MUT	1.136													CRYBG1	RAS WT	0.518																		ELL2	RAS WT	0.616			KDM5C	RAS WT	0.527
	RASEF	RAS MUT	1.134													SRSF9	RAS WT	0.516																		KLF4	RAS WT	0.616			SSBP4	RAS WT	0.524
	SCNN1A	RAS MUT	1.131													SELPLG	RAS WT	0.513																		GRAMD1A	RAS WT	0.616			PFKFB3	RAS WT	0.524
	ADM	RAS MUT	1.129													UBE2B	RAS WT	0.512																		CKS1B	RAS WT	0.615			DIAPH1	RAS WT	0.524
	PLXNB1	RAS MUT	1.127													FKBP8	RAS WT	0.51																		RNF187	RAS WT	0.612			FUBP1	RAS WT	0.523
	NR4A1	RAS MUT	1.124													SIPA1	RAS WT	0.51																		ZFC3H1	RAS WT	0.612			UGCG	RAS WT	0.523
	LRP1	RAS MUT	1.121													TAF7	RAS WT	0.508																		DEPP1	RAS WT	0.611			PCBP1	RAS WT	0.522
	RNF43	RAS MUT	1.116													PABPN1	RAS WT	0.507																		TMEM203	RAS WT	0.61			CEMIP2	RAS WT	0.521
	IER5L	RAS MUT	1.114													GNB1	RAS WT	0.505																		NTN4	RAS WT	0.607			PLEKHM2	RAS WT	0.52
	FBLIM1	RAS MUT	1.113													MAX	RAS WT	0.503																		NUDT4	RAS WT	0.606			ZMYM2	RAS WT	0.52
	CAMK2N1	RAS MUT	1.107													SP100	RAS WT	0.502																		GSPT1	RAS WT	0.605			MAP4K4	RAS WT	0.517
	AFDN	RAS MUT	1.104													NEAT1	RAS WT	0.501																		PXN	RAS WT	0.605			BOD1	RAS WT	0.517
	SULF2	RAS MUT	1.101													BIN2	RAS WT	0.501																		PARD3	RAS WT	0.604			ARHGAP21	RAS WT	0.516
	KDM5B	RAS MUT	1.1													TSEN34	RAS WT	0.501																		CHST14	RAS WT	0.603			MLKL	RAS WT	0.516
	SLC4A2	RAS MUT	1.097													RETN	RAS MUT	1.614																		MXI1	RAS WT	0.601			EXOC4	RAS WT	0.515
	ATP1A1	RAS MUT	1.096													TIMP1	RAS MUT	1.156																		LHFPL2	RAS WT	0.6			STRN4	RAS WT	0.515
	CST3	RAS MUT	1.092													CXCL3	RAS MUT	1.001																		MYO9B	RAS WT	0.599			HDGFL3	RAS WT	0.514
	SDHA	RAS MUT	1.092													CXCL2	RAS MUT	0.923																		ERC1	RAS WT	0.599			KMT2B	RAS WT	0.514
	TNFRSF21	RAS MUT	1.091													PHLDA2	RAS MUT	0.82																		EPS15	RAS WT	0.597			DDX42	RAS WT	0.513
	KLF5	RAS MUT	1.085													VCAN	RAS MUT	0.813																		BICD2	RAS WT	0.597			BRAF	RAS WT	0.51
	GPR35	RAS MUT	1.085													CCL20	RAS MUT	0.807																		CAB39	RAS WT	0.596			MINDY2	RAS WT	0.51
	TRAF5	RAS MUT	1.083													IFI30	RAS MUT	0.802																		GADD45B	RAS WT	0.596			GLUD1	RAS WT	0.509
	IER3	RAS MUT	1.082													CCL3	RAS MUT	0.782																		ETS1	RAS WT	0.595			POLR1C	RAS WT	0.509
	CD46	RAS MUT	1.082													RPS4Y1	RAS MUT	0.748																		MAFG	RAS WT	0.594			N4BP1	RAS WT	0.508
	UNC93B1	RAS MUT	1.082													THBS1	RAS MUT	0.732																		HOOK2	RAS WT	0.592			COPRS	RAS WT	0.506
	LTBP3	RAS MUT	1.081													AREG	RAS MUT	0.723																		AHNAK	RAS WT	0.591			HMGB2	RAS WT	0.505
	TRIB1	RAS MUT	1.076													FCN1	RAS MUT	0.698																		RORA	RAS WT	0.589			USP12	RAS WT	0.504
	SLC22A18	RAS MUT	1.075													EREG	RAS MUT	0.675																		ZNF639	RAS WT	0.589			SASH1	RAS WT	0.502
	MYO6	RAS MUT	1.071													CCL3L1	RAS MUT	0.63																		BTG2	RAS WT	0.589			PPP4R3A	RAS WT	0.502
	AC007388.1	RAS MUT	1.071													CTSL	RAS MUT	0.627																		RHOBTB3	RAS WT	0.588			LMAN2	RAS WT	0.501
	MET	RAS MUT	1.066													MT-ATP8	RAS MUT	0.614																		PLEKHM2	RAS WT	0.587			SFPQ	RAS WT	0.5
	THUMPD3-AS1	RAS MUT	1.065													NME2	RAS MUT	0.614																		HDGFL2	RAS WT	0.585			RALGDS	RAS WT	0.5
	SPINT1-AS1	RAS MUT	1.065													DDX3Y	RAS MUT	0.589																		RHOB	RAS WT	0.585			GIPC1	RAS WT	0.5
	AKR1C3	RAS MUT	1.062													S100A10	RAS MUT	0.58																		GATAD1	RAS WT	0.585			MT-ND3	RAS MUT	0.776
	ARGLU1	RAS MUT	1.058													MT-ND3	RAS MUT	0.577																		PPP3CA	RAS WT	0.583			MT-ATP8	RAS MUT	0.767
	QTRT1	RAS MUT	1.052													THAP2	RAS MUT	0.562																		SPPL3	RAS WT	0.582			GABARAP	RAS MUT	0.76
	SPIRE2	RAS MUT	1.052													CFD	RAS MUT	0.552																		SMAP2	RAS WT	0.581			PCBP2	RAS MUT	0.614
	DHRS3	RAS MUT	1.052													IRAK2	RAS MUT	0.538																		UAP1	RAS WT	0.581			TOMM7	RAS MUT	0.569
	ZDHHC9	RAS MUT	1.05													INSIG1	RAS MUT	0.535																		PPP1R35	RAS WT	0.58			MT-ND4L	RAS MUT	0.559
	MSRB2	RAS MUT	1.045													CSTB	RAS MUT	0.527																		SPEN	RAS WT	0.575			MT-CO2	RAS MUT	0.556
	ATP1B1	RAS MUT	1.044													MMP19	RAS MUT	0.527																		GRK2	RAS WT	0.575			RPS21	RAS MUT	0.536
	WFDC2	RAS MUT	1.04													PCBP2	RAS MUT	0.524																		MKNK2	RAS WT	0.574			MT-CO3	RAS MUT	0.535
	ASAP2	RAS MUT	1.037													NINJ1	RAS MUT	0.519																		NEK9	RAS WT	0.574			RPS26	RAS MUT	0.533
	ABR	RAS MUT	1.033													PMP22	RAS MUT	0.517																		ARF6	RAS WT	0.573			RPL39	RAS MUT	0.506
	NFE2L3	RAS MUT	1.031													ANPEP	RAS MUT	0.515																		BRD7	RAS WT	0.572
	EVPL	RAS MUT	1.029													RPS13	RAS MUT	0.501																		GIPC1	RAS WT	0.572
	LAMB3	RAS MUT	1.019																																	THBS3	RAS WT	0.572
	ZKSCAN1	RAS MUT	1.014																																	MAN1A1	RAS WT	0.571
	BRD9	RAS MUT	1.014																																	SCARF2	RAS WT	0.571
	BAZ2B	RAS MUT	1.013																																	FAM126A	RAS WT	0.571
	SDC1	RAS MUT	0.998																																	TSC22D2	RAS WT	0.57
	TFF3	RAS MUT	0.992																																	QKI	RAS WT	0.569
	CERS6	RAS MUT	0.992																																	RNF130	RAS WT	0.569
	USH1C	RAS MUT	0.989																																	RBM15B	RAS WT	0.569
	ATF3	RAS MUT	0.987																																	GNAI2	RAS WT	0.567
	KHDC4	RAS MUT	0.985																																	PLEKHH3	RAS WT	0.566
	RERE	RAS MUT	0.984																																	SWAP70	RAS WT	0.566
	IGSF8	RAS MUT	0.977																																	EFCAB14	RAS WT	0.565
	SLC12A2	RAS MUT	0.975																																	MFSD12	RAS WT	0.565
	DUSP6	RAS MUT	0.97																																	C1orf21	RAS WT	0.563
	PRSS8	RAS MUT	0.969																																	TRIM47	RAS WT	0.563
	SELENBP1	RAS MUT	0.966																																	LZTS2	RAS WT	0.562
	KDM7A	RAS MUT	0.966																																	BOD1L1	RAS WT	0.561
	PATJ	RAS MUT	0.965																																	STX17	RAS WT	0.56
	IFRD1	RAS MUT	0.963																																	PLEKHA1	RAS WT	0.558
	SOX9	RAS MUT	0.958																																	RBFOX2	RAS WT	0.557
	PHGR1	RAS MUT	0.954																																	EIF4EBP2	RAS WT	0.556
	TMEM9	RAS MUT	0.954																																	SRM	RAS WT	0.555
	MYO7B	RAS MUT	0.952																																	FSTL3	RAS WT	0.555
	LMO7	RAS MUT	0.947																																	MKRN1	RAS WT	0.555
	NECTIN2	RAS MUT	0.946																																	ARHGAP21	RAS WT	0.553
	MGST2	RAS MUT	0.945																																	MGAT4B	RAS WT	0.553
	RNASET2	RAS MUT	0.942																																	MAP1B	RAS WT	0.553
	MUC12	RAS MUT	0.941																																	TSHZ2	RAS WT	0.553
	SH3D19	RAS MUT	0.94																																	PBX1	RAS WT	0.552
	PLK2	RAS MUT	0.938																																	SESN3	RAS WT	0.549
	ERBB3	RAS MUT	0.937																																	PITPNA	RAS WT	0.548
	BAIAP2L1	RAS MUT	0.933																																	RNPEPL1	RAS WT	0.546
	MST1R	RAS MUT	0.93																																	IDUA	RAS WT	0.546
	HERC2	RAS MUT	0.93																																	NBPF14	RAS WT	0.545
	IGF2BP2	RAS MUT	0.928																																	PPP3CB	RAS WT	0.544
	CGN	RAS MUT	0.928																																	QRICH1	RAS WT	0.542
	SOX4	RAS MUT	0.924																																	ARCN1	RAS WT	0.538
	SNORC	RAS MUT	0.92																																	AOC3	RAS WT	0.538
	MYO10	RAS MUT	0.918																																	CSRNP1	RAS WT	0.537
	ZMYND8	RAS MUT	0.91																																	PAPSS2	RAS WT	0.537
	IFT172	RAS MUT	0.909																																	DNAJC21	RAS WT	0.536
	NDUFS6	RAS MUT	0.907																																	GSK3A	RAS WT	0.536
	GATAD1	RAS MUT	0.907																																	LAPTM4B	RAS WT	0.536
	APP	RAS MUT	0.906																																	SAMD4B	RAS WT	0.535
	CES2	RAS MUT	0.906																																	PTGIS	RAS WT	0.535
	TMPRSS4	RAS MUT	0.905																																	DVL3	RAS WT	0.534
	PTPN12	RAS MUT	0.904																																	SETBP1	RAS WT	0.533
	SERINC2	RAS MUT	0.9																																	TRAPPC12	RAS WT	0.533
	PPP1R35	RAS MUT	0.9																																	KIAA1109	RAS WT	0.532
	SPINT2	RAS MUT	0.898																																	PHC2	RAS WT	0.531
	GPRC5A	RAS MUT	0.898																																	SH3D19	RAS WT	0.531
	TSC2	RAS MUT	0.896																																	SETD2	RAS WT	0.53
	SLC25A37	RAS MUT	0.894																																	SRP68	RAS WT	0.529
	MDK	RAS MUT	0.892																																	CCDC6	RAS WT	0.529
	INPP1	RAS MUT	0.89																																	OSBPL1A	RAS WT	0.529
	FKBP9	RAS MUT	0.888																																	TOMM70	RAS WT	0.528
	SORL1	RAS MUT	0.884																																	MMP24OS	RAS WT	0.526
	AKAP9	RAS MUT	0.883																																	SEMA4C	RAS WT	0.526
	DNAJC15	RAS MUT	0.883																																	PTPRM	RAS WT	0.524
	SLC44A3	RAS MUT	0.883																																	CLMP	RAS WT	0.524
	TMEM176B	RAS MUT	0.88																																	DOCK1	RAS WT	0.524
	PDCD6	RAS MUT	0.879																																	RAB21	RAS WT	0.523
	SLC40A1	RAS MUT	0.876																																	FCHSD2	RAS WT	0.523
	NRARP	RAS MUT	0.875																																	TCEA2	RAS WT	0.523
	PNISR	RAS MUT	0.873																																	PURA	RAS WT	0.522
	MAPK8IP3	RAS MUT	0.873																																	LTBP3	RAS WT	0.522
	SUN1	RAS MUT	0.872																																	COPZ2	RAS WT	0.522
	DTX2	RAS MUT	0.866																																	SNF8	RAS WT	0.52
	CD9	RAS MUT	0.864																																	BTG1	RAS WT	0.52
	NTHL1	RAS MUT	0.864																																	P4HTM	RAS WT	0.519
	FARP1	RAS MUT	0.862																																	CALCOCO2	RAS WT	0.518
	FLNB	RAS MUT	0.861																																	TULP3	RAS WT	0.518
	MIB2	RAS MUT	0.86																																	KAT8	RAS WT	0.516
	MAP1LC3A	RAS MUT	0.855																																	SELENON	RAS WT	0.514
	NBEAL2	RAS MUT	0.854																																	SETD7	RAS WT	0.513
	PERP	RAS MUT	0.853																																	ADD3	RAS WT	0.513
	SKIL	RAS MUT	0.852																																	PLXND1	RAS WT	0.509
	FCGRT	RAS MUT	0.85																																	TMEM127	RAS WT	0.509
	POR	RAS MUT	0.85																																	BTBD2	RAS WT	0.509
	BAIAP2L2	RAS MUT	0.85																																	HSPA1B	RAS WT	0.508
	VPS36	RAS MUT	0.849																																	IRF2BPL	RAS WT	0.508
	NEBL	RAS MUT	0.847																																	RABGAP1L	RAS WT	0.508
	TNFRSF10B	RAS MUT	0.847																																	PLCG1	RAS WT	0.508
	SLC44A4	RAS MUT	0.846																																	MAP4	RAS WT	0.508
	RTKN	RAS MUT	0.846																																	METTL7A	RAS WT	0.508
	RBM6	RAS MUT	0.842																																	SSBP3	RAS WT	0.505
	SLC37A1	RAS MUT	0.841																																	KCMF1	RAS WT	0.505
	TBC1D17	RAS MUT	0.838																																	SGCA	RAS WT	0.505
	SNHG8	RAS MUT	0.837																																	DCAF5	RAS WT	0.504
	TMEM87A	RAS MUT	0.837																																	CTBP1	RAS WT	0.502
	TESC	RAS MUT	0.836																																	FGFR1	RAS WT	0.502
	ACTN1	RAS MUT	0.824																																	KAZN	RAS WT	0.502
	AGPAT2	RAS MUT	0.824																																	MBNL1	RAS WT	0.501
	GDF15	RAS MUT	0.82																																	BACE2	RAS WT	0.5
	LPCAT4	RAS MUT	0.819																																	KRT8	RAS MUT	1.53
	TRIM2	RAS MUT	0.818																																	HOPX	RAS MUT	1.071
	ITPR3	RAS MUT	0.815																																	RPS26	RAS MUT	1.001
	ING1	RAS MUT	0.812																																	MT-ND3	RAS MUT	0.978
	PAXBP1	RAS MUT	0.811																																	PCBP2	RAS MUT	0.922
	ANKRD10	RAS MUT	0.81																																	NME2	RAS MUT	0.875
	MGLL	RAS MUT	0.807																																	KRT18	RAS MUT	0.851
	MRPL36	RAS MUT	0.805																																	POSTN	RAS MUT	0.839
	EFNB1	RAS MUT	0.805																																	MT-ATP8	RAS MUT	0.77
	EPS8L2	RAS MUT	0.802																																	NDUFA3	RAS MUT	0.751
	CDH1	RAS MUT	0.8																																	ATP5ME	RAS MUT	0.746
	PLEC	RAS MUT	0.799																																	MT-ND4L	RAS MUT	0.702
	CDK10	RAS MUT	0.798																																	MT-CO2	RAS MUT	0.673
	NDRG1	RAS MUT	0.797																																	GABARAP	RAS MUT	0.633
	IRF6	RAS MUT	0.794																																	ID3	RAS MUT	0.612
	KNOP1	RAS MUT	0.789																																	MT-CO3	RAS MUT	0.593
	KMT2B	RAS MUT	0.789																																	RPS29	RAS MUT	0.585
	SQSTM1	RAS MUT	0.788																																	COL1A2	RAS MUT	0.548
	SERINC5	RAS MUT	0.787																																	ALDOA	RAS MUT	0.53
	RHPN2	RAS MUT	0.786
	EMP2	RAS MUT	0.784
	EXOC4	RAS MUT	0.784
	ERRFI1	RAS MUT	0.783
	PDZK1IP1	RAS MUT	0.781
	TMC5	RAS MUT	0.781
	PLAUR	RAS MUT	0.781
	SLC29A1	RAS MUT	0.78
	KLF4	RAS MUT	0.778
	CLCN3	RAS MUT	0.778
	PLPP2	RAS MUT	0.777
	SERPINH1	RAS MUT	0.777
	MYO1E	RAS MUT	0.775
	PARD6B	RAS MUT	0.774
	FAT1	RAS MUT	0.772
	ACADVL	RAS MUT	0.771
	FBRS	RAS MUT	0.765
	MALAT1	RAS MUT	0.762
	VCL	RAS MUT	0.762
	EPS8L3	RAS MUT	0.761
	HSBP1L1	RAS MUT	0.76
	NFIX	RAS MUT	0.757
	ZNF91	RAS MUT	0.757
	FBP1	RAS MUT	0.754
	DSP	RAS MUT	0.751
	SLPI	RAS MUT	0.749
	ARL5B	RAS MUT	0.746
	AMN	RAS MUT	0.745
	LSR	RAS MUT	0.744
	CD82	RAS MUT	0.744
	INTS6	RAS MUT	0.743
	TP53TG1	RAS MUT	0.742
	HDHD3	RAS MUT	0.742
	PHF14	RAS MUT	0.741
	NFAT5	RAS MUT	0.741
	TRPM4	RAS MUT	0.737
	TENT5A	RAS MUT	0.737
	DSC2	RAS MUT	0.736
	SNHG7	RAS MUT	0.735
	TNRC18	RAS MUT	0.735
	OSBPL2	RAS MUT	0.734
	SLC25A13	RAS MUT	0.734
	EHMT1	RAS MUT	0.733
	CTDSPL	RAS MUT	0.73
	MFSD10	RAS MUT	0.729
	N4BP2L2	RAS MUT	0.727
	AC020916.1	RAS MUT	0.725
	ZBTB20	RAS MUT	0.723
	TMEM8A	RAS MUT	0.722
	ZFC3H1	RAS MUT	0.722
	JUN	RAS MUT	0.72
	SCARB1	RAS MUT	0.72
	TGOLN2	RAS MUT	0.717
	AGR3	RAS MUT	0.717
	CD151	RAS MUT	0.714
	EHD4	RAS MUT	0.713
	FBXL6	RAS MUT	0.712
	ZC3H12A	RAS MUT	0.712
	LENG8	RAS MUT	0.711
	MLXIP	RAS MUT	0.71
	RABL6	RAS MUT	0.709
	PLCB4	RAS MUT	0.708
	APLP2	RAS MUT	0.707
	ZMYM2	RAS MUT	0.707
	ATXN7L3B	RAS MUT	0.706
	CDK13	RAS MUT	0.704
	ERICH1	RAS MUT	0.704
	GALE	RAS MUT	0.703
	CTSH	RAS MUT	0.703
	SSFA2	RAS MUT	0.7
	C1orf35	RAS MUT	0.7
	ERBB2	RAS MUT	0.697
	NEDD9	RAS MUT	0.697
	RBM26	RAS MUT	0.696
	VIL1	RAS MUT	0.695
	NME3	RAS MUT	0.695
	BTG2	RAS MUT	0.695
	RHOT2	RAS MUT	0.694
	YAP1	RAS MUT	0.693
	KRT20	RAS MUT	0.692
	HLA-F	RAS MUT	0.692
	CYBA	RAS MUT	0.691
	PPARG	RAS MUT	0.69
	CBX4	RAS MUT	0.69
	ASL	RAS MUT	0.689
	ARL4A	RAS MUT	0.688
	SMIM22	RAS MUT	0.687
	GNPTG	RAS MUT	0.687
	ENTPD6	RAS MUT	0.686
	LGMN	RAS MUT	0.686
	PKN2	RAS MUT	0.686
	TTC17	RAS MUT	0.682
	RSBN1L	RAS MUT	0.68
	TPM1	RAS MUT	0.679
	DPP7	RAS MUT	0.679
	ZBTB7A	RAS MUT	0.678
	NCBP2-AS2	RAS MUT	0.678
	ZNF800	RAS MUT	0.678
	KIAA1522	RAS MUT	0.676
	SH2D3A	RAS MUT	0.676
	ARHGAP27	RAS MUT	0.676
	TRIP6	RAS MUT	0.675
	RALGAPA2	RAS MUT	0.673
	PKP2	RAS MUT	0.673
	HIP1R	RAS MUT	0.673
	AHI1	RAS MUT	0.673
	ZMIZ2	RAS MUT	0.671
	SLC25A36	RAS MUT	0.669
	CHD7	RAS MUT	0.668
	ADIRF	RAS MUT	0.667
	CDCP1	RAS MUT	0.667
	INF2	RAS MUT	0.664
	EFNA1	RAS MUT	0.661
	EPB41L2	RAS MUT	0.661
	BDH1	RAS MUT	0.659
	PSAP	RAS MUT	0.657
	INTS1	RAS MUT	0.657
	P4HTM	RAS MUT	0.656
	SLCO4A1	RAS MUT	0.656
	TRAK1	RAS MUT	0.655
	CBLC	RAS MUT	0.653
	CXADR	RAS MUT	0.653
	TRMT1	RAS MUT	0.653
	SCAP	RAS MUT	0.652
	VPS13A	RAS MUT	0.65
	CHPF	RAS MUT	0.649
	FAM84A	RAS MUT	0.646
	ICA1	RAS MUT	0.645
	MLEC	RAS MUT	0.639
	CEACAM1	RAS MUT	0.639
	TMEM120A	RAS MUT	0.639
	MUC20-OT1	RAS MUT	0.639
	TCEA3	RAS MUT	0.638
	RUNX1	RAS MUT	0.638
	MUC1	RAS MUT	0.636
	KLF3	RAS MUT	0.632
	VARS	RAS MUT	0.632
	EGR1	RAS MUT	0.631
	LTBR	RAS MUT	0.631
	REEP3	RAS MUT	0.631
	ANKRD37	RAS MUT	0.631
	FERMT1	RAS MUT	0.63
	METRN	RAS MUT	0.63
	KMT2C	RAS MUT	0.63
	TMEM219	RAS MUT	0.629
	ITGB4	RAS MUT	0.629
	NEAT1	RAS MUT	0.627
	PDZD8	RAS MUT	0.627
	FUCA1	RAS MUT	0.627
	LAD1	RAS MUT	0.625
	SH3GLB2	RAS MUT	0.625
	PAWR	RAS MUT	0.624
	AKAP1	RAS MUT	0.624
	PKP4	RAS MUT	0.623
	COG3	RAS MUT	0.623
	CHD6	RAS MUT	0.623
	STAP2	RAS MUT	0.622
	RTN4	RAS MUT	0.622
	LMNA	RAS MUT	0.621
	NCOA7	RAS MUT	0.621
	AIG1	RAS MUT	0.62
	CCNL2	RAS MUT	0.62
	SEL1L3	RAS MUT	0.619
	SLC52A2	RAS MUT	0.618
	FAM3A	RAS MUT	0.617
	SLC1A5	RAS MUT	0.616
	ACSL5	RAS MUT	0.615
	TSPAN3	RAS MUT	0.613
	TSPAN8	RAS MUT	0.609
	HES6	RAS MUT	0.609
	TJP1	RAS MUT	0.608
	ASCL2	RAS MUT	0.607
	CMTM8	RAS MUT	0.607
	ACSS2	RAS MUT	0.607
	HSPA1B	RAS MUT	0.605
	ATN1	RAS MUT	0.605
	CYP51A1	RAS MUT	0.605
	FNBP1L	RAS MUT	0.604
	RASSF7	RAS MUT	0.602
	CLSTN1	RAS MUT	0.602
	DALRD3	RAS MUT	0.599
	OXSR1	RAS MUT	0.599
	PHKG2	RAS MUT	0.598
	TACC2	RAS MUT	0.596
	SRRM2	RAS MUT	0.595
	ID1	RAS MUT	0.594
	RAB25	RAS MUT	0.593
	B3GNT3	RAS MUT	0.591
	BBC3	RAS MUT	0.591
	PPP3CA	RAS MUT	0.59
	PSMG4	RAS MUT	0.589
	DGAT1	RAS MUT	0.587
	GSTK1	RAS MUT	0.585
	LLGL2	RAS MUT	0.583
	ST14	RAS MUT	0.58
	PNKD	RAS MUT	0.58
	CTSD	RAS MUT	0.58
	MBOAT7	RAS MUT	0.58
	ZNF106	RAS MUT	0.579
	TAF7	RAS MUT	0.576
	ANKRD17	RAS MUT	0.576
	MAFF	RAS MUT	0.576
	PPP1R15B	RAS MUT	0.576
	NORAD	RAS MUT	0.575
	TSTD1	RAS MUT	0.575
	FKBP2	RAS MUT	0.575
	TAF1D	RAS MUT	0.573
	YPEL3	RAS MUT	0.573
	TMED3	RAS MUT	0.572
	AVL9	RAS MUT	0.572
	RNASE1	RAS MUT	0.571
	HIST1H2AC	RAS MUT	0.571
	NCOR2	RAS MUT	0.571
	TCF12	RAS MUT	0.57
	C1GALT1	RAS MUT	0.57
	UBE2H	RAS MUT	0.569
	DDIT3	RAS MUT	0.569
	SSBP3	RAS MUT	0.568
	ATXN2	RAS MUT	0.568
	IER5	RAS MUT	0.567
	SH3YL1	RAS MUT	0.565
	IRF2BP2	RAS MUT	0.563
	HYI	RAS MUT	0.563
	PCYT2	RAS MUT	0.563
	FAM129B	RAS MUT	0.562
	SPSB3	RAS MUT	0.56
	PPP1R15A	RAS MUT	0.557
	CEACAM5	RAS MUT	0.554
	MGAT4B	RAS MUT	0.554
	PIGR	RAS MUT	0.554
	SDC4	RAS MUT	0.554
	ADAM15	RAS MUT	0.554
	TMEM259	RAS MUT	0.554
	MGST1	RAS MUT	0.553
	LGALS4	RAS MUT	0.552
	LPGAT1	RAS MUT	0.552
	TMEM238	RAS MUT	0.551
	EIF2AK4	RAS MUT	0.551
	TMEM87B	RAS MUT	0.551
	TM9SF3	RAS MUT	0.55
	ROCK2	RAS MUT	0.55
	SPEN	RAS MUT	0.55
	KIF9	RAS MUT	0.549
	PPP1R16A	RAS MUT	0.548
	IP6K2	RAS MUT	0.546
	HNF4A	RAS MUT	0.544
	NT5C	RAS MUT	0.544
	CUX1	RAS MUT	0.543
	TCF25	RAS MUT	0.543
	VPS13C	RAS MUT	0.542
	ZG16B	RAS MUT	0.541
	TMED4	RAS MUT	0.541
	LGALS3BP	RAS MUT	0.54
	PHLDA1	RAS MUT	0.538
	CTNND1	RAS MUT	0.537
	AFF4	RAS MUT	0.537
	FRYL	RAS MUT	0.537
	FAM102A	RAS MUT	0.536
	PON2	RAS MUT	0.535
	MCRIP2	RAS MUT	0.534
	CDCA7	RAS MUT	0.534
	SYNJ2	RAS MUT	0.534
	SELENOS	RAS MUT	0.532
	NGRN	RAS MUT	0.532
	EPCAM	RAS MUT	0.531
	SELENOP	RAS MUT	0.53
	PPP1R1B	RAS MUT	0.529
	TRAF4	RAS MUT	0.528
	IGF2R	RAS MUT	0.528
	TMPRSS2	RAS MUT	0.526
	BRAT1	RAS MUT	0.526
	SNHG12	RAS MUT	0.525
	SCD	RAS MUT	0.524
	FNDC3A	RAS MUT	0.524
	HSPB1	RAS MUT	0.523
	OCIAD2	RAS MUT	0.521
	PIEZO1	RAS MUT	0.521
	OFD1	RAS MUT	0.519
	ABHD17C	RAS MUT	0.517
	INAVA	RAS MUT	0.516
	WASHC1	RAS MUT	0.516
	PRPF4B	RAS MUT	0.515
	ASPSCR1	RAS MUT	0.515
	PLXNB2	RAS MUT	0.515
	ZNF703	RAS MUT	0.514
	CRYL1	RAS MUT	0.512
	TMBIM1	RAS MUT	0.512
	CDHR5	RAS MUT	0.512
	CAPN15	RAS MUT	0.511
	CSTB	RAS MUT	0.51
	ACAA1	RAS MUT	0.51
	GCC2	RAS MUT	0.51
	MAP3K20	RAS MUT	0.51
	MBNL2	RAS MUT	0.51
	ZFAND2A	RAS MUT	0.509
	TPRG1L	RAS MUT	0.508
	ETV6	RAS MUT	0.507
	PRSS3	RAS MUT	0.506
	KMT2E	RAS MUT	0.504
	STAT6	RAS MUT	0.502
	SPG7	RAS MUT	0.502
	TM9SF4	RAS MUT	0.502
	ARFGAP1	RAS MUT	0.502
	ZNF638	RAS MUT	0.501
	ATP6AP1	RAS MUT	0.5
	Abbreviations: CRC, colorectal cancer; DEG, differentially expressed gene; MUT, mutant type; RAS, rat sarcoma; WT, wild type.
[truncated: 1 more columns]

## Sheet: Supplementary Table S5 (MSI)
	Supplementary Table S5. Pathway enrichment of cell type-specific DEGs according to genetic status in scRNA-seq data of 30 human CRCs
	MSS
	Pathway enrichment in epithelial
	Term	P value	Adjusted P value	Overlap	Odds ratio	Genes
	Ribosome	1.36115e-14	2.53173e-12	19/158	13.224	RPL30;RPL32;RPL21;RPS7;RPL10;MRPL36;MRPL15;RPL8;MRPL24;RPL7;MRPL11;MRPL3;RPL14;RPL24;RPL13;RPS20;RPL39;RPS21;RPS13
	Gene Expression	3.17224e-14	4.64099e-11	24/296	8.69251	RPL30;NXT1;RPL32;RPL21;RPL10;RPS7;NCBP2;MRPL36;RPL8;MRPL24;THOC7;RPL7;MRPL11;MRPL3;EXOSC5;DKC1;XRN2;RPL14;RPL24;RPL13;RPS20;RPL39;RPS21;RPS13
	Peptide Biosynthetic Process	1.78744e-13	9.94963e-11	18/158	12.3769	RPL30;RPL32;RPL21;RPS7;RPL10;MRPL36;RPL8;MRPL24;RPL7;MRPL11;MRPL3;RPL14;RPL24;RPL13;RPS20;RPL39;RPS21;RPS13
	Macromolecule Biosynthetic Process	2.04025e-13	9.94963e-11	19/183	11.1939	RPL30;RPL32;RPL21;RPS7;RPL10;MRPL36;RPL8;MRPL24;RPL7;MRPL11;MRPL3;EEF1D;RPL14;RPL24;RPL13;RPS20;RPL39;RPS21;RPS13
	Metabolism Of RNA	5.44372e-13	2.13283e-10	33/666	5.28085	RPL30;NXT1;RPL32;YWHAB;RPL8;LAGE3;HSD17B10;PSMA7;RPL7;EXOSC5;MYC;RPL14;IGF2BP2;RPL39;RPS13;DCAF13;POLR2K;RPL21;RPS7;NCBP2;UPF3A;GTF2F2;THOC7;WDR77;BOP1;PRPF6;DKC1;XRN2;NHP2;RPS20;PABPC1;RPS21;HSPA1A
	Immune System	0.246688	0.497448	25/1943	1.1817	YWHAB;GSTP1;CTSZ;PSMA7;CST3;PRDX5;PGRMC1;RNF114;LAMP1;MYC;TRIM2;CPNE1;AP1S1;CTSH;ELOC;POLR2K;TNFRSF12A;GGH;MAPK13;CEACAM6;IMPDH2;POLR1D;NIT2;HSPA1A;FTL
	Cytokine Signaling In Immune System	0.893406	0.911837	5/702	0.630781	TNFRSF12A;MYC;TRIM2;ELOC;PSMA7
	Innate Immune System	0.0401274	0.224934	18/1035	1.62771	GSTP1;CTSZ;GGH;PSMA7;MAPK13;CST3;PRDX5;PGRMC1;LAMP1;CEACAM6;IMPDH2;CPNE1;POLR1D;CTSH;NIT2;POLR2K;HSPA1A;FTL
	Epstein-Barr virus infection	0.389251	0.825007	3/202	1.34777	MYC;ADRM1;MAPK13
	Hematopoietic cell lineage	0.669706	0.825007	1/99	0.908671	CD24
	Coronavirus disease	5.21147e-08	4.84666e-06	15/232	6.53209	RPL30;RPL32;RPL21;RPL10;RPS7;RPL8;RPL7;MAPK13;RPL14;RPL24;RPL13;RPS20;RPL39;RPS21;RPS13
	Cellular Responses To Stimuli	2.47644e-06	4.72845e-05	24/736	3.24583	RPL30;GPX2;RPL32;RPL21;RPS7;GSTP1;RPL8;EIF2S2;PSMA7;RPL7;FABP1;DNAJC2;PRDX5;EXOSC5;RHEB;MYC;RPL14;RPS20;ELOC;LAMTOR4;RPL39;RPS21;RPS13;HSPA1A
	Interferon Signaling	0.893929	0.911837	1/200	0.44519	TRIM2
	Th17 cell differentiation	0.333471	0.825007	2/107	1.70329	TGFBR2;MAPK13
	Adaptive Immune System	0.827508	0.857108	6/733	0.727915	RNF114;YWHAB;AP1S1;CTSH;ELOC;PSMA7
	Positive Regulation Of Leukocyte Mediated Cytotoxicity	0.1099	0.375155	2/51	3.6603	UXT;LAMP1
	TNF-alpha Signaling via NF-kB	0.182934	0.426846	4/200	1.83318	MARCKS;TSC22D1;MYC;PMEPA1
	Allograft Rejection	0.65339	0.68606	2/200	0.89899	MRPL3;RPL39
	Translation	7.99353e-13	2.13283e-10	22/281	8.28992	RPL30;RPL32;RPL21;RPS7;MRPL36;MRPL15;RPL8;EIF2S2;MRPL24;RPL7;MRPL11;AIMP2;MRPL3;EEF1D;RPL14;EIF3H;RPS20;EIF3E;PABPC1;RPL39;RPS21;RPS13
	SRP-dependent Cotranslational Protein Targeting To Membrane	3.30405e-08	8.41156e-07	11/108	10.5776	RPL30;RPL32;RPL21;RPS7;RPL14;RPS20;RPL8;RPL39;RPS21;RPS13;RPL7
	Oxidative Phosphorylation	0.024452	0.172402	6/200	2.80412	NDUFS6;ATP5MC2;MRPL15;HSD17B10;ATP5F1E;MRPL11
	Cytoplasmic Translation	1.95385e-12	7.14619e-10	14/93	16.7835	RPL30;RPL32;RPL21;RPS7;RPL10;RPL8;RPL7;RPL14;RPL24;RPL13;RPS20;RPL39;RPS21;RPS13
	Formation Of A Pool Of Free 40S Subunits	6.38875e-11	3.25294e-09	13/98	14.4109	RPL30;RPL32;RPL21;RPS7;RPL8;RPL7;RPL14;EIF3H;RPS20;EIF3E;RPL39;RPS21;RPS13
	Inflammatory Response	0.65339	0.68606	2/200	0.89899	MYC;ADRM1
	Defense Response To Symbiont	0.809502	0.829924	1/148	0.604272	EXOSC5
	Defense Response To Virus	0.879927	0.890888	1/189	0.471503	EXOSC5
	Regulation Of Viral Genome Replication	0.527208	0.611662	1/67	1.35143	PABPC1
	Negative Regulation Of Programmed Cell Death	0.000352797	0.0224574	13/381	3.28076	TSC22D1;RPL10;GSTP1;APIP;PEPD;FABP1;PRDX5;DDAH2;MYC;CTSH;DPEP1;HTATIP2;HSPA1A
	Influenza Infection	2.46251e-09	8.35886e-08	14/157	9.24186	RPL30;RPL32;RPL21;RPS7;RPL8;GTF2F2;RPL7;RPL14;RPS20;RPL39;RPS21;RPS13;POLR2K;HSPA1A
	Cellular Responses To Stress	1.77698e-06	3.50238e-05	24/722	3.31336	RPL30;GPX2;RPL32;RPL21;RPS7;GSTP1;RPL8;EIF2S2;PSMA7;RPL7;FABP1;DNAJC2;PRDX5;EXOSC5;RHEB;MYC;RPL14;RPS20;ELOC;LAMTOR4;RPL39;RPS21;RPS13;HSPA1A
	Response Of EIF2AK4 (GCN2) To Amino Acid Deficiency	9.11545e-10	3.97824e-08	12/98	13.0844	RPL30;RPL32;RPL21;RPS7;RPL14;RPS20;RPL8;EIF2S2;RPL39;RPS21;RPS13;RPL7
	Influenza Viral RNA Transcription And Replication	4.3448e-09	1.26043e-07	13/137	9.85885	RPL30;RPL32;RPL21;RPS7;RPL8;GTF2F2;RPL7;RPL14;RPS20;RPL39;RPS21;RPS13;POLR2K
	Peptide Chain Elongation	2.90034e-09	9.32689e-08	11/86	13.6956	RPL30;RPL32;RPL21;RPS7;RPL14;RPS20;RPL8;RPL39;RPS21;RPS13;RPL7
	Response To Unfolded Protein	0.388391	0.510068	1/44	2.07671	HSPA1A
	Attenuation Phase	0.252032	0.499973	1/26	3.5752	HSPA1A
	Toxoplasmosis	0.353646	0.825007	2/112	1.62545	MAPK13;HSPA1A
	MAPK signaling pathway	0.412301	0.825007	4/294	1.23303	MYC;HSPA1A;TGFBR2;MAPK13
	Regulation Of Apoptotic Process	0.000122761	0.0128484	20/705	2.7597	TSC22D1;TNFRSF12A;RPL10;ACTN1;GSTP1;PDCD5;APIP;FABP1;PRDX5;BIN1;DDAH2;MYC;TRIM2;RUVBL1;CTSH;DPEP1;IFT57;SOX4;HTATIP2;HSPA1A
	MHC Class II Antigen Presentation	0.321279	0.543772	2/104	1.75365	AP1S1;CTSH
	Positive Regulation Of Nucleic Acid-Templated Transcription	0.869425	0.881476	4/557	0.637888	DNAJC2;MYC;RUVBL1;SOX4
	Positive Regulation Of DNA-templated Transcription	0.889688	0.898904	10/1243	0.70946	DNAJC2;PRPF6;CDX2;MYC;RUVBL1;TCEA1;ASCL2;GTF2F2;SOX4;HTATIP2
	Epithelial Mesenchymal Transition	0.182934	0.426846	4/200	1.83318	TNFRSF12A;PLOD3;PMEPA1;TGFBI
	Apoptosis	0.136685	0.383094	4/178	2.06728	BCAP31;YWHAB;APIP;PSMA7
	Extracellular Matrix Organization	0.310622	0.470922	3/176	1.55238	CRTAP;PLOD3;TGFBI
	Hypoxia	0.383251	0.536552	3/200	1.36159	PRDX5;PLIN2;TGFBI
	p53 Pathway	0.182934	0.426846	4/200	1.83318	GPX2;TSC22D1;PERP;BLCAP
	UV Response Up	0.256396	0.512792	3/158	1.73425	SELENOW;GGH;GRINA
	Cell adhesion molecules	0.490672	0.825007	2/148	1.22242	CLDN4;CLDN3
	Human T-cell leukemia virus 1 infection	0.701608	0.829658	2/219	0.819481	MYC;TGFBR2
	Antigen processing and presentation	0.582023	0.825007	1/78	1.15772	HSPA1A
	Phagosome	0.817882	0.874288	1/152	0.588145	LAMP1
	Pathway enrichment in CD4+ T
	Term	P value	Adjusted P value	Overlap	Odds ratio	Genes
	Ribosome	0.0165162	0.0385378	2/158	11.0474	RPS4Y1;MRPS6
	Gene Expression	0.0523765	0.102267	2/296	5.82106	RPS4Y1;MRPS6
	Peptide Biosynthetic Process	0.0165162	0.0750996	2/158	11.0474	RPS4Y1;MRPS6
	Macromolecule Biosynthetic Process	0.0217587	0.0750996	2/183	9.50949	RPS4Y1;MRPS6
	Metabolism Of RNA	0.20181	0.258649	2/666	2.52894	PCBP1;RPS4Y1
	Immune System	8.67581e-06	0.0016137	11/1943	7.33781	LGALS3;HLA-DRB5;FTH1;S1PR1;RHOG;FLT3LG;TNFRSF25;CCR6;OSTF1;VIM;RELB
	Cytokine Signaling In Immune System	0.000183031	0.0170219	6/702	8.74728	HLA-DRB5;S1PR1;FLT3LG;TNFRSF25;VIM;RELB
	Innate Immune System	0.00143459	0.0667082	6/1035	5.81433	LGALS3;FTH1;RHOG;CCR6;OSTF1;RELB
	Epstein-Barr virus infection	0.000108192	0.00605874	4/202	19.0255	HLA-DRB5;VIM;RELB;HLA-DQB1
	Hematopoietic cell lineage	0.000249995	0.00699986	3/99	28.2372	HLA-DRB5;FLT3LG;HLA-DQB1
	Cell Chemotaxis	3.2527e-05	0.00790407	3/50	57.8182	RHOG;TNFRSF25;CCR6
	Response To Cytokine	0.145154	0.172904	1/125	6.67036	RELB
	Coronavirus disease	0.253135	0.277952	1/232	3.56133	RPS4Y1
	Cellular Responses To Stimuli	0.0626142	0.155135	3/736	3.57968	LMNA;RPS4Y1;TKT
	Interferon Signaling	0.222296	0.268488	1/200	4.1407	HLA-DRB5
	Inflammatory bowel disease	0.00297318	0.0138748	2/65	27.4838	HLA-DRB5;HLA-DQB1
	Rheumatoid arthritis	0.0059857	0.0194066	2/93	19.0005	HLA-DRB5;HLA-DQB1
	Th17 cell differentiation	0.00785051	0.0231383	2/107	16.4555	HLA-DRB5;HLA-DQB1
	Asthma	0.000682185	0.0105012	2/31	59.8081	HLA-DRB5;HLA-DQB1
	Allograft rejection	0.00102584	0.0105012	2/38	48.1618	HLA-DRB5;HLA-DQB1
	Adaptive Immune System	0.607034	0.613632	1/733	1.09534	HLA-DRB5
	TNF-alpha Signaling via NF-kB	0.0256683	0.0586704	2/200	8.68555	NINJ1;RELB
	Allograft Rejection	0.222296	0.222296	1/200	4.1407	CAPG
	Translation	0.0342696	0.0845306	2/234	7.39993	RPS4Y1;MRPS6
	SRP-dependent Cotranslational Protein Targeting To Membrane	0.126674	0.188492	1/108	7.73676	RPS4Y1
	Formation Of A Pool Of Free 40S Subunits	0.115625	0.182462	1/98	8.53866	RPS4Y1
	Inflammatory Response	0.00192633	0.0154107	3/200	13.6904	RHOG;CXCR6;EMP3
	Influenza Infection	0.178926	0.241162	1/157	5.29354	RPS4Y1
	Cellular Responses To Stress	0.0597799	0.155135	3/722	3.65204	LMNA;RPS4Y1;TKT
	Response Of EIF2AK4 (GCN2) To Amino Acid Deficiency	0.115625	0.182462	1/98	8.53866	RPS4Y1
	Influenza Viral RNA Transcription And Replication	0.157972	0.217651	1/137	6.07812	RPS4Y1
	Peptide Chain Elongation	0.10219	0.178777	1/86	9.75	RPS4Y1
	Toxoplasmosis	0.00857224	0.0240023	2/112	15.7036	HLA-DRB5;HLA-DQB1
	MAPK signaling pathway	0.0517477	0.0965958	2/294	5.86152	FLT3LG;RELB
	Regulation Of Apoptotic Process	0.592496	0.599902	1/705	1.14057	TNFRSF25
	MHC Class II Antigen Presentation	0.122271	0.187954	1/104	8.03883	HLA-DRB5
	Positive Regulation Of Nucleic Acid-Templated Transcription	0.506661	0.51514	1/557	1.45526	RHOG
	Positive Regulation Of DNA-templated Transcription	0.200853	0.223887	3/1243	2.0603	PCBP1;RHOG;RELB
	Epithelial Mesenchymal Transition	0.00192633	0.0154107	3/200	13.6904	CAPG;EMP3;VIM
	Apoptosis	0.0171124	0.0586704	2/161	10.8373	LGALS3;LMNA
	Extracellular Matrix Organization	0.198369	0.222136	1/176	4.71429	CAPG
	p53 Pathway	0.0256683	0.0586704	2/200	8.68555	PERP;NINJ1
	UV Response Up	0.179961	0.222296	1/158	5.25955	AQP3
	Cell adhesion molecules	0.014596	0.0371534	2/148	11.81	HLA-DRB5;HLA-DQB1
	Viral myocarditis	0.00253974	0.0129296	2/60	29.8606	HLA-DRB5;HLA-DQB1
	Human T-cell leukemia virus 1 infection	0.0024932	0.0129296	3/219	12.4741	HLA-DRB5;RELB;HLA-DQB1
	Antigen processing and presentation	0.00425012	0.0170005	2/78	22.7677	HLA-DRB5;HLA-DQB1
	Graft-versus-host disease	0.00125256	0.0105012	2/42	43.337	HLA-DRB5;HLA-DQB1
	Type I diabetes mellitus	0.00131265	0.0105012	2/43	42.2778	HLA-DRB5;HLA-DQB1
	Autoimmune thyroid disease	0.00198788	0.012369	2/53	33.971	HLA-DRB5;HLA-DQB1
	Antigen Processing And Presentation Of Exogenous Peptide Antigen	0.03806	0.0864352	1/31	27.7014	HLA-DRB5
	Phagosome	0.0153516	0.0373779	2/152	11.4928	HLA-DRB5;HLA-DQB1
	Pathway enrichment in CD8+ T
	Term	P value	Adjusted P value	Overlap	Odds ratio	Genes
	Ribosome	0.00608659	0.0113432	2/158	19.5552	RPS3A;RPS4Y1
	Gene Expression	0.0201864	0.0543748	2/296	10.304	RPS3A;RPS4Y1
	Peptide Biosynthetic Process	0.00608659	0.0411569	2/158	19.5552	RPS3A;RPS4Y1
	Macromolecule Biosynthetic Process	0.0080844	0.0432368	2/183	16.833	RPS3A;RPS4Y1
	Metabolism Of RNA	0.0124009	0.0351359	3/666	7.28582	PCBP2;RPS3A;RPS4Y1
	Immune System	0.000257302	0.0069986	7/1943	8.15748	HLA-DRB5;KLRB1;FTH1;PCBP2;RORA;LTB;HLA-DQA2
	Cytokine Signaling In Immune System	0.00150753	0.0125721	4/702	10.0479	HLA-DRB5;RORA;LTB;HLA-DQA2
	Innate Immune System	0.180397	0.221028	2/1035	2.82255	FTH1;PCBP2
	Epstein-Barr virus infection	0.00977481	0.0160307	2/202	15.2192	HLA-DRB5;HLA-DQA2
	Hematopoietic cell lineage	0.00244207	0.00625781	2/99	31.5432	HLA-DRB5;HLA-DQA2
	Coronavirus disease	0.0127361	0.01934	2/232	13.214	RPS3A;RPS4Y1
	Cellular Responses To Stimuli	0.00179472	0.0125721	4/736	9.56433	LMNA;RORA;RPS3A;RPS4Y1
	Interferon Signaling	0.00959001	0.0296418	2/200	15.3745	HLA-DRB5;HLA-DQA2
	Inflammatory bowel disease	1.44967e-05	0.000594365	3/65	80.3347	HLA-DRB5;RORA;HLA-DQA2
	Rheumatoid arthritis	4.25279e-05	0.000871822	3/93	55.2639	HLA-DRB5;LTB;HLA-DQA2
	Th17 cell differentiation	6.46402e-05	0.000883417	3/107	47.7909	HLA-DRB5;RORA;HLA-DQA2
	Asthma	0.00024108	0.0023869	2/31	105.867	HLA-DRB5;HLA-DQA2
	Allograft rejection	0.000363369	0.0023869	2/38	85.2521	HLA-DRB5;HLA-DQA2
	Adaptive Immune System	0.0160454	0.0404108	3/733	6.59418	HLA-DRB5;KLRB1;HLA-DQA2
	Immunoregulatory Interactions Between A Lymphoid And A non-Lymphoid Cell	0.0884119	0.12525	1/123	11.6294	KLRB1
	TNF-alpha Signaling via NF-kB	0.139987	0.139987	1/200	7.10194	GPR183
	Allograft Rejection	0.00959001	0.033565	2/200	15.3745	RPS3A;LTB
	Translation	0.0129459	0.0443166	2/234	13.0988	RPS3A;RPS4Y1
	SRP-dependent Cotranslational Protein Targeting To Membrane	0.00289744	0.0133327	2/108	28.852	RPS3A;RPS4Y1
	Cytoplasmic Translation	0.0675474	0.0968861	1/93	15.4449	RPS3A
	Formation Of A Pool Of Free 40S Subunits	0.00239377	0.0125721	2/98	31.8734	RPS3A;RPS4Y1
	Inflammatory Response	0.139987	0.139987	1/200	7.10194	GPR183
	Negative Regulation Of Programmed Cell Death	0.250694	0.273835	1/381	3.68515	RPS3A
	Influenza Infection	0.00601214	0.0220987	2/157	19.6824	RPS3A;RPS4Y1
	Cellular Responses To Stress	0.00167219	0.0125721	4/722	9.75791	LMNA;RORA;RPS3A;RPS4Y1
	Response Of EIF2AK4 (GCN2) To Amino Acid Deficiency	0.00239377	0.0125721	2/98	31.8734	RPS3A;RPS4Y1
	Influenza Viral RNA Transcription And Replication	0.00461338	0.0179263	2/137	22.6211	RPS3A;RPS4Y1
	Peptide Chain Elongation	0.00185037	0.0125721	2/86	36.4487	RPS3A;RPS4Y1
	Toxoplasmosis	0.00311169	0.00750466	2/112	27.7972	HLA-DRB5;HLA-DQA2
	Regulation Of Apoptotic Process	0.416368	0.431233	1/705	1.95627	RPS3A
	MHC Class II Antigen Presentation	0.00269047	0.0133327	2/104	29.9894	HLA-DRB5;HLA-DQA2
	Positive Regulation Of Nucleic Acid-Templated Transcription	0.345463	0.360704	1/557	2.49602	RORA
	Positive Regulation Of DNA-templated Transcription	0.618187	0.627018	1/1243	1.07793	RORA
	Apoptosis	0.00494684	0.0106748	2/142	21.8077	LMNA;CTSW
	Hypoxia	0.139987	0.139987	1/200	7.10194	RORA
	Cell adhesion molecules	0.00536134	0.0109907	2/148	20.9052	HLA-DRB5;HLA-DQA2
	Viral myocarditis	0.000906213	0.0033777	2/60	52.8568	HLA-DRB5;HLA-DQA2
	Human T-cell leukemia virus 1 infection	0.0114097	0.0179922	2/219	14.0149	HLA-DRB5;HLA-DQA2
	Antigen processing and presentation	0.00152556	0.00481138	2/78	40.3016	HLA-DRB5;HLA-DQA2
	Graft-versus-host disease	0.000444267	0.0023869	2/42	76.7115	HLA-DRB5;HLA-DQA2
	Type I diabetes mellitus	0.000465737	0.0023869	2/43	74.8368	HLA-DRB5;HLA-DQA2
	Autoimmune thyroid disease	0.000707656	0.00290139	2/53	60.1327	HLA-DRB5;HLA-DQA2
	Antigen Processing And Presentation Of Exogenous Peptide Antigen	0.00024108	0.00427917	2/31	105.867	HLA-DRB5;HLA-DQA2
	Phagosome	0.0056463	0.0110237	2/152	20.3436	HLA-DRB5;HLA-DQA2
	Pathway enrichment in myeloid
	Term	P value	Adjusted P value	Overlap	Odds ratio	Genes
	Ribosome	2.39974e-32	5.06344e-30	40/158	17.8397	RPL5;MRPS15;RPL32;RPL10;MRPL18;RPLP1;RPL12;RPLP0;RPL11;RPL8;RPS4Y1;RPL6;RPL7;MRPL11;RPS15;RPS4X;RPS14;RPL7A;RPS16;RPS19;RPS3;RPL35;RPLP2;RPL13;RPL15;RPL18;RPS13;RPS12;RPL19;RPS7;RPS8;RPL22;MRPL28;MRPS21;RPS3A;MRPL21;RPL24;RPL29;RPS24;RPS23
	Gene Expression	3.81722e-26	1.61774e-23	45/296	9.49904	RPL5;MRPS15;RPL32;RPL10;MRPL18;RPLP1;RPL12;RPLP0;RPL11;RPL8;RPS4Y1;RPL6;RPL7;MRPL11;MRPL55;HSPD1;RPS15;RBM3;RPS4X;RPS14;RPL7A;RPS16;RPS19;RPS3;RPL35;RPLP2;RPL13;RPL15;RPL18;RPS13;RPL19;RPS7;RPS8;PABPC4;RPL22;MRPL28;MRPS21;RPS3A;MRPL43;MRPL52;DNAJB11;RPL24;RPL29;RPS24;RPS23
	Peptide Biosynthetic Process	6.89702e-35	1.46148e-31	42/158	19.1601	RPL5;MRPS15;RPL32;RPL10;MRPL18;RPLP1;RPL12;RPLP0;RPL11;RPL8;RPS4Y1;RPL6;RPL7;MRPL11;MRPL55;RPS15;RPS4X;RPS14;RPL7A;RPS16;RPS19;RPS3;RPL35;RPLP2;RPL13;RPL15;RPL18;RPS13;RPL19;RPS7;RPS8;PABPC4;RPL22;MRPL28;MRPS21;RPS3A;MRPL43;MRPL52;RPL24;RPL29;RPS24;RPS23
	Macromolecule Biosynthetic Process	3.16034e-33	1.67419e-30	43/183	16.2777	RPL5;MRPS15;RPL32;RPL10;MRPL18;RPLP1;RPL12;RPLP0;RPL11;RPL8;RPS4Y1;RPL6;RPL7;MRPL11;MRPL55;EEF1B2;RPS15;RPS4X;RPS14;RPL7A;RPS16;RPS19;RPS3;RPL35;RPLP2;RPL13;RPL15;RPL18;RPS13;RPL19;RPS7;RPS8;PABPC4;RPL22;MRPL28;MRPS21;RPS3A;MRPL43;MRPL52;RPL24;RPL29;RPS24;RPS23
	Metabolism Of RNA	9.55004e-19	2.57851e-17	55/666	4.81245	RPL5;RPL32;RPLP1;RPLP0;HSPB1;RPL8;RPL6;RPL7;RPS15;RPS4X;RPL7A;RPS14;RPS16;SNRPD2;RPS19;PSMD3;RPL35;RPLP2;RPS13;RPS12;RBM17;RPS7;RPS8;RPL22;RPS3A;ZCRB1;PSMA6;RPL29;SNRPC;SNRPA;RPL12;RPL11;RPS4Y1;PSMB6;PSMB1;PCBP2;RPS3;POLR2E;SNRPB2;PSMF1;RPL15;RPL18;RPL19;HNRNPA0;LSM4;GTF2H5;LSM3;SEM1;NUDT21;PHF5A;LSM6;RPS24;HSPA1A;RPS23;MPHOSPH6
	Interferon Gamma Response	0.0544715	0.109807	8/200	2.01057	VAMP8;CD86;CD74;CD40;HLA-DMA;HLA-DQA1;HLA-DRB1;PTPN2
	Interferon Alpha Response	0.866552	0.927009	1/97	0.496485	CD74
	Immune System	2.17831e-09	4.2401e-08	79/1943	2.26968	CD86;CD40;HSP90AB1;RPLP0;UBE2L3;LGALS3;CTSL;SEC61G;NAPRT;PSMD3;CTSH;MAP3K8;TIMP1;SEC61B;KPNA2;HLA-DOA;AP2M1;HLA-DPA1;DUSP4;PDIA3;HGSNAT;HSP90AA1;MANBA;ANXA1;UBE2E1;NME2;IL18;ILF2;MMP9;DDOST;APRT;VAMP8;PSMA6;TRAF7;NPC2;TCP1;PPIA;C1QB;CSF1R;C1QA;RALA;GSTP1;PLD3;PSMB6;CST3;HLA-DMA;PRDX4;HLA-DMB;PSMB1;CCL4;PCBP2;POLR2E;CCL3;HMOX1;MLEC;PSMF1;HLA-DQA2;SH2B3;WASF2;HLA-DQA1;LAIR1;CD74;HLA-DRB5;FUCA2;PA2G…
	Cytokine Signaling In Immune System	4.71608e-07	7.04886e-06	36/702	2.73508	CD86;CSF1R;CD40;RALA;RPLP0;PSMB6;PSMD3;PSMB1;CCL4;CCL3;HMOX1;MAP3K8;PSMF1;TIMP1;KPNA2;HLA-DQA2;SH2B3;HLA-DQA1;HLA-DPA1;DUSP4;HLA-DRB5;HSP90AA1;ANXA1;UBE2E1;IL18;MMP9;SEM1;PSMA6;CD4;TCP1;HLA-DRA;P4HB;VIM;PPIA;HLA-DRB1;PTPN2
	Innate Immune System	3.94507e-06	4.65073e-05	44/1035	2.25625	C1QB;C1QA;HSP90AB1;GSTP1;PLD3;PSMB6;CST3;LGALS3;PRDX4;CTSL;NAPRT;PSMD3;PSMB1;PCBP2;POLR2E;HMOX1;MLEC;CTSH;MAP3K8;PSMF1;WASF2;LAIR1;DUSP4;HGSNAT;HSP90AA1;MANBA;FUCA2;NME2;PA2G4;ILF2;MMP9;DDOST;APRT;VAMP8;SEM1;PSMA6;CD4;NPC2;MAN2B1;PPIA;HSPA1B;LGMN;HSPA1A;C1QC
	Epstein-Barr virus infection	7.0798e-09	6.23375e-08	20/202	5.46858	PDIA3;HLA-DRB5;CD40;ADRM1;RUNX3;SEM1;HLA-DMA;HLA-DMB;PSMD3;HLA-DPB1;CYCS;HLA-DRA;CALR;VIM;HLA-DOA;HLA-DQA2;HLA-DQA1;HLA-DRB1;HLA-DPA1;HLA-DQB1
	Hematopoietic cell lineage	1.17156e-07	7.725e-07	13/99	7.4264	CSF1R;HLA-DRB5;HLA-DMA;CD4;HLA-DMB;HLA-DPB1;HLA-DRA;HLA-DOA;HLA-DQA2;HLA-DQA1;HLA-DRB1;HLA-DPA1;HLA-DQB1
	Response To Cytokine	0.0146293	0.117423	7/125	2.8663	CSF1R;CD74;CD40;ANXA1;KYNU;TIMP1;DDOST
	Coronavirus disease	2.12683e-22	1.4923e-20	37/232	9.86616	C1QB;RPL5;C1QA;RPL32;RPL10;RPLP1;RPL12;RPLP0;RPL11;RPL8;RPS4Y1;RPL6;RPL7;RPS15;RPS4X;RPS14;RPL7A;RPS16;RPS19;RPS3;RPL35;RPLP2;RPL13;RPL15;RPL18;RPS13;RPS12;RPL19;RPS7;RPS8;RPL22;RPS3A;RPL24;RPL29;RPS24;RPS23;C1QC
	Cellular Responses To Stimuli	5.60233e-29	3.12215e-27	72/736	6.07165	RPL5;COX7B;HSP90AB1;RPL32;RPLP1;COX4I1;RPLP0;HIKESHI;RPL8;AREG;RPL6;RPL7;HERPUD1;RPS15;RPS4X;RPL7A;RPS14;MYDGF;RPS16;RPS19;PSMD3;RPL35;RPLP2;RPS13;RPS12;HSP90AA1;RPS7;RPS8;RPL22;UBE2E1;RPS3A;PDIA6;PSMA6;DNAJB11;BLVRB;RPL29;FKBP4;COX16;MRPL18;GSTP1;RPL12;RPL11;RPS4Y1;COX5A;PRDX3;PSMB6;DNAJB1;HSPH1;PRDX1;PSMB1;LMNA;RPS3;HMOX1;COX14;PSMF1;RPL15;RPL18;FNIP2;RPL19;HMGA1;COX6C;EIF2S2;YIF1A;SEM1;RPA3;CY…
	Interferon Signaling	0.0225616	0.0835579	9/200	2.27952	HLA-DRB5;UBE2E1;HLA-DRA;KPNA2;HLA-DQA2;HLA-DQA1;HLA-DRB1;PTPN2;HLA-DPA1
	Inflammatory bowel disease	7.09052e-09	6.23375e-08	12/65	11.1143	HLA-DMA;HLA-DRB5;HLA-DMB;IL18;HLA-DPB1;HLA-DRA;HLA-DOA;HLA-DQA2;HLA-DQA1;HLA-DRB1;HLA-DPA1;HLA-DQB1
	Rheumatoid arthritis	5.95463e-12	7.39075e-11	17/93	11.1068	CD86;HLA-DRB5;IL18;CXCL3;HLA-DMA;HLA-DMB;CTSL;CCL3;HLA-DPB1;ACP5;HLA-DRA;HLA-DOA;HLA-DQA2;HLA-DQA1;HLA-DRB1;HLA-DPA1;HLA-DQB1
	Th17 cell differentiation	3.99602e-08	2.90745e-07	14/107	7.4117	HLA-DRB5;HSP90AA1;HSP90AB1;HLA-DMA;CD4;HLA-DMB;HLA-DPB1;HLA-DRA;HLA-DOA;HLA-DQA2;HLA-DQA1;HLA-DRB1;HLA-DPA1;HLA-DQB1
	Asthma	4.65954e-13	7.02259e-12	12/31	31.0569	CD40;HLA-DMA;HLA-DRB5;HLA-DMB;HLA-DPB1;HLA-DRA;HLA-DOA;HLA-DQA2;HLA-DQA1;HLA-DRB1;HLA-DPA1;HLA-DQB1
	Allograft rejection	3.18011e-13	5.16157e-12	13/38	25.6267	CD86;CD40;HLA-DRB5;HLA-DMA;HLA-DMB;HLA-DPB1;HLA-DRA;HLA-DOA;HLA-DQA2;HLA-DQA1;HLA-DRB1;HLA-DPA1;HLA-DQB1
	Adaptive Immune System	3.43775e-06	4.11056e-05	35/733	2.52615	CD86;CD40;UBE2L3;PSMB6;HLA-DMA;HLA-DMB;CTSL;SEC61G;PSMD3;PSMB1;CTSH;MAP3K8;PSMF1;SEC61B;HLA-DOA;HLA-DQA2;HLA-DQA1;AP2M1;LAIR1;HLA-DPA1;PDIA3;CD74;HLA-DRB5;UBE2E1;VAMP8;SEM1;PSMA6;TRAF7;CD4;HLA-DRA;CALR;PPIA;HLA-DRB1;NECTIN2;LGMN
	Immunoregulatory Interactions Between A Lymphoid And A non-Lymphoid Cell	0.463466	0.613046	3/123	1.19595	CD40;LAIR1;NECTIN2
	Positive Regulation Of Leukocyte Mediated Cytotoxicity	0.0867039	0.352062	3/51	3.00092	HLA-DRA;HLA-DRB1;NECTIN2
	TNF-alpha Signaling via NF-kB	1.71335e-05	0.000131357	15/200	3.98324	DUSP4;BTG3;TNFAIP8;IL18;TRAF1;CXCL3;AREG;DRAM1;GPR183;KYNU;ZC3H12A;NINJ1;CCL4;MAP3K8;PHLDA2
	Allograft Rejection	8.54841e-07	9.83067e-06	17/200	4.58737	CD86;CD74;CD40;IL18;RPS3A;MMP9;EREG;HLA-DMA;CD4;HLA-DMB;RPS19;STAB1;CCL4;HLA-DRA;TIMP1;HLA-DOA;HLA-DQA1
	Translation	8.04156e-38	6.73079e-35	55/281	13.2746	RPL5;MRPS15;RPL32;RPLP1;RPLP0;RPL8;RPL6;RPL7;RPS15;EEF1B2;RPS4X;RPS14;RPL7A;RPS16;RPS19;SEC61G;RPL35;RPLP2;SEC61B;RPS13;RPS12;SSR4;RPS7;RPS8;RPL22;MRPS21;RPS3A;MRPL43;DDOST;MRPL52;OXA1L;PPA1;RPL29;RPN2;MRPL18;RPL12;MRPS34;RPL11;RPS4Y1;MRPL57;MRPL11;MRPL55;RPS3;EIF4EBP1;RPL15;RPL18;SEC11A;RPL19;SEC11C;EIF2S2;MRPL21;EIF3K;EIF3F;RPS24;RPS23
	SRP-dependent Cotranslational Protein Targeting To Membrane	7.23463e-37	3.02769e-34	38/108	28.4854	RPL5;RPL32;RPN2;RPLP1;RPL12;RPLP0;RPL11;RPL8;RPS4Y1;RPL6;RPL7;RPS15;RPS4X;RPS14;RPL7A;RPS16;RPS19;SEC61G;RPS3;RPL35;RPLP2;SEC61B;RPL15;RPL18;SEC11A;RPS13;RPS12;RPL19;SEC11C;RPS7;SSR4;RPS8;RPL22;RPS3A;DDOST;RPL29;RPS24;RPS23
	Oxidative Phosphorylation	1.16473e-32	5.35776e-31	44/200	14.9765	COX7B;MRPS15;SLC25A3;OAT;COX4I1;NDUFB4;TIMM13;ATP5MC2;NDUFB2;ETFA;PHB2;COX5A;MRPL11;ATP5MC1;PRDX3;LDHB;ATP5F1B;TIMM17A;CYC1;NDUFV1;ATP5PF;NDUFA6;GPX4;NDUFA4;IDH2;IMMT;COX6C;SDHA;GLUD1;OXA1L;NDUFS8;NDUFS7;UQCRQ;NDUFS6;NDUFAB1;NDUFS4;UQCRC1;CYCS;NDUFS2;SUCLG1;VDAC1;ACO2;SLC25A5;SLC25A6
	Cytoplasmic Translation	9.48425e-34	6.69904e-31	34/93	29.9339	RPL5;RPL32;RPL10;RPLP1;RPL12;RPLP0;RPL11;RPL8;RPL6;RPL7;RPS15;RPS4X;RPL7A;RPS14;RPS16;RPS19;RACK1;RPS3;RPL35;RPLP2;RPL13;RPL15;RPL18;RPS13;RPL19;RWDD1;RPS7;RPS8;RPL22;RPS3A;RPL24;RPL29;RPS24;RPS23
	Formation Of A Pool Of Free 40S Subunits	2.09084e-31	4.00178e-29	33/98	26.2936	RPL5;RPL32;RPLP1;RPL12;RPLP0;RPL11;RPL8;RPS4Y1;RPL6;RPL7;RPS15;RPS4X;RPS14;RPL7A;RPS16;RPS19;RPS3;RPL35;RPLP2;RPL15;RPL18;RPS13;RPS12;RPL19;RPS7;RPS8;RPL22;RPS3A;EIF3K;EIF3F;RPL29;RPS24;RPS23
	Inflammatory Response	0.0544715	0.109807	8/200	2.01057	CD40;GNA15;GPR183;STAB1;ADRM1;IL18;TIMP1;EREG
	Defense Response To Symbiont	0.9539	0.9607	1/148	0.323387	CD40
	Negative Regulation Of Viral Process	0.717877	0.773744	1/61	0.795844	PPIA
	Defense Response To Virus	0.90224	0.913448	2/189	0.508624	CD40;PHB2
	Regulation Of Viral Genome Replication	0.750947	0.800028	1/67	0.723272	PPIA
	Negative Regulation Of Programmed Cell Death	3.6244e-07	2.19431e-05	25/381	3.50832	TNFAIP8;RPL10;GSTP1;HSPB1;PEPD;PHB2;PTMS;HSPD1;PRDX3;MYDGF;DDRGK1;CTSH;CD74;ANXA1;GPX4;ANXA5;NME2;RPS3A;PA2G4;MMP9;HIGD2A;VDAC1;PTMA;HSPA1B;HSPA1A
	Influenza Infection	9.27608e-29	4.56711e-27	37/157	16.0945	RPL5;RPL32;RPLP1;RPL12;RPLP0;RPL11;RPL8;RPS4Y1;RPL6;RPL7;RPS15;RPS4X;RPS14;RPL7A;RPS16;RPS19;POLR2E;RPS3;RPL35;RPLP2;RPL15;KPNA2;RPL18;RPS13;RPS12;RPL19;HSP90AA1;RPS7;RPS8;RPL22;RPS3A;CALR;RPL29;RPS24;RPS23;SLC25A6;HSPA1A
	Cellular Responses To Stress	1.66827e-29	9.97388e-28	72/722	6.20701	RPL5;COX7B;HSP90AB1;RPL32;RPLP1;COX4I1;RPLP0;HIKESHI;RPL8;AREG;RPL6;RPL7;HERPUD1;RPS15;RPS4X;RPL7A;RPS14;MYDGF;RPS16;RPS19;PSMD3;RPL35;RPLP2;RPS13;RPS12;HSP90AA1;RPS7;RPS8;RPL22;UBE2E1;RPS3A;PDIA6;PSMA6;DNAJB11;BLVRB;RPL29;FKBP4;COX16;MRPL18;GSTP1;RPL12;RPL11;RPS4Y1;COX5A;PRDX3;PSMB6;DNAJB1;HSPH1;PRDX1;PSMB1;LMNA;RPS3;HMOX1;COX14;PSMF1;RPL15;RPL18;FNIP2;RPL19;HMGA1;COX6C;EIF2S2;YIF1A;SEM1;RPA3;CY…
	Response Of EIF2AK4 (GCN2) To Amino Acid Deficiency	5.41123e-30	4.47512e-28	32/98	25.0428	RPL5;RPL32;RPLP1;RPL12;RPLP0;RPL11;RPL8;RPS4Y1;RPL6;RPL7;RPS15;RPS4X;RPS14;RPL7A;RPS16;RPS19;RPS3;RPL35;RPLP2;RPL15;RPL18;RPS13;RPS12;RPL19;RPS7;RPS8;RPL22;RPS3A;EIF2S2;RPL29;RPS24;RPS23
	Influenza Viral RNA Transcription And Replication	4.323e-26	1.80918e-24	33/137	16.4007	RPL5;RPL32;RPLP1;RPL12;RPLP0;RPL11;RPL8;RPS4Y1;RPL6;RPL7;RPS15;RPS4X;RPS14;RPL7A;RPS16;RPS19;POLR2E;RPS3;RPL35;RPLP2;RPL15;RPL18;RPS13;RPS12;RPL19;HSP90AA1;RPS7;RPS8;RPL22;RPS3A;RPL29;RPS24;RPS23
	Peptide Chain Elongation	1.23088e-30	1.2878e-28	31/86	29.0518	RPL5;RPL32;RPLP1;RPL12;RPLP0;RPL11;RPL8;RPS4Y1;RPL6;RPL7;RPS15;RPS4X;RPL7A;RPS14;RPS16;RPS19;RPS3;RPL35;RPLP2;RPL15;RPL18;RPS13;RPS12;RPL19;RPS7;RPS8;RPL22;RPS3A;RPL29;RPS24;RPS23
	Response To Unfolded Protein	2.20037e-07	1.41291e-05	9/44	12.5397	DNAJB1;HSP90AA1;HSP90AB1;HSPH1;HSPB1;HSPE1;HERPUD1;HSPD1;HSPA1A
	Attenuation Phase	3.29404e-08	5.51422e-07	8/26	21.6385	DNAJB1;HSP90AA1;HSP90AB1;HSPH1;MRPL18;FKBP4;HSPA1B;HSPA1A
	Toxoplasmosis	9.44289e-09	7.66327e-08	15/112	7.63135	HLA-DRB5;CD40;HLA-DMA;HLA-DMB;HLA-DPB1;CYCS;HLA-DRA;HLA-DOA;HLA-DQA2;HLA-DQA1;HLA-DRB1;HSPA1B;HLA-DPA1;HLA-DQB1;HSPA1A
	MAPK signaling pathway	0.15188	0.376741	9/294	1.52028	DUSP4;CSF1R;STMN1;HSPB1;MAP3K8;AREG;HSPA1B;EREG;HSPA1A
	Regulation Of Apoptotic Process	3.84617e-06	0.000198781	34/705	2.54957	TNFAIP8;RPL10;GSTP1;PDCD5;HSPB1;ETFA;PHB2;PTMS;HSPD1;PRDX3;MYDGF;TFPT;LGALS1;DDRGK1;FAM162A;RACK1;RPS3;CTSH;CD74;HSP90AA1;ANXA1;DAPK1;ANXA5;NME2;RPS3A;PA2G4;MMP9;HIGD2A;VDAC1;CALR;PTMA;PPIA;HSPA1B;HSPA1A
	MHC Class II Antigen Presentation	2.76232e-08	4.71849e-07	14/104	7.65993	CD74;HLA-DRB5;HLA-DMA;HLA-DMB;CTSL;HLA-DRA;CTSH;HLA-DOA;HLA-DQA2;AP2M1;HLA-DQA1;HLA-DRB1;LGMN;HLA-DPA1
	Positive Regulation Of Nucleic Acid-Templated Transcription	0.471743	0.604064	12/557	1.05362	MAD2L2;CD86;CD74;TFPT;CD4;PHF5A;NME2;HMGA1;AKR1B1;ILF2;RUNX3;HLA-DRB1
	Positive Regulation Of DNA-templated Transcription	0.569368	0.672514	25/1243	0.979464	CD86;CD40;AKR1B1;PTMS;MYDGF;TFPT;DDRGK1;ZC3H12A;HMGN1;CD74;UBE2E1;NME2;IL18;HMGA1;CHCHD10;ILF2;RUNX3;SIRT2;MAD2L2;SEM1;CD4;PHF5A;PTMA;HLA-DRB1;ENG
	Epithelial Mesenchymal Transition	0.118138	0.194084	7/200	1.7457	LGALS1;PMP22;TIMP1;TGFBI;VIM;PPIB;AREG
	Apoptosis	2.87295e-05	0.000188794	13/161	4.30162	BTG3;ANXA1;GPX4;SATB1;IL18;HSPB1;EREG;LGALS3;GNA15;PEA15;LMNA;HMOX1;TIMP1
	Extracellular Matrix Organization	0.388023	0.561666	7/291	1.18077	CRTAP;CTSL;MMP19;TIMP1;P4HB;PPIB;MMP9
	Hypoxia	0.228434	0.350265	6/200	1.48484	GRHPR;FAM162A;HMOX1;TGFBI;GAPDH;GALK1
	p53 Pathway	0.00845483	0.0259281	10/200	2.55263	VAMP8;LDHB;HINT1;DRAM1;FAM162A;NINJ1;RACK1;HMOX1;RPL18;RPS12
	UV Response Up	0.224371	0.350265	5/158	1.56839	BTG3;DNAJB1;UROD;HMOX1;FKBP4
	Cell adhesion molecules	4.04464e-07	2.51005e-06	15/148	5.55544	CD86;HLA-DRB5;CD40;HLA-DMA;CD4;HLA-DMB;HLA-DPB1;HLA-DRA;HLA-DOA;HLA-DQA2;HLA-DQA1;HLA-DRB1;NECTIN2;HLA-DPA1;HLA-DQB1
	Viral myocarditis	1.36636e-11	1.51738e-10	14/60	15.0206	CD86;CD40;HLA-DRB5;HLA-DMA;HLA-DMB;HLA-DPB1;CYCS;HLA-DRA;HLA-DOA;HLA-DQA2;HLA-DQA1;HLA-DRB1;HLA-DPA1;HLA-DQB1
	Human T-cell leukemia virus 1 infection	1.40747e-07	8.99928e-07	19/219	4.71113	RANBP1;FDPS;HLA-DRB5;CD40;HLA-DMA;CD4;HLA-DMB;HLA-DPB1;HLA-DRA;VDAC1;CALR;HLA-DOA;SLC25A5;HLA-DQA2;HLA-DQA1;HLA-DRB1;HLA-DPA1;HLA-DQB1;SLC25A6
	Antigen processing and presentation	3.96487e-18	1.04573e-16	21/78	18.4997	PDIA3;CD74;HSP90AA1;HLA-DRB5;HSP90AB1;HLA-DMA;CD4;HLA-DMB;CTSL;HLA-DPB1;HLA-DRA;CALR;HLA-DOA;HLA-DQA2;HLA-DQA1;HLA-DRB1;HSPA1B;HLA-DPA1;HLA-DQB1;HSPA1A;LGMN
	Graft-versus-host disease	2.97853e-11	3.14235e-10	12/42	19.6583	CD86;HLA-DMA;HLA-DRB5;HLA-DMB;HLA-DPB1;HLA-DRA;HLA-DOA;HLA-DQA2;HLA-DQA1;HLA-DRB1;HLA-DPA1;HLA-DQB1
	Type I diabetes mellitus	1.95753e-12	2.58149e-11	13/43	21.3501	CD86;HLA-DRB5;HSPD1;HLA-DMA;HLA-DMB;HLA-DPB1;HLA-DRA;HLA-DOA;HLA-DQA2;HLA-DQA1;HLA-DRB1;HLA-DPA1;HLA-DQB1
	Autoimmune thyroid disease	3.73967e-11	3.75748e-10	13/53	16.0044	CD86;CD40;HLA-DRB5;HLA-DMA;HLA-DMB;HLA-DPB1;HLA-DRA;HLA-DOA;HLA-DQA2;HLA-DQA1;HLA-DRB1;HLA-DPA1;HLA-DQB1
	Antigen Processing And Presentation Of Exogenous Peptide Antigen	1.37741e-11	1.38988e-09	11/31	26.9762	HLA-DMA;HLA-DRB5;HLA-DMB;CTSL;HLA-DRA;HLA-DOA;HLA-DQA2;HLA-DQA1;HLA-DRB1;HLA-DPA1;LGMN
	Phagosome	9.79932e-08	6.66986e-07	16/152	5.8089	HLA-DRB5;TUBB6;HLA-DMA;HLA-DMB;CTSL;SEC61G;HLA-DPB1;HLA-DRA;CALR;SEC61B;HLA-DOA;HLA-DQA2;HLA-DQA1;HLA-DRB1;HLA-DPA1;HLA-DQB1
	Pathway enrichment in B
	Term	P value	Adjusted P value	Overlap	Odds ratio	Genes
	Gene Expression	0.360868	0.377229	1/296	2.29982	HNRNPL
	Metabolism Of RNA	0.0768185	0.16811	3/666	3.23563	HNRNPL;PCBP1;CD44
	Immune System	0.0652147	0.166093	6/1943	2.32744	COTL1;RHOG;CD27;VIM;LTB;CD44
	Cytokine Signaling In Immune System	0.0199796	0.1547	4/702	4.24774	CD27;VIM;LTB;CD44
	Innate Immune System	0.201194	0.283928	3/1035	2.03898	COTL1;RHOG;CD44
	Epstein-Barr virus infection	0.0366896	0.238636	2/202	7.06071	VIM;CD44
	Hematopoietic cell lineage	0.138411	0.238636	1/99	6.99226	CD44
	Cell Chemotaxis	0.072394	0.129268	1/50	14.019	RHOG
	Cellular Responses To Stimuli	0.303134	0.357604	2/736	1.87193	TKT;MAP4K4
	Interferon Signaling	0.260462	0.329158	1/200	3.42592	CD44
	Rheumatoid arthritis	0.130578	0.238636	1/93	7.45052	LTB
	TNF-alpha Signaling via NF-kB	1.10599e-05	0.000243318	5/200	20.2821	MARCKS;BCL3;ATP2B1;PNRC1;CD44
	Allograft Rejection	0.036031	0.0880757	2/200	7.13276	BCL3;LTB
	Inflammatory Response	0.00327799	0.018029	3/200	11.1523	RHOG;EMP3;ATP2B1
	Negative Regulation Of Programmed Cell Death	1.8526e-05	0.00581717	6/381	13.0633	ZFAND6;BCL3;CD27;PIM3;CD44;MAP4K4
	Cellular Responses To Stress	0.29528	0.353868	2/722	1.90972	TKT;MAP4K4
	MAPK signaling pathway	0.07156	0.238636	2/294	4.8136	KRAS;MAP4K4
	Regulation Of Apoptotic Process	0.000540553	0.0242477	6/705	6.89235	ZFAND6;BCL3;CD27;PIM3;CD44;MAP4K4
	Positive Regulation Of Nucleic Acid-Templated Transcription	0.0500199	0.116343	3/557	3.8941	TAF10;BCL3;RHOG
	Positive Regulation Of DNA-templated Transcription	0.0358312	0.109172	5/1243	3.02617	PCBP1;TAF10;BCL3;RHOG;S100A10
	Epithelial Mesenchymal Transition	0.00327799	0.018029	3/200	11.1523	EMP3;VIM;CD44
	Apoptosis	0.192583	0.245809	1/142	4.84935	KRAS
	Extracellular Matrix Organization	0.355981	0.398171	1/291	2.34007	CD44
	Hypoxia	0.260462	0.260462	1/200	3.42592	PNRC1
	p53 Pathway	0.260462	0.260462	1/200	3.42592	S100A10
	Human T-cell leukemia virus 1 infection	0.281473	0.300238	1/219	3.12433	KRAS
	Pathway enrichment in plasma
	Term	P value	Adjusted P value	Overlap	Odds ratio	Genes
	Ribosome	0.160192	0.219494	1/158	6.01183	RPS4Y1
	Gene Expression	0.0415076	0.0909548	2/296	6.69524	EXOSC4;RPS4Y1
	Peptide Biosynthetic Process	0.160192	0.186223	1/158	6.01183	RPS4Y1
	Macromolecule Biosynthetic Process	0.183177	0.206074	1/183	5.17949	RPS4Y1
	Metabolism Of RNA	0.0353529	0.125281	3/666	4.5999	EXOSC4;PCBP2;RPS4Y1
	Immune System	0.0559618	0.14085	5/1943	2.73781	HLA-DRB5;PCBP2;GGH;HLA-F;CD99
	Cytokine Signaling In Immune System	0.179684	0.231185	2/702	2.754	HLA-DRB5;HLA-F
	Innate Immune System	0.316341	0.363323	2/1035	1.83398	PCBP2;GGH
	Epstein-Barr virus infection	0.00135677	0.013437	3/202	15.6935	HLA-DRB5;CCND2;HLA-F
	Hematopoietic cell lineage	0.103474	0.188852	1/99	9.65986	HLA-DRB5
	Cell Chemotaxis	0.0536072	0.096493	1/50	19.3673	CORO1B
	Coronavirus disease	0.226498	0.244262	1/232	4.07071	RPS4Y1
	Interferon Alpha/Beta Signaling	0.0763152	0.167029	1/72	13.3514	HLA-F
	Cellular Responses To Stimuli	0.0078407	0.096064	4/736	5.84274	EXOSC4;EHMT1;MT1X;RPS4Y1
	Interferon Signaling	0.0201544	0.096064	2/200	9.9899	HLA-DRB5;HLA-F
	Inflammatory bowel disease	0.0691469	0.181099	1/65	14.817	HLA-DRB5
	Rheumatoid arthritis	0.0975051	0.188852	1/93	10.293	HLA-DRB5
	Th17 cell differentiation	0.111373	0.191255	1/107	8.92722	HLA-DRB5
	Asthma	0.0335679	0.131874	1/31	31.6635	HLA-DRB5
	Allograft rejection	0.000792737	0.013437	2/38	55.3944	HLA-DRB5;HLA-F
	Adaptive Immune System	0.0449712	0.127935	3/733	4.16323	HLA-DRB5;HLA-F;CD99
	Immunoregulatory Interactions Between A Lymphoid And A non-Lymphoid Cell	0.0079962	0.096064	2/123	16.4107	HLA-F;CD99
	Positive Regulation Of Leukocyte Mediated Cytotoxicity	0.0546508	0.0971184	1/51	18.979	HLA-F
	Allograft Rejection	0.198463	0.198463	1/200	4.73295	CCND2
	Translation	0.228219	0.247755	1/234	4.03536	RPS4Y1
	SRP-dependent Cotranslational Protein Targeting To Membrane	0.112356	0.180098	1/108	8.84335	RPS4Y1
	Formation Of A Pool Of Free 40S Subunits	0.102481	0.177431	1/98	9.75994	RPS4Y1
	Defense Response To Symbiont	0.150826	0.179066	1/148	6.42404	EXOSC4
	Defense Response To Virus	0.188603	0.210481	1/189	5.01266	EXOSC4
	Negative Regulation Of Programmed Cell Death	0.06509	0.105582	2/381	5.17124	CCND2;GAS6
	Influenza Infection	0.15926	0.212346	1/157	6.05067	RPS4Y1
	Cellular Responses To Stress	0.0433092	0.127935	3/722	4.22934	EXOSC4;EHMT1;RPS4Y1
	Response Of EIF2AK4 (GCN2) To Amino Acid Deficiency	0.102481	0.177431	1/98	9.75994	RPS4Y1
	Influenza Viral RNA Transcription And Replication	0.140408	0.196233	1/137	6.94748	RPS4Y1
	Peptide Chain Elongation	0.0904939	0.174012	1/86	11.1445	RPS4Y1
	Toxoplasmosis	0.116276	0.191255	1/112	8.52295	HLA-DRB5
	Regulation Of Apoptotic Process	0.180876	0.205139	2/705	2.74182	CCND2;GAS6
	MHC Class II Antigen Presentation	0.108419	0.180098	1/104	9.18863	HLA-DRB5
	Apoptosis	0.162982	0.198463	1/161	5.89821	CCND2
	Extracellular Matrix Organization	0.176802	0.202995	1/176	5.38857	GAS6
	p53 Pathway	0.198463	0.198463	1/200	4.73295	CCND2
	UV Response Up	0.0129153	0.154984	2/158	12.7064	GGH;HLA-F
	Cell adhesion molecules	0.000551507	0.013437	3/148	21.5967	HLA-DRB5;HLA-F;CD99
	Viral myocarditis	0.00196694	0.0135227	2/60	34.3448	HLA-DRB5;HLA-F
	Human T-cell leukemia virus 1 infection	0.00171016	0.013437	3/219	14.4459	HLA-DRB5;CCND2;HLA-F
	Antigen processing and presentation	0.00329744	0.020151	2/78	26.1868	HLA-DRB5;HLA-F
	Graft-versus-host disease	0.000968324	0.013437	2/42	49.845	HLA-DRB5;HLA-F
	Type I diabetes mellitus	0.00101488	0.013437	2/43	48.6268	HLA-DRB5;HLA-F
	Autoimmune thyroid disease	0.00153847	0.013437	2/53	39.0725	HLA-DRB5;HLA-F
	Antigen Processing And Presentation Of Exogenous Peptide Antigen	0.000526805	0.0734893	2/31	68.7897	HLA-DRB5;HLA-F
	Phagosome	0.0119976	0.0630303	2/152	13.2187	HLA-DRB5;HLA-F
	Pathway enrichment in NK
	Term	P value	Adjusted P value	Overlap	Odds ratio	Genes
	Ribosome	0.0129153	0.21956	2/158	12.7064	RPS3A;RPS4Y1
	Gene Expression	0.0415076	0.126409	2/296	6.69524	RPS3A;RPS4Y1
	Peptide Biosynthetic Process	0.0129153	0.109053	2/158	12.7064	RPS3A;RPS4Y1
	Macromolecule Biosynthetic Process	0.0170564	0.109053	2/183	10.9376	RPS3A;RPS4Y1
	Metabolism Of RNA	0.0353529	0.0915434	3/666	4.5999	PCBP2;RPS3A;RPS4Y1
	Immune System	0.0559618	0.112632	5/1943	2.73781	PLAC8;GZMM;CD8A;FTH1;PCBP2
	Innate Immune System	0.024742	0.0915434	4/1035	4.08385	PLAC8;GZMM;FTH1;PCBP2
	Hematopoietic cell lineage	0.103474	0.248133	1/99	9.65986	CD8A
	Cell Chemotaxis	0.0536072	0.133266	1/50	19.3673	ENC1
	Coronavirus disease	0.0265713	0.248133	2/232	8.58609	RPS3A;RPS4Y1
	Cellular Responses To Stimuli	0.193266	0.227624	2/736	2.6218	RPS3A;RPS4Y1
	Adaptive Immune System	0.560398	0.563944	1/733	1.25202	CD8A
	Immunoregulatory Interactions Between A Lymphoid And A non-Lymphoid Cell	0.126973	0.177094	1/123	7.7502	CD8A
	Allograft Rejection	0.0201544	0.0806175	2/200	9.9899	CD8A;RPS3A
	Translation	0.0377713	0.0921753	2/281	7.06057	RPS3A;RPS4Y1
	SRP-dependent Cotranslational Protein Targeting To Membrane	0.00621938	0.0540715	2/108	18.7472	RPS3A;RPS4Y1
	Cytoplasmic Translation	0.0975051	0.16666	1/93	10.293	RPS3A
	Formation Of A Pool Of Free 40S Subunits	0.00515015	0.0540715	2/98	20.7104	RPS3A;RPS4Y1
	Negative Regulation Of Programmed Cell Death	0.345162	0.379112	1/381	2.45589	RPS3A
	Influenza Infection	0.0127603	0.0811553	2/157	12.789	RPS3A;RPS4Y1
	Cellular Responses To Stress	0.187653	0.223791	2/722	2.67472	RPS3A;RPS4Y1
	Response Of EIF2AK4 (GCN2) To Amino Acid Deficiency	0.00515015	0.0540715	2/98	20.7104	RPS3A;RPS4Y1
	Influenza Viral RNA Transcription And Replication	0.00983666	0.0710923	2/137	14.6985	RPS3A;RPS4Y1
	Peptide Chain Elongation	0.00399209	0.0540715	2/86	23.6833	RPS3A;RPS4Y1
	Regulation Of Apoptotic Process	0.180876	0.22442	2/705	2.74182	PRMT2;RPS3A
	Positive Regulation Of Nucleic Acid-Templated Transcription	0.12416	0.182828	2/557	3.49964	PRMT2;JMJD6
	Positive Regulation Of DNA-templated Transcription	0.400959	0.423059	2/1243	1.50983	PRMT2;JMJD6
	Apoptosis	0.145159	0.248133	1/142	6.69943	TUBA4A
	Hypoxia	0.0201544	0.0806175	2/200	9.9899	PLAC8;JMJD6
	p53 Pathway	0.198463	0.198463	1/200	4.73295	PRMT2
	UV Response Up	0.160192	0.198463	1/158	6.01183	TUBA4A
	Cell adhesion molecules	0.150826	0.248133	1/148	6.42404	CD8A
	Antigen processing and presentation	0.0824174	0.248133	1/78	12.3074	CD8A
	Phagosome	0.0119976	0.21956	2/152	13.2187	FCGR3A;TUBA4A
	Pathway enrichment in fibroblast
	Term	P value	Adjusted P value	Overlap	Odds ratio	Genes
	Metabolism Of RNA	0.911628	0.918886	4/666	0.578066	ZFP36;PSMD7;PPP2R1A;PSMF1
	Interferon Gamma Response	0.00106105	0.00414776	8/200	4.16752	NFKBIA;IRF1;STAT3;TNFSF10;SSPN;TXNIP;SOD2;ICAM1
	Interferon Alpha Response	0.260298	0.373094	2/97	2.05326	IRF1;TXNIP
	Immune System	0.0142092	0.182554	30/1943	1.61175	SLC2A3;CXCL2;PLD3;ICAM1;C3;MRC2;CST3;CTSO;PSMD7;LAMP1;PPP2R1A;CTSL;CTSK;CREG1;PSMF1;CTSF;CD99;IP6K2;MCL1;JUN;GSN;MMP2;STAT3;NFKBIA;COL1A2;IRF1;TXNIP;ATP6V0D1;ATP6V0C;SQSTM1
	Cytokine Signaling In Immune System	0.0131604	0.182554	14/702	2.04645	JUN;MMP2;STAT3;CXCL2;ICAM1;NFKBIA;PSMD7;COL1A2;PPP2R1A;IRF1;PSMF1;SQSTM1;IP6K2;MCL1
	Innate Immune System	0.0362957	0.28719	17/1035	1.67691	JUN;GSN;SLC2A3;PLD3;C3;CST3;NFKBIA;PSMD7;LAMP1;PPP2R1A;CTSL;CTSK;CREG1;TXNIP;PSMF1;ATP6V0D1;ATP6V0C
	Epstein-Barr virus infection	0.0563767	0.320452	5/202	2.49968	NFKBIA;JUN;PSMD7;STAT3;ICAM1
	Cell Chemotaxis	0.0922834	0.284781	2/50	4.07343	PDGFRA;NR4A1
	Response To Cytokine	0.723503	0.742776	1/125	0.781503	MCL1
	Coronavirus disease	0.212821	0.525143	4/232	1.71649	C3;NFKBIA;JUN;STAT3
	Interferon Alpha/Beta Signaling	0.167184	0.340282	2/72	2.7901	IRF1;IP6K2
	Cellular Responses To Stimuli	0.0390601	0.294345	13/736	1.79552	TSPYL2;PPP1R15A;JUN;STAT3;PRDX2;PSMD7;TXNIP;PSMF1;ATP6V0D1;ATP6V0C;SQSTM1;ATF3;FKBP5
	Interferon Signaling	0.33424	0.451117	3/200	1.48489	IRF1;ICAM1;IP6K2
	Inflammatory bowel disease	0.14226	0.459703	2/65	3.10121	JUN;STAT3
	Rheumatoid arthritis	4.95213e-06	0.000636742	8/93	9.46507	JUN;ATP6AP1;CTSL;CTSK;ATP6V0D1;CXCL2;ATP6V0C;ICAM1
	Th17 cell differentiation	0.0964292	0.359819	3/107	2.82606	NFKBIA;JUN;STAT3
	Adaptive Immune System	0.0730482	0.310222	12/733	1.65352	C3;MRC2;NFKBIA;CTSO;PSMD7;PPP2R1A;CTSL;CTSK;PSMF1;CTSF;CD99;ICAM1
	Immunoregulatory Interactions Between A Lymphoid And A non-Lymphoid Cell	0.131176	0.324378	3/123	2.44726	C3;CD99;ICAM1
	Positive Regulation Of Leukocyte Mediated Cytotoxicity	0.407573	0.490459	1/51	1.94542	LAMP1
	TNF-alpha Signaling via NF-kB	2.17556e-21	9.35492e-20	26/200	16.472	PPP1R15A;BTG2;SLC2A3;LITAF;CXCL2;ICAM1;ZFP36;CCNL1;JUNB;IER2;MCL1;KLF10;JUN;TSC22D1;GFPT2;SOD2;GEM;KLF2;NFKBIA;NR4A2;NR4A1;IRF1;NINJ1;PLPP3;SQSTM1;ATF3
	Allograft Rejection	0.872646	0.872646	1/200	0.48511	ICAM1
	Translation	0.783655	0.807905	2/281	0.692608	EIF3L;SSR2
	SRP-dependent Cotranslational Protein Targeting To Membrane	0.0974639	0.284781	1/10	10.8303	SEC63
	Oxidative Phosphorylation	0.0544706	0.0900859	5/200	2.52558	BDH2;ATP6AP1;NDUFS7;ATP6V0C;NDUFV1
	Cytoplasmic Translation	0.615449	0.653263	1/93	1.05504	ZC3H15
	Formation Of A Pool Of Free 40S Subunits	0.634755	0.682673	1/98	1.00041	EIF3L
	Inflammatory Response	0.016919	0.0316312	6/200	3.06186	NFKBIA;BTG2;IRF1;TPBG;TNFSF10;ICAM1
	Defense Response To Symbiont	0.446875	0.524015	2/148	1.33256	IRF1;DDIT4
	Negative Regulation Of Viral Process	0.465455	0.536898	1/61	1.62036	ZFP36
	Defense Response To Virus	0.57666	0.625552	2/189	1.03823	IRF1;DDIT4
	Negative Regulation Of Programmed Cell Death	0.00590445	0.10692	10/381	2.69889	PRDX2;ARF4;DAB2;TSC22D1;MGMT;DDAH2;NUPR1;FSTL1;MCL1;HIGD2A
	Cellular Responses To Stress	0.0343131	0.280752	13/722	1.83232	TSPYL2;PPP1R15A;JUN;STAT3;PRDX2;PSMD7;TXNIP;PSMF1;ATP6V0D1;ATP6V0C;SQSTM1;ATF3;FKBP5
	Response Of EIF2AK4 (GCN2) To Amino Acid Deficiency	0.634755	0.682673	1/98	1.00041	ATF3
	Toxoplasmosis	0.316861	0.573367	2/112	1.77192	NFKBIA;STAT3
	MAPK signaling pathway	0.352472	0.608815	4/294	1.34524	PDGFRA;NR4A1;JUN;FGFR1
	Regulation Of Apoptotic Process	0.000116323	0.0194259	19/705	2.861	ARF4;JUN;TSC22D1;MGMT;HTRA1;FSTL1;HIGD2A;SFRP4;PRDX2;DAB2;SFRP2;FAM162A;DDAH2;TNFSF10;ARL6IP5;NUPR1;SQSTM1;IP6K2;MCL1
	MHC Class II Antigen Presentation	0.0219201	0.220244	4/104	3.9392	CTSO;CTSL;CTSK;CTSF
	Positive Regulation Of Nucleic Acid-Templated Transcription	0.341648	0.443052	7/557	1.2434	JUN;TMEM98;NFIB;IRF1;STAT3;MITF;KLF2
	Positive Regulation Of DNA-templated Transcription	0.00198692	0.0702097	24/1243	2.03194	KLF10;WWTR1;ARF4;JUN;NFIX;STAT3;MITF;LITAF;PBX1;DCN;KLF2;NR4A2;NFKBIA;NR4A1;DAB2;SFRP2;TMEM98;NFIA;NFIB;IRF1;JUNB;SQSTM1;IER2;ATF3
	Epithelial Mesenchymal Transition	8.14859e-18	1.75195e-16	23/200	14.0849	JUN;COL16A1;SERPINE2;LRP1;IGFBP4;LUM;ELN;MMP2;HTRA1;PCOLCE;FBLN1;FSTL1;FBLN2;GEM;FBLN5;DCN;SFRP4;DAB2;VCAN;COL1A2;MGP;COL6A3;CTHRC1
	Apoptosis	9.35859e-12	1.3414e-10	16/161	11.534	JUN;BTG2;GSTM1;GSN;LUM;MGMT;MMP2;SOD2;DCN;IRF1;TNFSF10;TXNIP;IGFBP6;SQSTM1;ATF3;MCL1
	Extracellular Matrix Organization	2.08504e-11	1.31983e-08	20/291	7.8313	COL16A1;LUM;MMP2;HTRA1;PCOLCE;FBLN1;FBLN2;FBLN5;DCN;ASPN;ICAM1;MFAP4;VCAN;COL1A2;EFEMP1;CTSL;CTSK;MFAP2;COL8A1;COL6A3
	Hypoxia	1.88697e-08	1.62279e-07	14/200	7.76853	PPP1R15A;SRPX;JUN;LXN;TPBG;SLC2A3;DCN;AKAP12;SELENBP1;ZFP36;FAM162A;DDIT4;ATF3;TMEM45A
	p53 Pathway	1.88697e-08	1.62279e-07	14/200	7.76853	TSPYL2;PPP1R15A;JUN;BTG2;TSC22D1;SLC3A2;FAM162A;DDIT4;NINJ1;TXNIP;CTSF;NUPR1;ATF3;IP6K2
	UV Response Up	8.21511e-08	5.88749e-07	12/158	8.41182	NFKBIA;NR4A1;BTG2;IRF1;CREG1;SOD2;JUNB;SQSTM1;CXCL2;ATF3;ICAM1;GRINA
	Cell adhesion molecules	0.192457	0.511383	3/148	2.02275	VCAN;CD99;ICAM1
	Viral myocarditis	0.459929	0.655826	1/60	1.64791	ICAM1
	Human T-cell leukemia virus 1 infection	0.185691	0.511383	4/219	1.82149	NFKBIA;JUN;ZFP36;ICAM1
	Antigen processing and presentation	0.551226	0.684529	1/78	1.26153	CTSL
	Antigen Processing And Presentation Of Exogenous Peptide Antigen	0.0396663	0.270993	2/31	6.74872	CTSL;CTSF
	Phagosome	0.000963669	0.0242543	7/152	4.81558	C3;MRC2;LAMP1;ATP6AP1;CTSL;ATP6V0D1;ATP6V0C
	Pathway enrichment in endothelial
	Term	P value	Adjusted P value	Overlap	Odds ratio	Genes
	Ribosome	0.0397703	0.0839596	2/158	6.68151	RPS14;RPS5
	Gene Expression	0.118125	0.156982	2/296	3.52059	RPS14;RPS5
	Peptide Biosynthetic Process	0.0397703	0.0906046	2/158	6.68151	RPS14;RPS5
	Macromolecule Biosynthetic Process	0.0517673	0.100337	2/183	5.75138	RPS14;RPS5
	Metabolism Of RNA	0.0432442	0.114663	4/666	3.23901	RPS14;ZFP36;WTAP;RPS5
	Interferon Gamma Response	2.68237e-06	2.41413e-05	6/200	17.98	NFKBIA;CD74;BTG1;HLA-B;SOD2;ICAM1
	Interferon Alpha Response	0.0161101	0.0362478	2/97	11.0055	CD74;NCOA7
	Immune System	6.41871e-05	0.00112327	13/1943	4.49799	CD74;IL33;HLA-DRB5;DDX3X;HLA-B;CXCL2;ICAM1;NFKBIA;LGALS3;MMP28;HLA-DRA;HLA-DPA1;MCL1
	Cytokine Signaling In Immune System	7.91064e-06	0.000336453	9/702	8.07164	NFKBIA;IL33;HLA-DRB5;HLA-B;HLA-DRA;CXCL2;ICAM1;HLA-DPA1;MCL1
	Innate Immune System	0.0540484	0.12791	5/1035	2.62552	NFKBIA;LGALS3;DDX3X;MMP28;HLA-B
	Epstein-Barr virus infection	2.84123e-06	2.45379e-05	6/202	17.7947	NFKBIA;HLA-DRB5;HLA-B;HLA-DRA;ICAM1;HLA-DPA1
	Hematopoietic cell lineage	0.00101767	0.0034528	3/99	16.777	HLA-DRB5;HLA-DRA;HLA-DPA1
	Response To Cytokine	0.00198896	0.0334808	3/125	13.1843	CD74;SELE;MCL1
	Coronavirus disease	0.0111002	0.0270389	3/232	6.98607	NFKBIA;RPS14;RPS5
	Interferon Alpha/Beta Signaling	0.134459	0.211985	1/72	7.18274	HLA-B
	Cellular Responses To Stimuli	0.181494	0.247604	3/736	2.1268	PPP1R15A;RPS14;RPS5
	Interferon Signaling	4.70895e-05	0.00103008	5/200	14.4799	HLA-DRB5;HLA-B;HLA-DRA;ICAM1;HLA-DPA1
	Inflammatory bowel disease	0.000297044	0.0011758	3/65	26.0218	HLA-DRB5;HLA-DRA;HLA-DPA1
	Rheumatoid arthritis	1.12827e-06	1.53122e-05	5/93	32.2597	HLA-DRB5;HLA-DRA;CXCL2;ICAM1;HLA-DPA1
	Th17 cell differentiation	6.10086e-05	0.00032199	4/107	21.4207	NFKBIA;HLA-DRB5;HLA-DRA;HLA-DPA1
	Asthma	3.20417e-05	0.000213768	3/31	57.7181	HLA-DRB5;HLA-DRA;HLA-DPA1
	Allograft rejection	9.63715e-07	1.53122e-05	4/38	65.1176	HLA-DRB5;HLA-B;HLA-DRA;HLA-DPA1
	Adaptive Immune System	0.000559862	0.00753661	7/733	5.61975	NFKBIA;CD74;HLA-DRB5;HLA-B;HLA-DRA;ICAM1;HLA-DPA1
	Immunoregulatory Interactions Between A Lymphoid And A non-Lymphoid Cell	0.0251305	0.089942	2/123	8.6294	HLA-B;ICAM1
	Positive Regulation Of Leukocyte Mediated Cytotoxicity	0.00467406	0.05901	2/51	21.3867	HLA-B;HLA-DRA
	TNF-alpha Signaling via NF-kB	6.40397e-17	1.72907e-15	13/200	50.9109	PPP1R15A;BTG1;SOD2;CXCL2;ICAM1;NFKBIA;ZFP36;KLF6;FOSB;CCNL1;JUNB;MCL1;IER3
	Allograft Rejection	0.00741502	0.0182005	3/200	8.13404	CD74;HLA-DRA;ICAM1
	Translation	0.0795735	0.124282	2/234	4.4755	RPS14;RPS5
	SRP-dependent Cotranslational Protein Targeting To Membrane	0.019719	0.0830007	2/108	9.85799	RPS14;RPS5
	Cytoplasmic Translation	0.0148766	0.0794532	2/93	11.4916	RPS14;RPS5
	Formation Of A Pool Of Free 40S Subunits	0.0164252	0.0830007	2/98	10.8904	RPS14;RPS5
	Inflammatory Response	4.70895e-05	0.000211903	5/200	14.4799	NFKBIA;KLF6;RGS16;SELE;ICAM1
	Negative Regulation Of Viral Process	0.115122	0.154004	1/61	8.50427	ZFP36
	Regulation Of Viral Genome Replication	0.125721	0.1621	1/67	7.72883	DDX3X
	Negative Regulation Of Programmed Cell Death	0.00689819	0.0772532	4/381	5.77159	CD74;DDX3X;MCL1;IER3
	Influenza Infection	0.0393158	0.107504	2/157	6.72496	RPS14;RPS5
	Cellular Responses To Stress	0.174511	0.243374	3/722	2.16979	PPP1R15A;RPS14;RPS5
	Response Of EIF2AK4 (GCN2) To Amino Acid Deficiency	0.0164252	0.0830007	2/98	10.8904	RPS14;RPS5
	Influenza Viral RNA Transcription And Replication	0.0306628	0.0993701	2/137	7.72904	RPS14;RPS5
	Peptide Chain Elongation	0.0128222	0.0815485	2/86	12.4536	RPS14;RPS5
	Toxoplasmosis	7.28981e-05	0.000346266	4/112	20.4239	NFKBIA;HLA-DRB5;HLA-DRA;HLA-DPA1
	Regulation Of Apoptotic Process	0.051413	0.100337	4/705	3.05262	CD74;DDX3X;MCL1;IER3
	MHC Class II Antigen Presentation	5.45939e-05	0.00106155	4/104	22.0667	CD74;HLA-DRB5;HLA-DRA;HLA-DPA1
	Positive Regulation Of Nucleic Acid-Templated Transcription	0.306696	0.319893	2/557	1.84021	CD74;KLF6
	Positive Regulation Of DNA-templated Transcription	0.00281096	0.0415473	8/1243	3.79049	NFKBIA;CSRNP1;CD74;IL33;KLF6;DDX3X;NCOA7;JUNB
	Epithelial Mesenchymal Transition	0.331292	0.331292	1/200	2.54619	POSTN
	Apoptosis	0.000294966	0.00113772	4/161	14.0149	LGALS3;SOD2;MCL1;IER3
	Extracellular Matrix Organization	0.0482893	0.0980166	2/176	5.98488	POSTN;MMP28
	Hypoxia	4.70895e-05	0.000211903	5/200	14.4799	PPP1R15A;ZFP36;KLF6;BTG1;IER3
	p53 Pathway	4.70895e-05	0.000211903	5/200	14.4799	PPP1R15A;BTG1;RGS16;TM4SF1;IER3
	UV Response Up	2.5168e-08	3.39768e-07	7/158	27.8272	NFKBIA;BTG1;FOSB;SOD2;CXCL2;JUNB;ICAM1
	Cell adhesion molecules	1.60088e-08	1.52084e-06	7/148	29.8158	CLDN5;HLA-DRB5;HLA-B;HLA-DRA;SELE;ICAM1;HLA-DPA1
	Viral myocarditis	1.24414e-07	5.90968e-06	5/60	51.7013	HLA-DRB5;HLA-B;HLA-DRA;ICAM1;HLA-DPA1
	Human T-cell leukemia virus 1 infection	2.35184e-07	7.44749e-06	7/219	19.7593	NFKBIA;ZFP36;HLA-DRB5;HLA-B;HLA-DRA;ICAM1;HLA-DPA1
	Antigen processing and presentation	4.68452e-07	1.11257e-05	5/78	38.9178	CD74;HLA-DRB5;HLA-B;HLA-DRA;HLA-DPA1
	Graft-versus-host disease	1.45295e-06	1.68854e-05	4/42	58.2515	HLA-DRB5;HLA-B;HLA-DRA;HLA-DPA1
	Type I diabetes mellitus	1.59967e-06	1.68854e-05	4/43	56.755	HLA-DRB5;HLA-B;HLA-DRA;HLA-DPA1
	Autoimmune thyroid disease	3.74143e-06	2.96196e-05	4/53	45.1497	HLA-DRB5;HLA-B;HLA-DRA;HLA-DPA1
	Antigen Processing And Presentation Of Exogenous Peptide Antigen	3.20417e-05	0.00176521	3/31	57.7181	HLA-DRB5;HLA-DRA;HLA-DPA1
	Phagosome	0.000236856	0.000978319	4/152	14.8739	HLA-DRB5;HLA-B;HLA-DRA;HLA-DPA1
	Pathway enrichment in mast
	Term	P value	Adjusted P value	Overlap	Odds ratio	Genes
	Gene Expression	0.579981	0.598146	2/296	1.03227	TNIP1;TESC
	Peptide Biosynthetic Process	0.647397	0.661752	1/158	0.965801	TNIP1
	Macromolecule Biosynthetic Process	0.337438	0.390852	2/183	1.68641	TNIP1;ST3GAL4
	Metabolism Of RNA	0.988335	0.988335	1/666	0.22214	PCBP2
	Interferon Gamma Response	0.00206059	0.0108181	6/200	4.86804	CD74;MTHFD2;HLA-B;HLA-A;PTGS2;HLA-DRB1
	Interferon Alpha Response	0.0038077	0.0162469	4/97	6.69749	PROCR;CD74;HLA-C;GMPR
	Immune System	2.28447e-07	1.75523e-05	33/1943	3.16619	GRN;NCF1;DCTN2;ICAM3;PTGS2;CLU;PLD3;CTSS;CST3;CAPZB;PCBP2;CD58;AP2M1;PAG1;HLA-DPA1;CTSB;CD74;HLA-DRB5;FBXW5;WSB1;FYB1;FCER1G;GSN;HLA-B;HLA-C;HLA-A;HLA-F;HLA-E;BTK;HLA-DRA;MS4A2;HLA-DRB1;ITM2C
	Cytokine Signaling In Immune System	0.017178	0.141412	10/702	2.29028	HLA-DRB5;HLA-B;HLA-C;HLA-DRA;HLA-A;HLA-F;PTGS2;HLA-DRB1;HLA-E;HLA-DPA1
	Innate Immune System	4.46014e-05	0.00146866	19/1035	3.14791	GRN;FCER1G;GSN;NCF1;HLA-B;ICAM3;HLA-C;HLA-A;CLU;PLD3;CTSS;HLA-E;CST3;PCBP2;BTK;CD58;MS4A2;ITM2C;CTSB
	Epstein-Barr virus infection	6.34968e-11	1.42074e-09	14/202	12.5266	HLA-DRB5;HLA-B;HLA-C;HLA-A;HLA-F;RUNX3;HLA-E;BTK;HLA-DPB1;HLA-DRA;RAC1;CD58;HLA-DRB1;HLA-DPA1
	Hematopoietic cell lineage	0.00048811	0.00332077	5/99	8.34811	HLA-DRB5;HLA-DPB1;HLA-DRA;HLA-DRB1;HLA-DPA1
	Cell Chemotaxis	0.280343	0.341298	1/50	3.11146	NR4A1
	Response To Cytokine	0.56133	0.58326	1/125	1.22488	CD74
	Interferon Alpha/Beta Signaling	0.000109925	0.00319879	5/72	11.7283	HLA-B;HLA-C;HLA-A;HLA-F;HLA-E
	Cellular Responses To Stimuli	0.351887	0.483455	6/736	1.25845	NCF1;AGO3;CAPZB;DNAJC7;DCTN2;EPAS1
	Interferon Signaling	6.9002e-06	0.000289181	9/200	7.60029	HLA-DRB5;HLA-B;HLA-C;HLA-DRA;HLA-A;HLA-F;HLA-DRB1;HLA-E;HLA-DPA1
	Inflammatory bowel disease	6.73124e-05	0.000602446	5/65	13.1012	HLA-DRB5;HLA-DPB1;HLA-DRA;HLA-DRB1;HLA-DPA1
	Rheumatoid arthritis	3.36529e-05	0.000334659	6/93	10.9142	HLA-DRB5;HLA-DPB1;ACP5;HLA-DRA;HLA-DRB1;HLA-DPA1
	Th17 cell differentiation	0.000695917	0.00429549	5/107	7.69024	HLA-DRB5;HLA-DPB1;HLA-DRA;HLA-DRB1;HLA-DPA1
	Asthma	1.01496e-09	1.81678e-08	7/31	46.6784	HLA-DRB5;FCER1G;HLA-DPB1;HLA-DRA;MS4A2;HLA-DRB1;HLA-DPA1
	Allograft rejection	4.14746e-14	3.71198e-12	10/38	58.5626	HLA-DRB5;HLA-B;HLA-DPB1;HLA-C;HLA-DRA;HLA-A;HLA-F;HLA-DRB1;HLA-DPA1;HLA-E
	Adaptive Immune System	2.27436e-09	3.49493e-07	22/733	5.43847	CD74;HLA-DRB5;FBXW5;WSB1;FYB1;NCF1;DCTN2;HLA-B;ICAM3;HLA-C;HLA-A;HLA-F;CTSS;HLA-E;CAPZB;BTK;HLA-DRA;AP2M1;PAG1;HLA-DRB1;HLA-DPA1;CTSB
	Immunoregulatory Interactions Between A Lymphoid And A non-Lymphoid Cell	0.00015988	0.0040947	6/123	8.10338	HLA-B;ICAM3;HLA-C;HLA-A;HLA-F;HLA-E
	Positive Regulation Of Leukocyte Mediated Cytotoxicity	4.00877e-08	4.26472e-06	7/51	25.4353	HLA-B;HLA-C;HLA-DRA;HLA-A;HLA-F;HLA-DRB1;HLA-E
	TNF-alpha Signaling via NF-kB	8.06253e-07	3.38626e-05	10/200	8.55981	NR4A2;NR4A1;DUSP2;TNIP1;ID2;ZC3H12A;NINJ1;PTGS2;JUNB;RHOB
	Allograft Rejection	0.00206059	0.0108181	6/200	4.86804	CD74;FYB1;HLA-DRA;HLA-A;CTSS;HLA-E
	Translation	0.78707	0.79165	1/234	0.648267	TNIP1
	Oxidative Phosphorylation	0.377614	0.449922	2/200	1.54029	VDAC1;SLC25A11
	Inflammatory Response	0.733108	0.733108	1/200	0.76034	RGS16
	Negative Regulation Of Viral Process	0.330663	0.384939	1/61	2.53962	TNIP1
	Regulation Of Viral Genome Replication	0.356622	0.408623	1/67	2.30804	TNIP1
	Negative Regulation Of Programmed Cell Death	0.105626	0.213803	5/381	2.05727	NTRK1;PLK3;CD74;ANXA4;VDAC1
	Cellular Responses To Stress	0.335548	0.478909	6/722	1.284	NCF1;AGO3;CAPZB;DNAJC7;DCTN2;EPAS1
	Response To Unfolded Protein	0.251332	0.318017	1/44	3.54669	OPTN
	Toxoplasmosis	0.000855658	0.00510543	5/112	7.32903	HLA-DRB5;HLA-DPB1;HLA-DRA;HLA-DRB1;HLA-DPA1
	MAPK signaling pathway	0.127714	0.272153	4/294	2.12642	NTRK1;NR4A1;DUSP2;RAC1
	Regulation Of Apoptotic Process	0.00668867	0.0685217	11/705	2.53272	NTRK1;PLK3;CD74;RBM25;MEAF6;FAM162A;ANXA4;VDAC1;CLU;CTSB;RHOB
	MHC Class II Antigen Presentation	1.59143e-09	3.49493e-07	10/104	17.3861	CD74;HLA-DRB5;CAPZB;DCTN2;HLA-DRA;AP2M1;HLA-DRB1;CTSS;CTSB;HLA-DPA1
	Positive Regulation Of Nucleic Acid-Templated Transcription	0.0303367	0.169992	8/557	2.28886	CD74;NCF1;MEAF6;ID2;TESC;TADA3;RUNX3;HLA-DRB1
	Positive Regulation Of DNA-templated Transcription	0.0160965	0.118935	15/1243	1.96293	CD74;NCF1;MEAF6;EPAS1;TESC;GATA2;RUNX3;NR4A2;NR4A1;TNIP1;ID2;ZC3H12A;TADA3;JUNB;HLA-DRB1
	Epithelial Mesenchymal Transition	0.143854	0.240109	3/200	2.34042	TPM4;ID2;RHOB
	Apoptosis	0.0666488	0.192422	3/142	3.32678	NTRK1;CTSS;CTSB
	Extracellular Matrix Organization	0.00309298	0.0405626	7/291	3.89297	CD151;BSG;ICAM3;ITGAE;TPSAB1;CTSS;CTSB
	Hypoxia	0.143854	0.240109	3/200	2.34042	WSB1;FAM162A;S100A4
	p53 Pathway	5.26011e-05	0.00110462	8/200	6.66565	PROCR;PLK3;FAM162A;DCXR;RGS16;NINJ1;S100A4;TOB1
	UV Response Up	0.0038683	0.0162469	5/158	5.1136	NR4A1;BSG;HLA-F;JUNB;RHOB
	Cell adhesion molecules	2.56374e-10	5.099e-09	12/148	14.6315	HLA-DRB5;HLA-B;HLA-DPB1;ICAM3;HLA-C;HLA-DRA;HLA-A;CD58;HLA-F;HLA-DRB1;HLA-E;HLA-DPA1
	Viral myocarditis	1.62076e-13	5.85844e-12	11/60	37.0782	HLA-DRB5;HLA-B;HLA-DPB1;HLA-C;HLA-DRA;RAC1;HLA-A;HLA-F;HLA-DRB1;HLA-DPA1;HLA-E
	Human T-cell leukemia virus 1 infection	2.1209e-07	3.45128e-06	11/219	8.6647	HLA-DRB5;HLA-B;HLA-DPB1;HLA-C;HLA-DRA;VDAC1;HLA-A;HLA-F;HLA-DRB1;HLA-E;HLA-DPA1
	Antigen processing and presentation	3.41586e-15	6.11439e-13	13/78	33.5661	CD74;HLA-DRB5;HLA-B;HLA-C;HLA-A;HLA-F;CTSS;HLA-E;HLA-DPB1;HLA-DRA;HLA-DRB1;CTSB;HLA-DPA1
	Graft-versus-host disease	1.26281e-13	5.85844e-12	10/42	51.2319	HLA-DRB5;HLA-B;HLA-DPB1;HLA-C;HLA-DRA;HLA-A;HLA-F;HLA-DRB1;HLA-DPA1;HLA-E
	Type I diabetes mellitus	1.63644e-13	5.85844e-12	10/43	49.6769	HLA-DRB5;HLA-B;HLA-DPB1;HLA-C;HLA-DRA;HLA-A;HLA-F;HLA-DRB1;HLA-DPA1;HLA-E
	Autoimmune thyroid disease	1.57499e-12	4.69873e-11	10/53	38.1049	HLA-DRB5;HLA-B;HLA-DPB1;HLA-C;HLA-DRA;HLA-A;HLA-F;HLA-DRB1;HLA-DPA1;HLA-E
	Antigen Processing And Presentation Of Exogenous Peptide Antigen	2.99668e-13	4.1444e-10	9/31	66.551	HLA-DRB5;FCER1G;HLA-DRA;HLA-A;HLA-F;CTSS;HLA-DRB1;HLA-DPA1;HLA-E
	Phagosome	2.25776e-11	5.77342e-10	13/152	15.6377	HLA-DRB5;NCF1;HLA-B;HLA-C;HLA-A;HLA-F;CTSS;HLA-E;HLA-DPB1;HLA-DRA;RAC1;HLA-DRB1;HLA-DPA1
	MSI-H
	Pathway enrichment in epithelial
	Term	P value	Adjusted P value	Overlap	Odds ratio	Genes
	Ribosome	0.784483	0.817816	3/158	0.720604	MRPS21;RPS27L;RPL22L1
	Gene Expression	0.153471	0.360408	11/296	1.44967	SETX;TSPAN14;CASP8;TNIP1;HNRNPH1;EIF4A3;CASP4;MRPS21;ADAR;NCBP3;LMF2
	Peptide Biosynthetic Process	0.920617	0.92424	2/158	0.476381	TNIP1;MRPS21
	Macromolecule Biosynthetic Process	0.521933	0.605597	5/183	1.04862	EIF5A;ALAS1;TNIP1;MRPS21;TYMS
	Metabolism Of RNA	0.215941	0.367683	21/666	1.22389	RANBP2;SF3A1;DDX5;RIOK3;EIF4A3;RTCB;RPS27L;CSNK1D;ADAR;PRPF8;PSMB9;PPP2CA;PSMD9;PTBP1;UBB;HNRNPH1;NUP50;PSME1;PSME2;RPL22L1;SNRNP25
	Interferon Gamma Response	2.90205e-29	1.39299e-27	45/200	11.7608	LGALS3BP;CDKN1A;IFITM2;NLRC5;TNFAIP3;UBE2L6;ADAR;IFI35;HIF1A;MT2A;RNF213;APOL6;SOCS1;CASP8;CASP4;TNFSF10;EPSTI1;CD74;IL4R;SP110;STAT1;STAT2;STAT3;MX1;TAP1;ISG15;NMI;PARP14;PARP12;NFKB1;PML;PSMB9;BST2;ISG20;MTHFD2;IRF1;OAS3;PSME1;IRF7;PSME2;TXNIP;LAP3;XAF1;HLA-DRB1;PFKP
	Interferon Alpha Response	1.48363e-25	3.56072e-24	31/97	18.5698	LGALS3BP;IFITM2;CNP;UBE2L6;ADAR;IFI35;NUB1;CASP8;EPSTI1;GBP2;CD74;IL4R;SP110;STAT2;MX1;TAP1;ISG15;NMI;TENT5A;PARP14;PARP9;PARP12;PSMB9;BST2;ISG20;IRF1;PSME1;IRF7;PSME2;TXNIP;LAP3
	Immune System	1.40083e-25	1.6768e-22	132/1943	3.30182	IFITM2;EIF4A3;IRS2;CBLB;UBE2L6;IFI35;PSMD9;NPEPPS;MT2A;RNF19A;EP300;LGALS9;MAP2K3;ARSA;WSB1;FBXW5;IL4R;ADAM10;PSME1;TXNIP;PSME2;IL6ST;COPB1;STXBP2;IQGAP1;IQGAP2;HIF1A;HSP90B1;UBE2J1;PLAC8;RAP1B;RNF213;CYB5R3;SOCS1;UBB;TNFRSF14;N4BP1;LYN;HLA-DRB5;HSPA5;POLR3GL;SURF4;ISG15;BTBD6;NFKB1;UBAC1;NFKB2;BST2;ISG20;LCN2;HLA-DRA;CYSTM1;XAF1;HLA-DRB1;CDKN1A;SERPINA1;DDX3X;B4GALT1;SH3KBP1;SLC44A2;SNAP23;TNFAI…
	Cytokine Signaling In Immune System	2.02167e-18	1.20997e-15	64/702	4.12643	CDKN1A;IFITM2;EIF4A3;IRS2;UBE2L6;ADAR;IFI35;PSMD9;MT2A;CASP8;LGALS9;HLA-DPA1;DUSP4;MAP2K3;ANXA1;IL4R;ANXA2;TNFRSF1A;NUP50;IRF1;OAS3;PSME1;IRF7;PSME2;IL6ST;BIRC2;BIRC3;SP100;CAMK2D;STXBP2;NLRC5;HIF1A;HSP90B1;RAP1B;CDC42;PPP2CA;MUC1;SOCS1;UBB;MAPK1;TNFRSF14;GBP2;N4BP1;LYN;RANBP2;PTPN18;HLA-DRB5;STAT1;STAT2;STAT3;MX1;ISG15;NFKB1;PML;PSMB9;NFKB2;BST2;ISG20;LCN2;HLA-DRA;P4HB;XAF1;TRIM31;HLA-DRB1
	Innate Immune System	5.68576e-18	2.26862e-15	79/1035	3.45504	SERPINA1;DDX3X;B4GALT1;SLC44A2;SNAP23;TNFAIP3;UBE2L6;TCIRG1;PSMD9;CASP8;ADGRE5;CASP4;RAC2;MUC13;EP300;QSOX1;SPTAN1;CTSD;DUSP4;MAP2K3;ARSA;SERPINB1;ANXA2;ADAM10;RHOF;MUC5AC;SERPINB6;DNM2;PKM;PSME1;IRF7;TXNIP;PSME2;MYH9;BIRC2;BIRC3;CANT1;ROCK1;COPB1;NLRC5;IQGAP1;IQGAP2;HSP90B1;PLAC8;RAP1B;CDC42;PPP2CA;MUC1;CYB5R3;SOCS1;MUC2;IFI16;UBB;MAPK1;MUC4;N4BP1;CD55;LYN;DYNC1H1;GSN;TMEM30A;POLR3GL;SURF4;PLA2G…
	Epstein-Barr virus infection	8.14095e-08	4.51009e-06	21/202	4.46882	LYN;MAP2K3;HLA-DRB5;CDKN1A;STAT1;STAT2;STAT3;TAP1;TNFAIP3;ISG15;RBPJ;NFKB1;NFKB2;CASP8;OAS3;HLA-DPB1;MDM2;IRF7;HLA-DRA;HLA-DRB1;HLA-DPA1
	Hematopoietic cell lineage	0.0150291	0.0416447	7/99	2.86412	HLA-DRB5;IL4R;HLA-DPB1;HLA-DRA;HLA-DRB1;CD55;HLA-DPA1
	Cell Chemotaxis	0.376491	0.501018	2/50	1.55689	ARHGEF16;HMGB2
	Response To Cytokine	8.46642e-11	2.37568e-07	20/125	7.35079	CD74;SP100;IFITM2;ANXA1;STAT1;MX1;ISG15;ADAR;NFKB1;PML;CXCL16;NFKB2;BST2;CDK9;NUB1;CASP8;ADAM9;LGALS9;IL6ST;XAF1
	Coronavirus disease	0.00817984	0.0262864	13/232	2.24603	STAT1;STAT2;STAT3;MX1;RPS27L;ISG15;ADAR;NFKB1;TNFRSF1A;OAS3;MAPK1;RPL22L1;IL6ST
	Interferon Alpha/Beta Signaling	4.27956e-10	5.12263e-08	15/72	10.0805	IFITM2;STAT1;STAT2;MX1;ADAR;ISG15;IFI35;BST2;ISG20;SOCS1;IRF1;OAS3;IRF7;GBP2;XAF1
	Cellular Responses To Stimuli	3.06019e-07	1.59263e-05	44/736	2.49892	ERO1A;CDKN1A;CAMK2D;DCTN4;CXXC1;RPS27L;MIA3;TCIRG1;HIF1A;HSP90B1;HERPUD1;CABIN1;PSMD9;MYDGF;MT2A;RBBP4;UBB;CREB3L1;BAG1;EP400;EP300;MAPK1;MAP2K3;RANBP2;KDM6B;DYNC1H1;HSPA5;GSR;STAT3;NFKB1;PSMB9;DNAJA1;CCS;NPLOC4;NCOR1;NUP50;PSME1;MDM2;TXNIP;PSME2;HYOU1;RPL22L1;P4HB;TLN1
	Interferon Signaling	6.41437e-14	1.9195e-11	29/200	6.64155	SP100;CAMK2D;IFITM2;EIF4A3;UBE2L6;ADAR;IFI35;MT2A;SOCS1;UBB;GBP2;HLA-DPA1;RANBP2;HLA-DRB5;STAT1;STAT2;MX1;ISG15;PML;BST2;ISG20;IRF1;NUP50;OAS3;IRF7;HLA-DRA;XAF1;TRIM31;HLA-DRB1
	Inflammatory bowel disease	6.64306e-06	0.000141548	10/65	6.89737	SMAD2;HLA-DRB5;IL4R;STAT1;STAT3;HLA-DPB1;HLA-DRA;NFKB1;HLA-DRB1;HLA-DPA1
	Rheumatoid arthritis	0.0348825	0.0798551	6/93	2.59169	HLA-DRB5;HLA-DPB1;HLA-DRA;TCIRG1;HLA-DRB1;HLA-DPA1
	Th17 cell differentiation	4.34265e-06	0.000100243	13/107	5.26673	SMAD2;HLA-DRB5;IL4R;STAT1;STAT3;HIF1A;NFKB1;HLA-DPB1;HLA-DRA;MAPK1;IL6ST;HLA-DRB1;HLA-DPA1
	Asthma	0.00115139	0.00637869	5/31	7.23553	HLA-DRB5;HLA-DPB1;HLA-DRA;HLA-DRB1;HLA-DPA1
	Allograft rejection	0.00292857	0.0128764	5/38	5.69867	HLA-DRB5;HLA-DPB1;HLA-DRA;HLA-DRB1;HLA-DPA1
	Adaptive Immune System	4.97542e-05	0.0011453	38/733	2.12187	SH3KBP1;DCTN4;SNAP23;CBLB;UBE2L6;UBE2J1;RAP1B;CDC42;PPP2CA;PSMD9;NPEPPS;RNF213;SOCS1;UBB;RNF19A;TNFRSF14;CTSD;HLA-DPA1;LYN;NPDC1;CD74;DYNC1H1;HLA-DRB5;WSB1;FBXW5;HSPA5;MIB2;BTBD6;AP2B1;NFKB1;UBAC1;PSMB9;DNM2;PSME1;PSME2;HLA-DRA;THOP1;HLA-DRB1
	Immunoregulatory Interactions Between A Lymphoid And A non-Lymphoid Cell	0.961726	0.965629	1/123	0.304522	NPDC1
	Positive Regulation Of Leukocyte Mediated Cytotoxicity	0.385826	0.508037	2/51	1.52504	HLA-DRA;HLA-DRB1
	TNF-alpha Signaling via NF-kB	4.25737e-13	6.81179e-12	28/200	6.36202	CDKN1A;B4GALT1;TNFAIP3;IRS2;PDLIM5;DUSP4;MAP2K3;KDM6B;DUSP5;TIPARP;PLK2;TAP1;CFLAR;KLF4;NFKB1;FOSL2;NFKB2;EHD1;NR4A2;TUBB2A;TNIP1;IRF1;MAFF;TRIP10;IL6ST;MXD1;BIRC2;BIRC3
	Allograft Rejection	0.00236809	0.00598254	13/200	2.63475	LYN;SRGN;EIF5A;CD74;IL4R;STAT1;GALNT1;TAP1;HIF1A;SOCS1;IRF7;HLA-DRA;GBP2
	Translation	0.863104	0.871176	4/234	0.646231	EIF5A;TNIP1;MRPS21;RPL22L1
	SRP-dependent Cotranslational Protein Targeting To Membrane	0.776955	0.80663	2/108	0.702903	RPS27L;RPL22L1
	Oxidative Phosphorylation	0.037609	0.0601744	10/200	1.98273	HADHB;NQO2;CYB5R3;ALAS1;ECI1;IDH2;NDUFB1;TCIRG1;SLC25A11;SLC25A4
	Cytoplasmic Translation	0.915014	0.919273	1/93	0.404448	RPL22L1
	Formation Of A Pool Of Free 40S Subunits	0.729183	0.771053	2/98	0.776522	RPS27L;RPL22L1
	Inflammatory Response	0.00645421	0.0134697	12/200	2.41427	LYN;BST2;CDKN1A;IL4R;IRF1;TNFSF10;IRF7;NMI;MXD1;HIF1A;CD55;NFKB1
	Defense Response To Symbiont	3.38106e-07	0.000135532	17/148	4.97164	BNIP3L;IFITM2;STAT1;STAT2;MX1;NLRC5;ISG15;BST2;ISG20;NT5C3A;IFI16;IRF1;OAS3;IRF7;NCBP3;GBP2;TRIM31
	Negative Regulation Of Viral Process	4.79607e-08	3.36445e-05	12/61	9.32965	BST2;ISG20;IFITM2;IFI16;TNIP1;STAT1;OAS3;MX1;ISG15;ZC3HAV1;TRIM31;N4BP1
	Defense Response To Virus	5.66892e-07	0.000198837	19/189	4.29016	BNIP3L;IFITM2;STAT1;STAT2;MX1;NLRC5;ISG15;PML;BST2;ISG20;NT5C3A;IFI16;IRF1;OAS3;IRF7;TRIM15;NCBP3;GBP2;TRIM31
	Regulation Of Viral Genome Replication	1.18161e-06	0.000312882	11/67	7.46582	BST2;ISG20;DDX3X;IFITM2;IFI16;TNIP1;OAS3;MX1;ISG15;ZC3HAV1;N4BP1
	Negative Regulation Of Programmed Cell Death	8.89133e-06	0.00146759	26/381	2.82371	DDX3X;FHL2;CIB1;TM7SF3;HSP90B1;MYDGF;DPP9;ARHGDIA;BAG1;ERBB2;PIM3;CD74;BNIP3L;XBP1;ANXA1;HSPA5;PLK2;CFLAR;NFKB1;SETX;DNAJA1;XPNPEP1;MDM2;IL6ST;BIRC2;BIRC3
	Influenza Infection	0.390539	0.510746	5/157	1.22964	RANBP2;NUP50;RPS27L;ISG15;RPL22L1
	Cellular Responses To Stress	4.6434e-07	2.31589e-05	43/722	2.48541	ERO1A;CDKN1A;CAMK2D;DCTN4;CXXC1;RPS27L;MIA3;TCIRG1;HIF1A;HSP90B1;HERPUD1;CABIN1;PSMD9;MYDGF;RBBP4;UBB;CREB3L1;BAG1;EP400;EP300;MAPK1;MAP2K3;RANBP2;KDM6B;DYNC1H1;HSPA5;GSR;STAT3;NFKB1;PSMB9;DNAJA1;CCS;NPLOC4;NCOR1;NUP50;PSME1;MDM2;TXNIP;PSME2;HYOU1;RPL22L1;P4HB;TLN1
	Response Of EIF2AK4 (GCN2) To Amino Acid Deficiency	0.729183	0.771053	2/98	0.776522	RPS27L;RPL22L1
	Influenza Viral RNA Transcription And Replication	0.481641	0.579878	4/137	1.12317	RANBP2;NUP50;RPS27L;RPL22L1
	Peptide Chain Elongation	0.660712	0.719326	2/86	0.888004	RPS27L;RPL22L1
	Response To Unfolded Protein	0.0273552	0.147329	4/44	3.75251	DNAJA1;TM7SF3;OPTN;HERPUD1
	Attenuation Phase	0.14682	0.293395	2/26	3.11763	UBB;EP300
	Toxoplasmosis	3.49147e-08	2.41784e-06	16/112	6.38406	MAP2K3;HLA-DRB5;STAT1;STAT3;NFKB1;TNFRSF1A;GNAI2;SOCS1;CASP8;HLA-DPB1;HLA-DRA;MAPK1;HLA-DRB1;BIRC2;HLA-DPA1;BIRC3
	MAPK signaling pathway	0.0107383	0.0323315	15/294	2.03591	DUSP4;MAP2K3;DUSP5;MAP2K2;MAX;NFKB1;NFKB2;TNFRSF1A;RAP1B;CDC42;STMN1;ERBB2;RAC2;MAPK1;MAP3K11
	Regulation Of Apoptotic Process	4.8437e-05	0.00377539	37/705	2.14819	DDX3X;FHL2;CIB1;HSP90B1;PTPA;MYDGF;CASP8;UBB;ARHGDIA;BAG1;ERBB2;TNFSF10;EP400;PIM3;CTSD;BNIP3L;CD74;XBP1;ANXA1;HSPA5;BIK;STAT1;PLK2;HIP1R;CFLAR;NFKB1;DNM2;SETX;DNAJA1;STK17B;MDM2;ANP32E;NSMF;IL6ST;MAP3K11;BIRC2;BIRC3
	MHC Class II Antigen Presentation	0.000391337	0.00520478	10/104	4.02759	CD74;DYNC1H1;HLA-DRB5;DCTN4;HLA-DRA;AP2B1;CTSD;HLA-DRB1;HLA-DPA1;DNM2
	Positive Regulation Of Nucleic Acid-Templated Transcription	0.00632982	0.0711614	25/557	1.79139	SP100;MAX;CXXC1;HMGB2;MED16;HIF1A;PSMD9;RBBP4;EP400;EP300;MTA2;MAP2K3;SMAD2;CD74;MAP2K2;STAT1;STAT3;KLF4;PARP9;SMARCA2;NFKB1;DNM2;IRF1;IRF7;HLA-DRB1
	Positive Regulation Of DNA-templated Transcription	4.75004e-05	0.00377539	56/1243	1.85178	DDX3X;HMGB2;RBPJ;MED16;CDC73;PSMD9;MYDGF;EP300;MAP2K3;EIF5A;KDM6B;MAP2K2;ANXA2;SIRT7;PARP9;SREBF2;TNFRSF1A;DNM2;CREB3;IRF1;IRF7;PRKD2;GTF2A2;SP100;MAX;STXBP2;CXXC1;NLRC5;SUPT4H1;HIF1A;SBNO2;IFI16;RBBP4;ERBB2;EP400;MTA2;SMAD2;CD74;TCF7L2;XBP1;STAT1;STAT2;STAT3;KLF4;SMARCA2;NFKB1;FOSL2;NFKB2;SETX;CDK9;NR4A2;TNIP1;MAFF;LPIN1;LPIN2;HLA-DRB1
	Epithelial Mesenchymal Transition	0.769685	0.820997	4/200	0.759672	TPM2;IGFBP2;TNFAIP3;QSOX1
	Apoptosis	1.40446e-09	1.68535e-08	21/161	5.78982	BNIP3L;CDKN1A;ANXA1;GSN;ROCK1;BIK;GSR;HMGB2;TAP1;CFLAR;ISG20;DNAJA1;DAP;CASP8;IRF1;CASP4;ERBB2;TNFSF10;TXNIP;SPTAN1;BIRC3
	Extracellular Matrix Organization	0.141645	0.293395	11/291	1.47594	P4HA1;ITGB4;BSG;CAPN5;CAPN2;CXXC1;ADAM10;ADAM9;ITGAE;P4HB;CTSD
	Hypoxia	1.4293e-08	8.57582e-08	22/200	4.77079	ERO1A;BNIP3L;CDKN1A;WSB1;ANXA2;HSPA5;TIPARP;TNFAIP3;IRS2;GLRX;RBPJ;HK2;FOSL2;HK1;PLAC8;ISG20;MT2A;P4HA1;XPNPEP1;MAFF;MYH9;PFKP
	p53 Pathway	7.5584e-05	0.000241869	16/200	3.31569	CDKN1A;PMM1;ITGB4;PLK2;RPS27L;TAP1;TM7SF3;KLF4;TOB1;SOCS1;KIF13B;MDM2;TXNIP;PLXNB2;MXD1;CTSD
	UV Response Up	0.00866274	0.0173255	10/158	2.55094	LYN;DNAJA1;ALAS1;CNP;IRF1;BSG;IGFBP2;TAP1;IL6ST;SLC25A4
	Cell adhesion molecules	0.0933538	0.17355	7/148	1.86406	HLA-DRB5;CLDN7;HLA-DPB1;HLA-DRA;GLG1;HLA-DRB1;HLA-DPA1
	Viral myocarditis	0.000158423	0.00137135	8/60	5.81443	HLA-DRB5;CASP8;RAC2;HLA-DPB1;HLA-DRA;CD55;HLA-DRB1;HLA-DPA1
	Human T-cell leukemia virus 1 infection	6.62736e-05	0.000761991	17/219	3.21235	SMAD2;HLA-DRB5;CDKN1A;MAP2K2;NFKB1;NFKB2;TNFRSF1A;CREB3;CREB3L1;HLA-DPB1;EP300;HLA-DRA;MAPK1;TLN1;SLC25A4;HLA-DRB1;HLA-DPA1
	Antigen processing and presentation	3.44912e-05	0.000471667	10/78	5.57502	CD74;HLA-DRB5;HSPA5;PSME1;HLA-DPB1;TAP1;PSME2;HLA-DRA;HLA-DRB1;HLA-DPA1
	Graft-versus-host disease	0.00455789	0.0177822	5/42	5.08155	HLA-DRB5;HLA-DPB1;HLA-DRA;HLA-DRB1;HLA-DPA1
	Type I diabetes mellitus	0.00504912	0.019159	5/43	4.94757	HLA-DRB5;HLA-DPB1;HLA-DRA;HLA-DRB1;HLA-DPA1
	Autoimmune thyroid disease	0.01218	0.0358921	5/53	3.91481	HLA-DRB5;HLA-DPB1;HLA-DRA;HLA-DRB1;HLA-DPA1
	Antigen Processing And Presentation Of Exogenous Peptide Antigen	0.00012975	0.006225	6/31	9.04791	HLA-DRB5;HLA-DRA;CTSD;HLA-DRB1;HLA-DPA1;DNM2
	Phagosome	0.00666644	0.0236744	10/152	2.65955	DYNC1H1;HLA-DRB5;TUBB2A;HLA-DPB1;TAP1;HLA-DRA;TCIRG1;TUBB4B;HLA-DRB1;HLA-DPA1
	Pathway enrichment in CD4+ T
	Term	P value	Adjusted P value	Overlap	Odds ratio	Genes
	Ribosome	0.0247122	0.136343	3/158	5.03379	RPS26;RPL36A;RPS10
	Gene Expression	0.112223	0.215457	3/296	2.64433	RPS26;RPS10;AGFG1
	Peptide Biosynthetic Process	0.129141	0.230119	2/158	3.29088	RPS26;RPS10
	Macromolecule Biosynthetic Process	0.163134	0.25279	2/183	2.83275	RPS26;RPS10
	Metabolism Of RNA	0.744307	0.756742	2/666	0.753286	RPL36A;RPS10
	Interferon Gamma Response	6.31498e-09	2.27339e-07	10/200	15.0503	MTHFD2;STAT1;MX2;MX1;EPSTI1;TXNIP;EIF2AK2;ISG15;XAF1;LY6E
	Interferon Alpha Response	1.10481e-07	1.98865e-06	7/97	21.4224	IFITM1;MX1;EPSTI1;TXNIP;EIF2AK2;ISG15;LY6E
	Immune System	2.48817e-07	5.2998e-05	24/1943	4.0935	ITK;IFITM1;MAP3K1;ERAP2;STAT1;MX2;MX1;IFI6;ITPR1;EIF2AK2;CBLB;ISG15;FOS;IQGAP2;FOXO1;RNF115;UBE2S;ELMO1;CTLA4;TXNIP;SLAMF6;TNFSF8;IL6ST;XAF1
	Cytokine Signaling In Immune System	1.88988e-05	0.000822256	12/702	4.99182	IFITM1;STAT1;MX2;MX1;IFI6;EIF2AK2;ISG15;TNFSF8;FOS;IL6ST;XAF1;FOXO1
	Innate Immune System	0.0513278	0.188186	8/1035	2.07293	ITK;MAP3K1;ELMO1;ITPR1;TXNIP;ISG15;FOS;IQGAP2
	Epstein-Barr virus infection	0.0459038	0.16896	3/202	3.91206	STAT1;EIF2AK2;ISG15
	Cell Chemotaxis	0.17974	0.261831	1/50	5.19937	LEF1
	Response To Cytokine	1.54861e-09	1.22495e-06	9/125	21.9514	IFITM1;STAT1;MX2;LEF1;MX1;EIF2AK2;ISG15;IL6ST;XAF1
	Coronavirus disease	2.60023e-08	4.16036e-06	10/232	12.86	RPS26;STAT1;MX2;MX1;RPL36A;EIF2AK2;ISG15;FOS;IL6ST;RPS10
	Interferon Alpha/Beta Signaling	1.37082e-08	5.83968e-06	7/72	29.6991	IFITM1;STAT1;MX2;MX1;IFI6;ISG15;XAF1
	Cellular Responses To Stimuli	1.0008e-06	0.000131539	14/736	5.72738	TSPYL2;ABCC1;CEBPB;RPL36A;MT1X;FOS;AREG;ETS1;UBE2S;SESN1;DDIT3;TXNIP;RPS10;FKBP5
	Interferon Signaling	1.23511e-06	0.000131539	8/200	11.5781	IFITM1;STAT1;MX2;MX1;IFI6;EIF2AK2;ISG15;XAF1
	Inflammatory bowel disease	0.227151	0.36236	1/65	3.97776	STAT1
	Rheumatoid arthritis	0.0523209	0.173468	2/93	5.66005	CTLA4;FOS
	Th17 cell differentiation	0.00877038	0.0877038	3/107	7.52163	STAT1;FOS;IL6ST
	Adaptive Immune System	0.00236637	0.0438293	9/733	3.4091	ITK;IFITM1;RNF115;ERAP2;UBE2S;ITPR1;CTLA4;CBLB;SLAMF6
	Immunoregulatory Interactions Between A Lymphoid And A non-Lymphoid Cell	0.0851585	0.203806	2/123	4.2503	IFITM1;SLAMF6
	Positive Regulation Of Leukocyte Mediated Cytotoxicity	0.182988	0.26365	1/51	5.09513	SLAMF6
	TNF-alpha Signaling via NF-kB	0.00117739	0.00706437	5/200	6.83507	CEBPB;FOSB;FOS;IL6ST;AREG
	Allograft Rejection	0.0447938	0.0880026	3/200	3.95218	ITK;STAT1;ETS1
	Translation	0.236187	0.30477	2/234	2.20432	RPS26;RPS10
	SRP-dependent Cotranslational Protein Targeting To Membrane	0.0680695	0.193856	2/108	4.85543	RPL36A;RPS10
	Oxidative Phosphorylation	0.220989	0.291337	1/63	4.10649	NDUFA11
	Cytoplasmic Translation	0.0523209	0.165247	2/93	5.66005	RPS26;RPS10
	Formation Of A Pool Of Free 40S Subunits	0.0574082	0.193407	2/98	5.36391	RPL36A;RPS10
	Inflammatory Response	0.0081339	0.0325356	4/200	5.36735	IFITM1;ATP2A2;EIF2AK2;LY6E
	Defense Response To Symbiont	1.95679e-06	0.000773909	7/148	13.6387	IFITM1;STAT1;MX2;MX1;IFI6;EIF2AK2;ISG15
	Negative Regulation Of Viral Process	4.23205e-06	0.00098222	5/61	23.9684	IFITM1;STAT1;MX1;EIF2AK2;ISG15
	Defense Response To Virus	9.83017e-06	0.00155513	7/189	10.5443	IFITM1;STAT1;MX2;MX1;IFI6;EIF2AK2;ISG15
	Regulation Of Viral Genome Replication	0.00014306	0.00930149	4/67	16.811	IFITM1;MX1;EIF2AK2;ISG15
	Negative Regulation Of Programmed Cell Death	0.0640725	0.169374	4/381	2.76485	LEF1;IFI6;IL6ST;FOXO1
	Influenza Infection	0.00347831	0.0569907	4/157	6.89081	RPL36A;EIF2AK2;ISG15;RPS10
	Cellular Responses To Stress	4.65685e-06	0.000396763	13/722	5.33735	TSPYL2;ABCC1;CEBPB;RPL36A;FOS;AREG;ETS1;UBE2S;SESN1;DDIT3;TXNIP;RPS10;FKBP5
	Response Of EIF2AK4 (GCN2) To Amino Acid Deficiency	0.000614643	0.0187027	4/98	11.2494	CEBPB;DDIT3;RPL36A;RPS10
	Influenza Viral RNA Transcription And Replication	0.102139	0.220274	2/137	3.80683	RPL36A;RPS10
	Peptide Chain Elongation	0.045492	0.186733	2/86	6.13389	RPL36A;RPS10
	Response To Unfolded Protein	0.159982	0.249105	1/44	5.92665	DDIT3
	Toxoplasmosis	0.358863	0.441147	1/112	2.28806	STAT1
	MAPK signaling pathway	0.0291066	0.139074	4/294	3.6103	MAP3K1;DDIT3;FOS;AREG
	Regulation Of Apoptotic Process	0.0599898	0.169374	6/705	2.26022	STAT1;LEF1;IFI6;CTLA4;IL6ST;FOXO1
	Positive Regulation Of Nucleic Acid-Templated Transcription	0.000343764	0.0135959	9/557	4.54528	CEBPB;STAT1;DDIT3;LEF1;TP53INP1;FOS;ETS1;SMARCA2;FOXO1
	Positive Regulation Of DNA-templated Transcription	0.0241416	0.142215	10/1243	2.1966	CEBPB;STAT1;DDIT3;LEF1;TP53INP1;NCK2;FOS;ETS1;SMARCA2;FOXO1
	Epithelial Mesenchymal Transition	0.54866	0.54866	1/200	1.27058	AREG
	Apoptosis	0.0259388	0.0718304	3/161	4.93746	DDIT3;LEF1;TXNIP
	Extracellular Matrix Organization	0.686568	0.704766	1/291	0.86786	CAPN7
	Hypoxia	0.0081339	0.0325356	4/200	5.36735	MAP3K1;DDIT3;FOS;ETS1
	p53 Pathway	0.00117739	0.00706437	5/200	6.83507	TSPYL2;SESN1;DDIT3;TXNIP;FOS
	UV Response Up	0.0247122	0.0718304	3/158	5.03379	FOSB;FOS;IL6ST
	Cell adhesion molecules	0.444521	0.482076	1/148	1.72458	CTLA4
	Human T-cell leukemia virus 1 infection	0.0558839	0.173468	3/219	3.60106	MAP3K1;FOS;ETS1
	Autoimmune thyroid disease	0.189446	0.351917	1/53	4.89867	CTLA4
	Pathway enrichment in CD8+ T
	Term	P value	Adjusted P value	Overlap	Odds ratio	Genes
	Ribosome	0.0862734	0.211335	2/158	4.22692	RPS26;RPS10
	Gene Expression	0.0133934	0.0781086	4/296	4.64006	RPS26;GZMA;GZMB;RPS10
	Peptide Biosynthetic Process	0.0862734	0.145036	2/158	4.22692	RPS26;RPS10
	Macromolecule Biosynthetic Process	0.110389	0.167587	2/183	3.63849	RPS26;RPS10
	Metabolism Of RNA	0.877912	0.881382	1/666	0.475114	RPS10
	Interferon Gamma Response	3.62262e-17	9.78107e-16	15/200	34.0765	VCAM1;STAT1;GZMA;MX1;EIF2AK2;ISG15;IFI35;PARP14;EPSTI1;PELI1;CD38;SLAMF7;XAF1;HLA-DRB1;LY6E
	Interferon Alpha Response	6.22025e-10	8.39733e-09	8/97	33.0404	IFITM1;MX1;EPSTI1;EIF2AK2;ISG15;IFI35;PARP14;LY6E
	Immune System	6.36534e-09	4.04199e-07	23/1943	5.53437	IFITM1;LAG3;VCAM1;CEBPD;ERAP2;STAT1;MX1;CRTAM;IFI6;EIF2AK2;ISG15;IFI35;ZNRF1;BCL2L11;PELI1;CTLA4;SLAMF7;HLA-DRA;SLAMF6;KLRD1;IL6ST;XAF1;HLA-DRB1
	Cytokine Signaling In Immune System	2.61756e-09	2.2162e-07	15/702	8.94314	IFITM1;VCAM1;CEBPD;STAT1;MX1;IFI6;EIF2AK2;ISG15;IFI35;BCL2L11;PELI1;HLA-DRA;IL6ST;XAF1;HLA-DRB1
	Innate Immune System	0.628935	0.657406	3/1035	0.931514	PELI1;ISG15;KLRD1
	Epstein-Barr virus infection	2.96909e-06	0.000308785	7/202	12.8859	BCL2L11;STAT1;EIF2AK2;HLA-DRA;ISG15;RBPJ;HLA-DRB1
	Hematopoietic cell lineage	0.00360122	0.0229025	3/99	10.5095	CD38;HLA-DRA;HLA-DRB1
	Cell Chemotaxis	0.143954	0.193209	1/50	6.65406	HMGB2
	Response To Cytokine	1.16291e-07	7.66355e-05	7/125	21.3775	IFITM1;STAT1;MX1;EIF2AK2;ISG15;IL6ST;XAF1
	Coronavirus disease	7.38105e-06	0.000308785	7/232	11.1508	RPS26;STAT1;MX1;EIF2AK2;ISG15;IL6ST;RPS10
	Interferon Alpha/Beta Signaling	2.44101e-09	2.2162e-07	7/72	38.9122	IFITM1;STAT1;MX1;IFI6;ISG15;IFI35;XAF1
	Cellular Responses To Stimuli	0.400566	0.451969	3/736	1.33223	CEBPB;RPS10;FKBP5
	Interferon Signaling	2.47092e-11	6.27613e-09	11/200	22.5375	IFITM1;VCAM1;STAT1;MX1;IFI6;EIF2AK2;HLA-DRA;ISG15;IFI35;XAF1;HLA-DRB1
	Inflammatory bowel disease	0.00108062	0.0113023	3/65	16.3007	STAT1;HLA-DRA;HLA-DRB1
	Rheumatoid arthritis	0.00301885	0.0217357	3/93	11.2136	CTLA4;HLA-DRA;HLA-DRB1
	Th17 cell differentiation	0.000340257	0.00408308	4/107	13.2809	STAT1;HLA-DRA;IL6ST;HLA-DRB1
	Asthma	0.00414943	0.0248966	2/31	22.8839	HLA-DRA;HLA-DRB1
	Allograft rejection	0.000221492	0.00341731	3/38	28.9148	GZMB;HLA-DRA;HLA-DRB1
	Adaptive Immune System	2.1543e-06	9.39871e-05	12/733	6.39678	ZNRF1;IFITM1;LAG3;VCAM1;ERAP2;CRTAM;CTLA4;SLAMF7;HLA-DRA;SLAMF6;KLRD1;HLA-DRB1
	Immunoregulatory Interactions Between A Lymphoid And A non-Lymphoid Cell	2.22017e-06	9.39871e-05	6/123	18.1511	IFITM1;VCAM1;CRTAM;SLAMF7;SLAMF6;KLRD1
	Positive Regulation Of Leukocyte Mediated Cytotoxicity	5.1119e-07	0.000168437	5/51	37.9329	CRTAM;HLA-DRA;SLAMF6;KLRD1;HLA-DRB1
	TNF-alpha Signaling via NF-kB	3.57912e-05	0.00024159	6/200	10.9043	DUSP5;CEBPB;CEBPD;NFIL3;FOSB;IL6ST
	Allograft Rejection	3.57912e-05	0.00024159	6/200	10.9043	STAT1;GZMA;CRTAM;GZMB;HLA-DRA;KLRD1
	Translation	0.163948	0.209927	2/234	2.83132	RPS26;RPS10
	SRP-dependent Cotranslational Protein Targeting To Membrane	0.285535	0.362629	1/108	3.0383	RPS10
	Oxidative Phosphorylation	0.0163562	0.0810947	2/63	10.8617	NDUFA13;NDUFA11
	Cytoplasmic Translation	0.0337728	0.0963474	2/93	7.26996	RPS26;RPS10
	Formation Of A Pool Of Free 40S Subunits	0.262886	0.344191	1/98	3.35322	RPS10
	Inflammatory Response	0.0242012	0.0653433	3/200	5.09533	IFITM1;EIF2AK2;LY6E
	Defense Response To Symbiont	6.48128e-06	0.000854232	6/148	14.9366	IFITM1;STAT1;MX1;IFI6;EIF2AK2;ISG15
	Negative Regulation Of Viral Process	1.26425e-06	0.000277713	5/61	31.1435	IFITM1;STAT1;MX1;EIF2AK2;ISG15
	Defense Response To Virus	2.60553e-05	0.0021463	6/189	11.5662	IFITM1;STAT1;MX1;IFI6;EIF2AK2;ISG15
	Regulation Of Viral Genome Replication	5.54324e-05	0.00281	4/67	21.757	IFITM1;MX1;EIF2AK2;ISG15
	Negative Regulation Of Programmed Cell Death	0.0304483	0.0937242	4/381	3.57834	IFI6;CD38;IL6ST;PTMS
	Influenza Infection	0.0127988	0.0924734	3/157	6.53225	EIF2AK2;ISG15;RPS10
	Cellular Responses To Stress	0.388748	0.442789	3/722	1.35916	CEBPB;RPS10;FKBP5
	Response Of EIF2AK4 (GCN2) To Amino Acid Deficiency	0.0371565	0.154717	2/98	6.88958	CEBPB;RPS10
	Influenza Viral RNA Transcription And Replication	0.347415	0.402938	1/137	2.38693	RPS10
	Peptide Chain Elongation	0.234773	0.332819	1/86	3.82893	RPS10
	Toxoplasmosis	0.00508614	0.0289107	3/112	9.25004	STAT1;HLA-DRA;HLA-DRB1
	MAPK signaling pathway	0.601312	0.619783	1/294	1.09914	DUSP5
	Regulation Of Apoptotic Process	0.000304362	0.00685276	9/705	4.6947	BCL2L11;STAT1;DAPK2;GZMA;IFI6;CTLA4;CD38;IL6ST;PTMS
	MHC Class II Antigen Presentation	0.00413552	0.0421265	3/104	9.98674	LAG3;HLA-DRA;HLA-DRB1
	Positive Regulation Of Nucleic Acid-Templated Transcription	0.00163536	0.0182662	7/557	4.48648	CEBPB;NFIL3;STAT1;HMGB2;CD38;TRERF1;HLA-DRB1
	Positive Regulation Of DNA-templated Transcription	0.0139194	0.0793148	9/1243	2.57387	CEBPB;NFIL3;STAT1;HMGB2;CD38;RBPJ;TRERF1;HLA-DRB1;PTMS
	Epithelial Mesenchymal Transition	0.464244	0.464244	1/200	1.62608	VCAM1
	Apoptosis	0.00226362	0.0291325	4/178	7.83353	BCL2L11;DAPK2;HMGB2;GZMB
	Extracellular Matrix Organization	0.22795	0.32825	2/291	2.26632	VCAM1;ITGAE
	Hypoxia	0.127684	0.246248	2/200	3.32323	NFIL3;RBPJ
	UV Response Up	0.0130181	0.0462009	3/158	6.48978	BCL2L11;FOSB;IL6ST
	Cell adhesion molecules	0.00115116	0.0113023	4/148	9.47989	VCAM1;CTLA4;HLA-DRA;HLA-DRB1
	Viral myocarditis	0.0149118	0.0619412	2/60	11.4253	HLA-DRA;HLA-DRB1
	Human T-cell leukemia virus 1 infection	0.14771	0.275047	2/219	3.02934	HLA-DRA;HLA-DRB1
	Antigen processing and presentation	0.00182905	0.0151952	3/78	13.4664	HLA-DRA;KLRD1;HLA-DRB1
	Graft-versus-host disease	8.57735e-06	0.000308785	4/42	36.1162	GZMB;HLA-DRA;KLRD1;HLA-DRB1
	Type I diabetes mellitus	0.000320467	0.00408308	3/43	25.2941	GZMB;HLA-DRA;HLA-DRB1
	Autoimmune thyroid disease	2.1875e-05	0.000590625	4/53	27.993	CTLA4;GZMB;HLA-DRA;HLA-DRB1
	Antigen Processing And Presentation Of Exogenous Peptide Antigen	0.00414943	0.0369524	2/31	22.8839	HLA-DRA;HLA-DRB1
	Phagosome	0.0807569	0.206862	2/152	4.39733	HLA-DRA;HLA-DRB1
	Pathway enrichment in myeloid
	Term	P value	Adjusted P value	Overlap	Odds ratio	Genes
	Gene Expression	0.806926	0.810993	1/296	0.609392	ADAR
	Metabolism Of RNA	0.713875	0.762437	3/666	0.813084	ZFP36;ANP32A;ADAR
	Interferon Gamma Response	3.74679e-27	1.19897e-25	25/200	33.1345	IFITM3;IFITM2;TNFAIP6;FPR1;CSF2RB;ADAR;IFIT3;IFIT2;SOCS3;RNF213;NAMPT;EPSTI1;PDE4B;SP110;MX2;MX1;EIF2AK2;ISG15;PARP14;ISG20;TXNIP;LCP2;CD69;XAF1;LY6E
	Interferon Alpha Response	2.79732e-21	4.47571e-20	17/97	45.2648	IFITM3;IFITM1;IFITM2;SP110;MX1;EIF2AK2;ISG15;ADAR;PARP14;IFIT3;IFIT2;ISG20;ELF1;SELL;EPSTI1;TXNIP;LY6E
	Immune System	1.40121e-20	4.39981e-18	48/1943	7.35177	IFITM3;IFITM1;IL1RN;IFITM2;CSF3R;CXCL8;TNFAIP6;CEBPD;FPR1;PTEN;IFI6;LY96;CSF2RB;ADAR;IL1RAP;FPR2;TREM1;IFIT3;IFIT2;SOCS3;RNF213;IFI16;ITGAX;GBP1;TRIM22;N4BP1;CD55;CD53;EGR1;GCA;IL1R2;MX2;MX1;EIF2AK2;ISG15;FOS;PTPN12;HLA-E;ISG20;SELL;TXNIP;LCP2;MNDA;CLEC4E;XAF1;S100A9;S100A8;TLR2
	Cytokine Signaling In Immune System	6.61455e-20	6.92323e-18	31/702	11.2394	IFITM3;IFITM1;IL1RN;IFITM2;CSF3R;CXCL8;CEBPD;FPR1;IFI6;CSF2RB;ADAR;IL1RAP;IFIT3;IFIT2;SOCS3;ITGAX;GBP1;TRIM22;N4BP1;EGR1;IL1R2;MX2;MX1;EIF2AK2;ISG15;FOS;PTPN12;HLA-E;ISG20;XAF1;S100A9
	Innate Immune System	3.98443e-08	2.50222e-06	22/1035	4.65869	CD53;TNFAIP6;GCA;FPR1;LY96;ISG15;FPR2;FOS;TREM1;HLA-E;SELL;IFI16;ITGAX;TXNIP;LCP2;MNDA;CLEC4E;S100A9;S100A8;N4BP1;CD55;TLR2
	Epstein-Barr virus infection	0.0254556	0.124645	4/202	3.753	EIF2AK2;ISG15;HLA-E;TLR2
	Hematopoietic cell lineage	0.0173357	0.106528	3/99	5.78096	CSF3R;IL1R2;CD55
	Response To Cytokine	1.74841e-09	2.90527e-07	10/125	17.1957	IFITM3;IFITM1;IFITM2;SELL;MX2;MX1;EIF2AK2;ISG15;ADAR;XAF1
	Coronavirus disease	4.30854e-05	0.00611812	8/232	6.88585	CXCL8;MX2;MX1;EIF2AK2;ISG15;ADAR;FOS;TLR2
	Interferon Alpha/Beta Signaling	4.22018e-20	6.62569e-18	15/72	54.9391	IFITM3;EGR1;IFITM1;IFITM2;MX2;MX1;IFI6;ADAR;ISG15;IFIT3;IFIT2;HLA-E;ISG20;SOCS3;XAF1
	Cellular Responses To Stimuli	0.111224	0.274995	7/736	1.78629	PHC2;MAP1LC3B;CXCL8;TXNIP;LY96;FOS;ETS2
	Interferon Signaling	4.11002e-17	3.22637e-15	18/200	21.1863	IFITM3;EGR1;IFITM1;IFITM2;MX2;MX1;IFI6;EIF2AK2;ISG15;ADAR;IFIT3;IFIT2;HLA-E;ISG20;SOCS3;XAF1;GBP1;TRIM22
	Inflammatory bowel disease	0.301669	0.51877	1/65	2.84203	TLR2
	Rheumatoid arthritis	0.0146846	0.104261	3/93	6.16822	CXCL8;FOS;TLR2
	Th17 cell differentiation	0.117389	0.302239	2/107	3.48942	IL1RAP;FOS
	Allograft rejection	0.18923	0.413395	1/38	4.92264	HLA-E
	Adaptive Immune System	0.000707267	0.0111041	12/733	3.25551	SOCS3;IFITM1;RNF213;SELL;PTEN;LY96;LCP2;S100A9;TREM1;S100A8;HLA-E;TLR2
	Immunoregulatory Interactions Between A Lymphoid And A non-Lymphoid Cell	0.00476297	0.0453525	4/123	6.26954	IFITM1;SELL;TREM1;HLA-E
	Positive Regulation Of Leukocyte Mediated Cytotoxicity	0.245445	0.320299	1/51	3.64037	HLA-E
	TNF-alpha Signaling via NF-kB	1.83195e-18	1.95408e-17	19/200	22.7352	EGR1;TNFAIP6;CEBPD;BCL2A1;PLEK;G0S2;FOS;SAT1;ETS2;KLF2;IFIT2;SOCS3;ZFP36;NAMPT;PDE4B;CD69;TRIB1;IER3;TLR2
	Allograft Rejection	0.098163	0.224373	3/200	2.80274	LCP2;HLA-E;TLR2
	Inflammatory Response	4.11002e-17	3.28802e-16	18/200	21.1863	IFITM1;CSF3R;CXCL8;TNFAIP6;AQP9;FPR1;OSM;EIF2AK2;ADM;BEST1;SELL;NAMPT;PDE4B;LCP2;CD69;CD55;LY6E;TLR2
	Defense Response To Symbiont	7.901e-14	7.8773e-11	14/148	21.5006	IFITM3;IFITM1;IFITM2;MX2;MX1;IFI6;EIF2AK2;DDX60L;ISG15;IFIT3;IFIT2;ISG20;IFI16;TLR2
	Negative Regulation Of Viral Process	1.19002e-12	5.93225e-10	10/61	38.9	IFITM3;ISG20;IFITM1;ZFP36;IFITM2;IFI16;MX1;EIF2AK2;ISG15;N4BP1
	Defense Response To Virus	2.31991e-12	7.70982e-10	14/189	16.4292	IFITM3;IFITM1;IFITM2;MX2;MX1;IFI6;EIF2AK2;DDX60L;ISG15;IFIT3;IFIT2;ISG20;IFI16;TLR2
	Regulation Of Viral Genome Replication	3.18441e-12	7.93715e-10	10/67	34.7947	IFITM3;ISG20;IFITM1;CXCL8;IFITM2;IFI16;MX1;EIF2AK2;ISG15;N4BP1
	Negative Regulation Of Programmed Cell Death	0.0187977	0.151139	6/381	3.00231	SOCS3;BCL2A1;IFI6;EVI2B;IFIT3;IER3
	Influenza Infection	0.213847	0.356077	2/157	2.35783	EIF2AK2;ISG15
	Cellular Responses To Stress	0.103243	0.270153	7/722	1.82259	PHC2;MAP1LC3B;CXCL8;TXNIP;LY96;FOS;ETS2
	Toxoplasmosis	0.126477	0.309651	2/112	3.32997	LY96;TLR2
	MAPK signaling pathway	0.482546	0.601066	2/294	1.2429	IL1RAP;FOS
	Regulation Of Apoptotic Process	0.00549937	0.0640017	10/705	2.76187	SOCS3;EGR1;ANP32A;BCL2A1;IFI6;MNDA;EVI2B;IFIT3;IFIT2;IER3
	Positive Regulation Of Nucleic Acid-Templated Transcription	0.3672	0.41776	4/557	1.31953	EGR1;ELF1;FOS;KLF2
	Positive Regulation Of DNA-templated Transcription	0.244554	0.320299	9/1243	1.34718	EGR1;ELF1;IFI16;NAMPT;OSM;FOS;ETS2;KLF2;TLR2
	Epithelial Mesenchymal Transition	0.098163	0.224373	3/200	2.80274	CXCL8;BASP1;SAT1
	Apoptosis	0.000266327	0.00142041	6/161	7.34553	IFITM3;ISG20;TXNIP;CD69;SAT1;IER3
	Extracellular Matrix Organization	0.801446	0.833292	1/291	0.620057	ITGAX
	Hypoxia	0.00498866	0.0177375	5/200	4.80952	ISG20;ZFP36;ADM;FOS;IER3
	p53 Pathway	0.0246573	0.0717304	4/200	3.79168	TXNIP;FOS;SAT1;IER3
	UV Response Up	0.583073	0.643391	1/158	1.1531	FOS
	Cell adhesion molecules	0.195802	0.414984	2/148	2.50431	SELL;HLA-E
	Viral myocarditis	0.0431511	0.163125	2/60	6.33206	CD55;HLA-E
	Human T-cell leukemia virus 1 infection	0.000210115	0.00994542	7/219	6.30821	EGR1;ZFP36;IL1R2;PTEN;FOS;ETS2;HLA-E
	Antigen processing and presentation	0.350151	0.53112	1/78	2.36066	HLA-E
	Graft-versus-host disease	0.206955	0.422652	1/42	4.44149	HLA-E
	Type I diabetes mellitus	0.211326	0.422652	1/43	4.33552	HLA-E
	Autoimmune thyroid disease	0.253743	0.486913	1/53	3.5	HLA-E
	Antigen Processing And Presentation Of Exogenous Peptide Antigen	0.157262	0.254117	1/31	6.07339	HLA-E
	Phagosome	0.0515769	0.179377	3/152	3.71467	FCGR3B;HLA-E;TLR2
	Pathway enrichment in B
	Term	P value	Adjusted P value	Overlap	Odds ratio	Genes
	Ribosome	2.83801e-11	1.81632e-09	12/158	18.0384	RPS26;RPS17;RPS28;RPS27;RPS29;RPL37A;RPL36A;RPL38;RPL37;RPS10;RPL39;RPS21
	Gene Expression	3.64648e-08	3.38313e-06	12/296	9.20845	RPS26;RPS17;RPS28;RPS27;RPS29;RPL37A;RPL38;RPL37;RPS10;RPL39;RPS21;HSPD1
	Peptide Biosynthetic Process	5.0566e-10	1.40742e-07	11/158	16.2414	RPS26;RPS17;RPS28;RPS27;RPS29;RPL37A;RPL38;RPL37;RPS10;RPL39;RPS21
	Macromolecule Biosynthetic Process	2.4079e-09	5.0265e-07	11/183	13.8631	RPS26;RPS17;RPS28;RPS27;RPS29;RPL37A;RPL38;RPL37;RPS10;RPL39;RPS21
	Metabolism Of RNA	2.53085e-07	3.92915e-06	16/666	5.50927	HSPA8;RPL36A;RPS17;RPS28;RPS27;UBB;RPS29;TRA2B;RPL37A;RPL38;RPL37;RPS10;RPL39;RPS21;POLR2L;HSPA1A
	Interferon Gamma Response	9.58242e-14	3.44967e-12	15/200	18.3719	IFITM2;STAT1;MX1;UBE2L6;ISG15;SOD2;BST2;ARL4A;PNP;EPSTI1;IRF7;LAP3;XAF1;GPR18;LY6E
	Interferon Alpha Response	6.60385e-11	1.18869e-09	10/97	24.7514	BST2;IFITM1;IFITM2;MX1;EPSTI1;IRF7;UBE2L6;ISG15;LAP3;LY6E
	Immune System	0.000268597	0.00287584	22/1943	2.57349	HSPA8;IFITM1;HSP90AA1;IFITM2;HSPA5;STAT1;ZBTB16;MX1;RNASE6;NME2;UBE2L6;ISG15;FOS;BST2;UBB;SEC61G;IRF7;MAP3K8;XAF1;HSPA1B;POLR2L;HSPA1A
	Cytokine Signaling In Immune System	1.29519e-05	0.00017113	14/702	4.44206	HSPA8;IFITM1;HSP90AA1;IFITM2;STAT1;MX1;UBE2L6;ISG15;FOS;BST2;UBB;IRF7;MAP3K8;XAF1
	Innate Immune System	0.000765144	0.00754214	14/1035	2.94139	HSPA8;HSP90AA1;RNASE6;NME2;UBE2L6;ISG15;FOS;BST2;UBB;IRF7;MAP3K8;HSPA1B;POLR2L;HSPA1A
	Epstein-Barr virus infection	0.0845291	0.230207	3/202	2.9997	STAT1;IRF7;ISG15
	Response To Cytokine	3.55228e-06	0.000189374	7/125	12.3515	BST2;IFITM1;IFITM2;STAT1;MX1;ISG15;XAF1
	Coronavirus disease	5.01033e-14	6.41322e-12	16/232	16.9526	STAT1;MX1;RPL36A;ISG15;FOS;RPS26;RPS17;RPS28;RPS27;RPS29;RPL37A;RPL38;RPL37;RPS10;RPL39;RPS21
	Interferon Alpha/Beta Signaling	3.16603e-09	7.56195e-08	8/72	26.375	BST2;IFITM1;IFITM2;STAT1;MX1;IRF7;ISG15;XAF1
	Cellular Responses To Stimuli	2.75197e-14	5.69658e-12	25/736	8.76167	CITED2;RPL36A;AREG;DNAJB1;RPS17;HSPH1;UBB;RPL38;RPL37;RPS10;RPL39;HSPA8;HSP90AA1;HSPA5;FOS;DNAJA1;RPS28;RPS27;RPS29;DDIT3;RPL37A;RPS21;HSPA1B;FKBP5;HSPA1A
	Interferon Signaling	7.65158e-08	1.39754e-06	10/200	11.2746	BST2;IFITM1;IFITM2;UBB;STAT1;MX1;IRF7;UBE2L6;ISG15;XAF1
	Inflammatory bowel disease	0.283145	0.441983	1/65	3.06838	STAT1
	Rheumatoid arthritis	0.379117	0.518529	1/93	2.13151	FOS
	Th17 cell differentiation	0.0174375	0.101454	3/107	5.76748	HSP90AA1;STAT1;FOS
	Adaptive Immune System	0.0808846	0.206705	7/733	1.94583	IFITM1;UBB;HSPA5;ZBTB16;SEC61G;UBE2L6;MAP3K8
	Immunoregulatory Interactions Between A Lymphoid And A non-Lymphoid Cell	0.467853	0.498254	1/123	1.60493	IFITM1
	TNF-alpha Signaling via NF-kB	8.53387e-06	0.000102406	8/200	8.73493	PTGER4;TIPARP;DUSP1;FOSB;MAP3K8;FOS;SOD2;AREG
	Allograft Rejection	0.082615	0.148707	3/200	3.03046	STAT1;IRF7;RPL39
	Translation	2.055e-08	4.25386e-07	12/281	9.72937	RPS17;RPS28;RPS27;RPS29;SEC61G;RPL37A;RPL36A;RPL38;RPL37;RPS10;RPL39;RPS21
	SRP-dependent Cotranslational Protein Targeting To Membrane	2.96112e-13	3.06476e-11	12/108	27.5028	RPS17;RPS28;RPS27;RPS29;SEC61G;RPL37A;RPL36A;RPL38;RPL37;RPS10;RPL39;RPS21
	Oxidative Phosphorylation	0.00409711	0.0402481	3/63	10.0192	NDUFA3;ATP5F1E;ATP5ME
	Cytoplasmic Translation	1.50556e-12	6.28573e-10	11/93	29.2115	RPS26;RPS17;RPS28;RPS27;RPS29;RPL37A;RPL38;RPL37;RPL39;RPS10;RPS21
	Formation Of A Pool Of Free 40S Subunits	2.70981e-12	1.29446e-10	11/98	27.5257	RPS17;RPS28;RPS27;RPS29;RPL37A;RPL36A;RPL38;RPL37;RPL39;RPS10;RPS21
	Inflammatory Response	7.45374e-05	0.000536669	7/200	7.52304	BST2;PTGER4;IFITM1;RGS1;RGS16;IRF7;LY6E
	Defense Response To Symbiont	9.0653e-07	6.30794e-05	8/148	12.0109	BST2;IFITM1;IFITM2;STAT1;MX1;RNASE6;IRF7;ISG15
	Negative Regulation Of Viral Process	2.53579e-08	3.02484e-06	7/61	27.0776	BST2;IFITM1;IFITM2;STAT1;MX1;ISG15;ZC3HAV1
	Defense Response To Virus	5.63547e-06	0.000276801	8/189	9.27095	BST2;IFITM1;IFITM2;STAT1;MX1;RNASE6;IRF7;ISG15
	Regulation Of Viral Genome Replication	1.17669e-06	7.558e-05	6/67	20.3248	BST2;IFITM1;IFITM2;MX1;ISG15;ZC3HAV1
	Negative Regulation Of Programmed Cell Death	0.000144788	0.00416889	9/381	5.0796	DNAJA1;TCL1A;HSPA5;CITED2;GLO1;NME2;HSPA1B;HSPD1;HSPA1A
	Influenza Infection	2.60086e-15	1.61513e-12	15/157	23.9874	HSP90AA1;RPL36A;ISG15;RPS17;RPS28;RPS27;RPS29;RPL37A;RPL38;RPL37;RPS10;RPL39;RPS21;POLR2L;HSPA1A
	Cellular Responses To Stress	1.78187e-14	5.53272e-12	25/722	8.94418	CITED2;RPL36A;AREG;DNAJB1;RPS17;HSPH1;UBB;RPL38;RPL37;RPS10;RPL39;HSPA8;HSP90AA1;HSPA5;FOS;DNAJA1;RPS28;RPS27;RPS29;DDIT3;RPL37A;RPS21;HSPA1B;FKBP5;HSPA1A
	Response Of EIF2AK4 (GCN2) To Amino Acid Deficiency	8.99299e-14	1.39616e-11	12/98	30.7163	RPS17;RPS28;RPS27;RPS29;DDIT3;RPL37A;RPL36A;RPL38;RPL37;RPL39;RPS10;RPS21
	Influenza Viral RNA Transcription And Replication	2.27942e-13	2.83104e-11	13/137	23.293	HSP90AA1;RPL36A;RPS17;RPS28;RPS27;RPS29;RPL37A;RPL38;RPL37;RPS10;RPL39;RPS21;POLR2L
	Peptide Chain Elongation	6.22138e-13	5.51925e-11	11/86	31.9492	RPS17;RPS28;RPS27;RPS29;RPL37A;RPL36A;RPL38;RPL37;RPL39;RPS10;RPS21
	Response To Unfolded Protein	9.95074e-13	6.28573e-10	9/44	54.9207	DNAJA1;DNAJB1;HSPA8;HSP90AA1;HSPH1;DDIT3;HSPE1;HSPD1;HSPA1A
	Attenuation Phase	4.42257e-11	1.30782e-09	7/26	77.0931	DNAJB1;HSPA8;HSP90AA1;HSPH1;UBB;HSPA1B;HSPA1A
	Toxoplasmosis	0.00259846	0.0221735	4/112	7.47921	HSPA8;STAT1;HSPA1B;HSPA1A
	MAPK signaling pathway	0.000131558	0.00168394	8/294	5.83604	HSPA8;DUSP1;DDIT3;MAP3K8;FOS;AREG;HSPA1B;HSPA1A
	Regulation Of Apoptotic Process	0.00024887	0.00532288	12/705	3.69505	DNAJA1;TCL1A;HSP90AA1;UBB;HSPA5;CITED2;STAT1;GLO1;NME2;HSPA1B;HSPD1;HSPA1A
	Positive Regulation Of Nucleic Acid-Templated Transcription	0.00766105	0.0642461	8/557	2.9995	CITED2;STAT1;DDIT3;ZBTB16;ZNF318;NME2;IRF7;FOS
	Positive Regulation Of DNA-templated Transcription	0.300471	0.372167	8/1243	1.28611	CITED2;STAT1;DDIT3;ZBTB16;ZNF318;NME2;IRF7;FOS
	Epithelial Mesenchymal Transition	0.642186	0.642186	1/200	0.980099	AREG
	Apoptosis	0.049349	0.104504	3/161	3.78596	DNAJA1;DDIT3;SOD2
	Hypoxia	0.000563387	0.00225355	6/200	6.34794	HSPA5;TIPARP;CITED2;DUSP1;DDIT3;FOS
	p53 Pathway	0.00361887	0.0108566	5/200	5.2083	DDIT3;ZBTB16;RGS16;FOS;TOB1
	UV Response Up	0.00015933	0.000955982	6/158	8.11924	DNAJA1;DNAJB1;POLE3;FOSB;FOS;SOD2
	Human T-cell leukemia virus 1 infection	0.675646	0.697441	1/219	0.893814	FOS
	Antigen processing and presentation	4.91207e-05	0.000898206	5/78	13.9987	HSPA8;HSP90AA1;HSPA5;HSPA1B;HSPA1A
	Type I diabetes mellitus	0.197555	0.383138	1/43	4.68081	HSPD1
	Phagosome	0.181799	0.363597	2/152	2.63307	TUBA1A;SEC61G
	Pathway enrichment in plasma
	Term	P value	Adjusted P value	Overlap	Odds ratio	Genes
	Ribosome	5.56205e-05	0.000638172	8/158	6.60226	RPS27;RPS18;RPS29;RPL27A;RPL36A;RPL38;RPL26;RPS10
	Gene Expression	0.000879256	0.023919	9/296	3.87937	RPS27;RPS18;RPS29;RPL27A;PABPC4;RPL38;RPL26;RPS10;HSPD1
	Peptide Biosynthetic Process	5.56205e-05	0.00382462	8/158	6.60226	RPS27;RPS18;RPS29;RPL27A;PABPC4;RPL38;RPL26;RPS10
	Macromolecule Biosynthetic Process	0.00015491	0.00812722	8/183	5.6519	RPS27;RPS18;RPS29;RPL27A;PABPC4;RPL38;RPL26;RPS10
	Metabolism Of RNA	0.0242966	0.115961	11/666	2.06457	HSPA8;RPS27;RPS29;RPL27A;UBC;RPL36A;HSPB1;RPL38;RPL26;RPS10;HSPA1A
	Interferon Gamma Response	4.79298e-05	0.00032752	9/200	5.85784	SOCS3;PNP;SOCS1;STAT1;ISG15;ITGB7;CD69;HLA-DQA1;ICAM1
	Interferon Alpha Response	0.5575	0.714297	1/97	1.23852	ISG15
	Immune System	1.82456e-08	1.91579e-06	41/1943	3.06766	DDX3X;HSP90AB1;CAB39;CD81;UNC93B1;ICAM1;SOCS3;SOCS1;IRAK1;UBC;TIMP2;PTK2B;ITGB7;LTA4H;ARIH1;HLA-DQA2;HLA-DQA1;TXNDC5;KCMF1;VASP;CTSA;EGR1;HSPA8;UBE2H;HSP90AA1;TGFB1;PRKCB;STAT1;TNFRSF18;MSN;ISG15;FOS;UBE2S;BCL2;PDCD4;IL6ST;DOCK2;YPEL5;HSPA1B;UBE2M;HSPA1A
	Cytokine Signaling In Immune System	9.94389e-08	7.30876e-06	22/702	4.27349	EGR1;HSPA8;HSP90AA1;TGFB1;STAT1;TNFRSF18;MSN;ISG15;FOS;ICAM1;SOCS3;SOCS1;IRAK1;UBC;BCL2;PDCD4;PTK2B;ARIH1;IL6ST;HLA-DQA2;HLA-DQA1;UBE2M
	Innate Immune System	1.73992e-05	0.000399637	23/1035	2.97049	KCMF1;CTSA;HSPA8;HSP90AA1;DDX3X;HSP90AB1;CAB39;CD81;UNC93B1;ISG15;FOS;SOCS1;IRAK1;UBC;BCL2;TIMP2;LTA4H;DOCK2;YPEL5;HSPA1B;TXNDC5;UBE2M;HSPA1A
	Epstein-Barr virus infection	0.000303224	0.00275428	8/202	5.09343	CCND3;IRAK1;STAT1;BCL2;ISG15;HLA-DQA2;HLA-DQA1;ICAM1
	Hematopoietic cell lineage	0.200387	0.281834	2/99	2.46623	HLA-DQA2;HLA-DQA1
	Cell Chemotaxis	0.342801	0.407753	1/50	2.43226	NR4A1
	Response To Cytokine	0.000640625	0.0213068	6/125	6.17381	IRAK1;STAT1;BCL2;TIMP2;ISG15;IL6ST
	Coronavirus disease	9.66215e-09	7.02116e-07	14/232	8.2332	PRKCB;STAT1;RPL36A;ISG15;FOS;RPS27;IRAK1;RPS18;RPS29;RPL27A;RPL38;RPL26;IL6ST;RPS10
	Interferon Alpha/Beta Signaling	0.000340538	0.0046351	5/72	9.1054	SOCS3;EGR1;SOCS1;STAT1;ISG15
	Cellular Responses To Stimuli	3.01052e-12	1.10637e-09	29/736	5.68491	CEBPB;HSP90AB1;RPL36A;AREG;DNAJB1;HSPH1;BAG3;UBC;LMNA;RPL38;RPS10;KDM6B;HSPA8;MBD4;HSP90AA1;FOS;PHC3;DNAJA1;RPS27;EIF2S3;UBE2S;RPS29;RPL27A;ID1;RPL26;ATF3;HSPA1B;FKBP5;HSPA1A
	Interferon Signaling	7.23639e-06	0.000221614	10/200	6.58498	SOCS3;EGR1;SOCS1;STAT1;UBC;ISG15;ARIH1;HLA-DQA2;HLA-DQA1;ICAM1
	Inflammatory bowel disease	0.00213646	0.010125	4/65	7.95414	TGFB1;STAT1;HLA-DQA2;HLA-DQA1
	Rheumatoid arthritis	0.00109916	0.00726113	5/93	6.92515	TGFB1;FOS;HLA-DQA2;HLA-DQA1;ICAM1
	Th17 cell differentiation	3.22828e-06	8.73231e-05	8/107	10.0294	HSP90AA1;TGFB1;HSP90AB1;STAT1;FOS;IL6ST;HLA-DQA2;HLA-DQA1
	Asthma	0.0275051	0.071791	2/31	8.27753	HLA-DQA2;HLA-DQA1
	Allograft rejection	0.0400412	0.0913429	2/38	6.66566	HLA-DQA2;HLA-DQA1
	Adaptive Immune System	0.00343111	0.0271168	14/733	2.43254	VASP;CTSA;UBE2H;CD81;PRKCB;ICAM1;SOCS3;SOCS1;UBE2S;UBC;ITGB7;HLA-DQA2;HLA-DQA1;UBE2M
	Immunoregulatory Interactions Between A Lymphoid And A non-Lymphoid Cell	0.0839992	0.23475	3/123	3.00503	CD81;ITGB7;ICAM1
	TNF-alpha Signaling via NF-kB	8.31108e-20	3.40754e-18	23/200	17.7373	KDM6B;EGR1;DUSP5;CEBPB;TIPARP;DUSP1;FOS;AREG;KLF2;PNRC1;ICAM1;SOCS3;NR4A1;PER1;MARCKS;NFIL3;DNAJB4;FOSB;CD69;IL6ST;SGK1;IER5;ATF3
	Allograft Rejection	0.00148264	0.0055262	7/200	4.45207	CCND3;SOCS1;TGFB1;PRKCB;STAT1;HLA-DQA1;ICAM1
	Translation	0.00254617	0.0210274	8/281	3.60495	RPS27;EIF2S3;RPS29;RPL27A;RPL36A;RPL38;RPL26;RPS10
	SRP-dependent Cotranslational Protein Targeting To Membrane	3.42878e-05	0.000700043	7/108	8.54728	RPS27;RPS29;RPL27A;RPL36A;RPL38;RPL26;RPS10
	Oxidative Phosphorylation	0.814637	0.814637	1/200	0.594357	ECI1
	Cytoplasmic Translation	1.2935e-05	0.00158346	7/93	10.0457	RPS27;RPS18;RPS29;RPL27A;RPL38;RPL26;RPS10
	Formation Of A Pool Of Free 40S Subunits	1.82412e-05	0.000406281	7/98	9.49135	RPS27;RPS29;RPL27A;RPL36A;RPL38;RPL26;RPS10
	Inflammatory Response	0.0869547	0.155006	4/200	2.45862	RGS1;CD48;CD69;ICAM1
	Defense Response To Symbiont	0.127014	0.248387	3/148	2.48377	STAT1;BCL2;ISG15
	Negative Regulation Of Viral Process	0.0921846	0.223262	2/61	4.06246	STAT1;ISG15
	Defense Response To Virus	0.210023	0.303366	3/189	1.93224	STAT1;BCL2;ISG15
	Regulation Of Viral Genome Replication	0.107901	0.236226	2/67	3.68634	DDX3X;ISG15
	Negative Regulation Of Programmed Cell Death	1.97138e-05	0.00200438	13/381	4.46508	DDX3X;HSPB1;SERPINB9;HSPD1;DNAJA1;SOCS3;BAG3;BCL2;PTK2B;IL6ST;HSPA1B;TXNDC5;HSPA1A
	Influenza Infection	8.64262e-08	7.05814e-06	11/157	9.50812	HSP90AA1;TGFB1;RPS27;RPS29;RPL27A;RPL36A;RPL38;ISG15;RPL26;RPS10;HSPA1A
	Cellular Responses To Stress	1.87887e-12	1.10637e-09	29/722	5.804	CEBPB;HSP90AB1;RPL36A;AREG;DNAJB1;HSPH1;BAG3;UBC;LMNA;RPL38;RPS10;KDM6B;HSPA8;MBD4;HSP90AA1;FOS;PHC3;DNAJA1;RPS27;EIF2S3;UBE2S;RPS29;RPL27A;ID1;RPL26;ATF3;HSPA1B;FKBP5;HSPA1A
	Response Of EIF2AK4 (GCN2) To Amino Acid Deficiency	9.35628e-09	1.37537e-06	10/98	14.2914	CEBPB;EIF2S3;RPS27;RPS29;RPL27A;RPL36A;RPL38;RPL26;RPS10;ATF3
	Influenza Viral RNA Transcription And Replication	2.00332e-05	0.000429802	8/137	7.68524	HSP90AA1;RPS27;RPS29;RPL27A;RPL36A;RPL38;RPL26;RPS10
	Peptide Chain Elongation	7.70393e-06	0.000226495	7/86	10.9397	RPS27;RPS29;RPL27A;RPL36A;RPL38;RPL26;RPS10
	Response To Unfolded Protein	2.43935e-12	3.58341e-09	10/44	37.0907	DNAJA1;DNAJB1;HSPA8;HSP90AA1;HSP90AB1;HSPH1;DNAJB4;HSPB1;HSPD1;HSPA1A
	Attenuation Phase	1.43544e-09	2.63762e-07	7/26	45.6243	DNAJB1;HSPA8;HSP90AA1;HSP90AB1;HSPH1;HSPA1B;HSPA1A
	Toxoplasmosis	2.50429e-09	3.9183e-07	11/112	13.7758	HSPA8;SOCS1;TGFB1;IRAK1;STAT1;BCL2;HLA-DQA2;HLA-DQA1;HSPA1B;GNAI2;HSPA1A
	MAPK signaling pathway	3.59477e-09	3.9183e-07	16/294	7.45343	HSPA8;DUSP5;MAP2K2;JUND;TGFB1;PRKCB;DUSP1;VEGFB;HSPB1;FOS;AREG;NR4A1;IRAK1;RAPGEF2;HSPA1B;HSPA1A
	Regulation Of Apoptotic Process	8.88243e-05	0.0048327	17/705	3.15373	EGR1;HSP90AA1;DDX3X;STAT1;HSPB1;SERPINB9;HSPD1;DNAJA1;SOCS3;BAG3;BCL2;PTK2B;IL6ST;SGK1;HSPA1B;TXNDC5;HSPA1A
	MHC Class II Antigen Presentation	0.0565345	0.196739	3/104	3.57377	CTSA;HLA-DQA2;HLA-DQA1
	Positive Regulation Of Nucleic Acid-Templated Transcription	0.00722752	0.0703128	11/557	2.49081	EGR1;CEBPB;MAP2K2;TGFB1;MDFIC;NFIL3;STAT1;FOS;RUNX2;TRIM44;KLF2
	Positive Regulation Of DNA-templated Transcription	0.00163023	0.028853	21/1243	2.19061	KDM6B;EGR1;CSRNP1;CEBPB;MAP2K2;JUND;TGFB1;DDX3X;CD81;STAT1;BHLHA15;FOS;RUNX2;KLF2;NR4A1;PER1;MDFIC;NFIL3;IER5;ATF3;TRIM44
	Epithelial Mesenchymal Transition	0.234061	0.369097	3/200	1.82333	TGFB1;BASP1;AREG
	Apoptosis	0.000414571	0.0024282	7/161	5.59063	DNAJA1;LMNA;TIMP2;PDCD4;HSPB1;CD69;ATF3
	Extracellular Matrix Organization	0.0973253	0.249244	5/291	2.10945	CRTAP;TGFB1;TIMP2;ITGB7;ICAM1
	Hypoxia	0.00148264	0.0055262	7/200	4.45207	NFIL3;TIPARP;DUSP1;BCL2;FOS;ATF3;PNRC1
	p53 Pathway	4.79298e-05	0.00032752	9/200	5.85784	CCND3;SOCS1;TGFB1;IRAK1;CD81;CCNG1;FOS;IER5;ATF3
	UV Response Up	9.22299e-08	1.89071e-06	11/158	9.44296	DNAJA1;NR4A1;DNAJB1;CCND3;EIF2S3;FOSB;FOS;IL6ST;ATF3;ICAM1;GLS
	Cell adhesion molecules	0.0356877	0.0884081	4/148	3.35532	ITGB7;HLA-DQA2;HLA-DQA1;ICAM1
	Viral myocarditis	0.0138189	0.0436597	3/60	6.3466	HLA-DQA2;HLA-DQA1;ICAM1
	Human T-cell leukemia virus 1 infection	0.000519424	0.00419387	8/219	4.67901	EGR1;CCND3;MAP2K2;TGFB1;FOS;HLA-DQA2;HLA-DQA1;ICAM1
	Antigen processing and presentation	4.00565e-06	8.73231e-05	7/78	12.1773	HSPA8;HSP90AA1;HSP90AB1;HLA-DQA2;HLA-DQA1;HSPA1B;HSPA1A
	Graft-versus-host disease	0.0479971	0.099651	2/42	5.99788	HLA-DQA2;HLA-DQA1
	Type I diabetes mellitus	0.00552387	0.023344	3/43	9.05168	HLA-DQA2;HLA-DQA1;HSPD1
	Autoimmune thyroid disease	0.0724288	0.1373	2/53	4.7016	HLA-DQA2;HLA-DQA1
	Antigen Processing And Presentation Of Exogenous Peptide Antigen	0.0275051	0.162009	2/31	8.27753	HLA-DQA2;HLA-DQA1
	Phagosome	0.362984	0.441366	2/152	1.59055	HLA-DQA2;HLA-DQA1
	Pathway enrichment in NK
	Term	P value	Adjusted P value	Overlap	Odds ratio	Genes
	Ribosome	0.747938	0.781098	1/158	0.728411	RPS10
	Gene Expression	0.00112764	0.0262095	9/296	3.7363	HNRNPL;GALNT2;ALYREF;GZMA;HNRNPD;TSPAN5;KPNA4;RPS10;GSPT1
	Peptide Biosynthetic Process	0.397667	0.463567	2/158	1.47481	RPS10;GSPT1
	Macromolecule Biosynthetic Process	0.471228	0.524894	2/183	1.26949	RPS10;GSPT1
	Metabolism Of RNA	0.517874	0.615071	6/666	1.04339	HNRNPL;ALYREF;TSR3;HNRNPD;RPS10;GSPT1
	Interferon Gamma Response	1.07979e-14	4.31916e-13	19/200	13.3915	CD74;AUTS2;STAT1;GZMA;MX1;EIF2AK2;UBE2L6;ISG15;IFI35;PARP14;HLA-DMA;IRF4;EPSTI1;PDE4B;PELI1;CD38;XAF1;HLA-DRB1;LY6E
	Interferon Alpha Response	1.63772e-07	3.27545e-06	9/97	12.3095	CD74;MX1;EPSTI1;EIF2AK2;UBE2L6;ISG15;IFI35;PARP14;LY6E
	Immune System	1.18857e-14	7.1314e-12	53/1943	4.19163	ITGB1;CD81;CBLB;UBE2L6;PTPN22;IFI35;LGALS3;RPS6KA3;GNLY;COTL1;CTLA4;KPNA4;CPNE3;CTSD;JAK3;HLA-DPA1;DUSP4;LAG3;DNM2;IRF4;PELI1;ORAI1;IL6ST;CD63;CEBPD;CAB39;CUL3;IFI6;FOXO1;KIR2DL4;MALT1;HLA-DMA;BCL2L11;N4BP1;CTSA;EGR1;CD74;PTPN18;UBE2H;ATP8B4;KLRC2;ERAP2;STAT1;ZBTB16;MX1;EIF2AK2;ISG15;UBE2S;HLA-DRA;TAB2;XAF1;HLA-DRB1;ITM2C
	Cytokine Signaling In Immune System	3.90086e-10	1.17026e-07	26/702	5.01073	ITGB1;CEBPD;IFI6;UBE2L6;IFI35;FOXO1;RPS6KA3;BCL2L11;KPNA4;JAK3;N4BP1;HLA-DPA1;DUSP4;EGR1;PTPN18;STAT1;MX1;EIF2AK2;ISG15;IRF4;PELI1;HLA-DRA;TAB2;IL6ST;XAF1;HLA-DRB1
	Innate Immune System	0.000247141	0.0105918	21/1035	2.56328	CTSA;DUSP4;CD63;ATP8B4;KLRC2;CAB39;CD81;UBE2L6;ISG15;MALT1;DNM2;LGALS3;RPS6KA3;GNLY;COTL1;PELI1;CPNE3;TAB2;CTSD;N4BP1;ITM2C
	Epstein-Barr virus infection	1.99326e-07	4.22572e-05	12/202	7.7033	ENTPD1;HLA-DMA;BCL2L11;STAT1;EIF2AK2;HLA-DRA;ISG15;TAB2;RBPJ;JAK3;HLA-DRB1;HLA-DPA1
	Hematopoietic cell lineage	0.000221357	0.00391064	6/99	7.62372	HLA-DMA;ITGA1;HLA-DRA;CD38;HLA-DRB1;HLA-DPA1
	Cell Chemotaxis	0.352681	0.434537	1/50	2.3467	HMGB2
	Response To Cytokine	1.32693e-05	0.00135347	8/125	8.16783	CD74;STAT1;MX1;EIF2AK2;ISG15;IL6ST;XAF1;JAK3
	Coronavirus disease	0.00413823	0.0337425	7/232	3.67373	STAT1;MX1;EIF2AK2;ISG15;TAB2;IL6ST;RPS10
	Interferon Alpha/Beta Signaling	1.99103e-07	2.38924e-05	8/72	14.972	EGR1;IRF4;STAT1;MX1;IFI6;ISG15;IFI35;XAF1
	Cellular Responses To Stimuli	0.188401	0.414303	9/736	1.44178	RPS6KA3;CEBPB;CBX4;UBE2S;CITED2;CUL3;ETS1;RPS10;FKBP5
	Interferon Signaling	2.26266e-09	4.52532e-07	14/200	9.29783	EGR1;STAT1;MX1;IFI6;EIF2AK2;UBE2L6;ISG15;IFI35;IRF4;HLA-DRA;KPNA4;XAF1;HLA-DRB1;HLA-DPA1
	Inflammatory bowel disease	0.000248162	0.00404695	5/65	9.80506	HLA-DMA;STAT1;HLA-DRA;HLA-DRB1;HLA-DPA1
	Rheumatoid arthritis	0.000157141	0.00302853	6/93	8.15197	HLA-DMA;ACP5;CTLA4;HLA-DRA;HLA-DRB1;HLA-DPA1
	Th17 cell differentiation	4.19511e-06	0.00025015	8/107	9.66171	HLA-DMA;IRF4;STAT1;HLA-DRA;IL6ST;JAK3;HLA-DRB1;HLA-DPA1
	Asthma	0.000141757	0.00300524	4/31	17.357	HLA-DMA;HLA-DRA;HLA-DRB1;HLA-DPA1
	Allograft rejection	0.000317244	0.00480397	4/38	13.7786	HLA-DMA;HLA-DRA;HLA-DRB1;HLA-DPA1
	Adaptive Immune System	2.14705e-08	3.22058e-06	24/733	4.34331	CTSA;ITGB1;CD74;LAG3;UBE2H;ERAP2;CD81;CUL3;ZBTB16;CBLB;UBE2L6;PTPN22;KIR2DL4;MALT1;DNM2;HLA-DMA;UBE2S;ORAI1;HLA-DRA;CTLA4;TAB2;CTSD;HLA-DRB1;HLA-DPA1
	Immunoregulatory Interactions Between A Lymphoid And A non-Lymphoid Cell	0.0910657	0.331495	3/123	2.89809	ITGB1;CD81;KIR2DL4
	Positive Regulation Of Leukocyte Mediated Cytotoxicity	0.00977324	0.101751	3/51	7.27169	KLRC2;HLA-DRA;HLA-DRB1
	TNF-alpha Signaling via NF-kB	1.39475e-06	1.85967e-05	11/200	7.05526	DUSP4;EGR1;DUSP5;CEBPB;PFKFB3;CEBPD;NFIL3;PDE4B;FOSB;IL6ST;PHLDA1
	Allograft Rejection	0.000359626	0.0023975	8/200	4.95833	MAP4K1;CD74;HLA-DMA;IRF4;STAT1;GZMA;HLA-DRA;ETS1
	Translation	0.603271	0.630652	2/234	0.98785	RPS10;GSPT1
	SRP-dependent Cotranslational Protein Targeting To Membrane	0.609681	0.666906	1/108	1.07151	RPS10
	Oxidative Phosphorylation	0.103267	0.248447	2/63	3.78986	NDUFA13;CHCHD10
	Cytoplasmic Translation	0.555062	0.58844	1/93	1.24716	RPS10
	Formation Of A Pool Of Free 40S Subunits	0.574064	0.637849	1/98	1.18257	RPS10
	Inflammatory Response	0.0958985	0.213108	4/200	2.37061	RGS1;PDE4B;EIF2AK2;LY6E
	Defense Response To Symbiont	0.00936511	0.101313	5/148	4.09674	STAT1;MX1;IFI6;EIF2AK2;ISG15
	Negative Regulation Of Viral Process	0.000183782	0.00771884	5/61	10.5075	STAT1;MX1;EIF2AK2;ISG15;N4BP1
	Defense Response To Virus	0.0244183	0.162941	5/189	3.17725	STAT1;MX1;IFI6;EIF2AK2;ISG15
	Regulation Of Viral Genome Replication	0.0027124	0.0455683	4/67	7.42519	MX1;EIF2AK2;ISG15;N4BP1
	Negative Regulation Of Programmed Cell Death	0.000499083	0.0167698	11/381	3.57069	RPS6KA3;CD74;CBX4;CITED2;ANXA5;IFI6;CD38;IL6ST;FOXO1;MALT1;PTMS
	Influenza Infection	0.0476496	0.26472	4/157	3.04351	EIF2AK2;KPNA4;ISG15;RPS10
	Cellular Responses To Stress	0.174598	0.407622	9/722	1.47116	RPS6KA3;CEBPB;CBX4;UBE2S;CITED2;CUL3;ETS1;RPS10;FKBP5
	Response Of EIF2AK4 (GCN2) To Amino Acid Deficiency	0.208058	0.424068	2/98	2.40387	CEBPB;RPS10
	Influenza Viral RNA Transcription And Replication	0.69708	0.735058	1/137	0.841784	RPS10
	Peptide Chain Elongation	0.527035	0.618511	1/86	1.35034	RPS10
	Toxoplasmosis	5.89977e-06	0.00025015	8/112	9.19487	ITGB1;HLA-DMA;STAT1;HLA-DRA;TAB2;HLA-DRB1;HLA-DPA1;GNAI2
	MAPK signaling pathway	0.0429626	0.168668	6/294	2.4375	DUSP4;MAP4K1;RPS6KA3;DUSP5;MAP2K2;TAB2
	Regulation Of Apoptotic Process	2.13697e-09	3.05159e-06	25/705	4.75631	ITGB1;CITED2;IFI6;IKZF3;FOXO1;MALT1;PTMS;RPS6KA3;BCL2L11;TCTN3;CTLA4;CD38;PHLDA1;CTSD;JAK3;EGR1;CD74;CBX4;STAT1;DAPK2;GZMA;ANXA5;DNM2;JMY;IL6ST
	MHC Class II Antigen Presentation	2.98981e-07	2.98981e-05	9/104	11.3985	CTSA;CD74;LAG3;HLA-DMA;HLA-DRA;CTSD;HLA-DRB1;HLA-DPA1;DNM2
	Positive Regulation Of Nucleic Acid-Templated Transcription	8.11257e-08	3.07093e-05	20/557	4.69566	EGR1;CD74;SMARCC1;CEBPB;MAP2K2;CITED2;STAT1;ZBTB16;TAF10;HMGB2;ETS1;TRERF1;FOXO1;DNM2;NFIL3;IRF4;HNRNPD;CD38;HLA-DRB1;RNF187
	Positive Regulation Of DNA-templated Transcription	8.60205e-08	3.07093e-05	31/1243	3.353	CEBPB;CD81;CITED2;HMGB2;RBPJ;ETS1;FOXO1;PTMS;RPS6KA3;NFIL3;CD38;EGR1;CD74;SMARCC1;MAP2K2;AUTS2;STAT1;ZBTB16;ALYREF;TAF10;CHCHD10;TRERF1;DNM2;IRF4;ASXL2;HNRNPD;LPIN1;LPIN2;HLA-DRB1;SSBP4;RNF187
	Epithelial Mesenchymal Transition	0.825575	0.825575	1/200	0.573449	ITGB1
	Apoptosis	0.0513936	0.146839	4/161	2.96536	LGALS3;BCL2L11;HMGB2;CD38
	Extracellular Matrix Organization	0.108775	0.350889	5/291	2.03349	ITGB1;CAPNS1;ITGA1;ITGAE;CTSD
	Hypoxia	0.0301644	0.109689	5/200	2.99634	PFKFB3;NFIL3;CITED2;RBPJ;ETS1
	p53 Pathway	0.250026	0.384655	3/200	1.75844	CD81;ZBTB16;CTSD
	UV Response Up	0.0485709	0.146839	4/158	3.02359	ABCB1;BCL2L11;FOSB;IL6ST
	Cell adhesion molecules	0.00183913	0.0162457	6/148	4.9806	ITGB1;HLA-DMA;HLA-DRA;CTLA4;HLA-DRB1;HLA-DPA1
	Viral myocarditis	0.00180825	0.0162457	4/60	8.3563	HLA-DMA;HLA-DRA;HLA-DRB1;HLA-DPA1
	Human T-cell leukemia virus 1 infection	0.000655489	0.0077202	8/219	4.50748	EGR1;HLA-DMA;MAP2K2;HLA-DRA;ETS1;JAK3;HLA-DRB1;HLA-DPA1
	Antigen processing and presentation	5.05622e-06	0.00025015	7/78	11.7336	CD74;HLA-DMA;KLRC2;HLA-DRA;KIR2DL4;HLA-DRB1;HLA-DPA1
	Graft-versus-host disease	0.00046829	0.00661851	4/42	12.3258	HLA-DMA;HLA-DRA;HLA-DRB1;HLA-DPA1
	Type I diabetes mellitus	0.000512863	0.00679543	4/43	12.0091	HLA-DMA;HLA-DRA;HLA-DRB1;HLA-DPA1
	Autoimmune thyroid disease	9.37306e-05	0.00248386	5/53	12.2638	HLA-DMA;CTLA4;HLA-DRA;HLA-DRB1;HLA-DPA1
	Antigen Processing And Presentation Of Exogenous Peptide Antigen	2.36291e-07	4.82033e-05	6/31	28.458	HLA-DMA;HLA-DRA;CTSD;HLA-DRB1;HLA-DPA1;DNM2
	Phagosome	0.0104311	0.0670118	5/152	3.98445	ITGB1;HLA-DMA;HLA-DRA;HLA-DRB1;HLA-DPA1
	Pathway enrichment in fibroblast
	Term	P value	Adjusted P value	Overlap	Odds ratio	Genes
	Pathway enrichment in endothelial
	Term	P value	Adjusted P value	Overlap	Odds ratio	Genes
	Ribosome	0.0835673	0.106358	1/158	12.6318	RPS26
	Gene Expression	0.151307	0.16281	1/296	6.67593	RPS26
	Peptide Biosynthetic Process	0.0835673	0.10183	1/158	12.6318	RPS26
	Macromolecule Biosynthetic Process	0.096192	0.113457	1/183	10.883	RPS26
	Interferon Gamma Response	0.104686	0.104686	1/200	9.94472	ISG15
	Interferon Alpha Response	0.0520874	0.102717	1/97	20.7219	ISG15
	Immune System	0.290496	0.36723	2/1943	2.06629	HECW2;ISG15
	Cytokine Signaling In Immune System	0.325065	0.389176	1/702	2.7515	ISG15
	Innate Immune System	0.442703	0.494352	1/1035	1.83317	ISG15
	Epstein-Barr virus infection	0.105681	0.11381	1/202	9.84478	ISG15
	Response To Cytokine	0.0666572	0.0863727	1/125	16.0202	ISG15
	Coronavirus disease	0.00687775	0.0481443	2/232	19.0908	RPS26;ISG15
	Interferon Alpha/Beta Signaling	0.0389042	0.09654	1/72	28.0535	ISG15
	Interferon Signaling	0.104686	0.167	1/200	9.94472	ISG15
	Adaptive Immune System	0.336899	0.389176	1/733	2.63074	HECW2
	Translation	0.121457	0.137105	1/234	8.47897	RPS26
	Cytoplasmic Translation	0.0499892	0.0713024	1/93	21.6272	RPS26
	Defense Response To Symbiont	0.0784727	0.0968862	1/148	13.498	ISG15
	Negative Regulation Of Viral Process	0.033051	0.054298	1/61	33.215	ISG15
	Defense Response To Virus	0.0991983	0.115522	1/189	10.5324	ISG15
	Regulation Of Viral Genome Replication	0.0362476	0.0579962	1/67	30.1864	ISG15
	Negative Regulation Of Programmed Cell Death	0.190732	0.199401	1/381	5.16026	ANGPTL4
	Influenza Infection	0.083059	0.142691	1/157	12.7135	ISG15
	Regulation Of Apoptotic Process	0.0552733	0.0758977	2/705	6.09641	IGFBP3;ANGPTL4
	Epithelial Mesenchymal Transition	0.104686	0.104686	1/200	9.94472	IGFBP3
	Hypoxia	0.00515702	0.0206281	2/200	22.2121	IGFBP3;ANGPTL4
	Cell adhesion molecules	0.0784727	0.106358	1/148	13.498	NRCAM
	Pathway enrichment in mast
	Term	P value	Adjusted P value	Overlap	Odds ratio	Genes
	Ribosome	0.0540142	0.0779545	1/158	21.0573	RPL26
	Gene Expression	0.0991259	0.108738	1/296	11.1288	RPL26
	Peptide Biosynthetic Process	0.0540142	0.0634842	1/158	21.0573	RPL26
	Macromolecule Biosynthetic Process	0.0623272	0.0723156	1/183	18.1419	RPL26
	Metabolism Of RNA	0.211092	0.217123	1/666	4.84411	RPL26
	Coronavirus disease	0.0784393	0.0866961	1/232	14.2583	RPL26
	Cellular Responses To Stimuli	0.0251123	0.0749038	2/736	10.4954	RPL26;AREG
	TNF-alpha Signaling via NF-kB	0.00202161	0.00808645	2/200	39.9899	AREG;PNRC1
	Translation	0.0790919	0.088917	1/234	14.1345	RPL26
	SRP-dependent Cotranslational Protein Targeting To Membrane	0.0371984	0.0749038	1/108	30.9751	RPL26
	Cytoplasmic Translation	0.032104	0.0430431	1/93	36.0525	RPL26
	Formation Of A Pool Of Free 40S Subunits	0.0338047	0.0749038	1/98	34.1856	RPL26
	Inflammatory Response	0.079744	0.0890967	1/236	14.0128	THBS1
	Negative Regulation Of Programmed Cell Death	0.125984	0.13493	1/381	8.60219	THBS1
	Influenza Infection	0.0536803	0.0840214	1/157	21.1934	RPL26
	Cellular Responses To Stress	0.0242225	0.0749038	2/722	10.7072	RPL26;AREG
	Response Of EIF2AK4 (GCN2) To Amino Acid Deficiency	0.0338047	0.0749038	1/98	34.1856	RPL26
	Influenza Viral RNA Transcription And Replication	0.0469825	0.0780632	1/137	24.3346	RPL26
	Peptide Chain Elongation	0.0297187	0.0749038	1/86	39.0353	RPL26
	MAPK signaling pathway	0.00430724	0.064951	2/294	26.9877	JUND;AREG
	Regulation Of Apoptotic Process	0.222166	0.231103	1/705	4.56652	THBS1
	Positive Regulation Of DNA-templated Transcription	0.361878	0.365921	1/1243	2.51624	JUND
	Epithelial Mesenchymal Transition	0.00202161	0.00808645	2/200	39.9899	AREG;THBS1
	Extracellular Matrix Organization	0.0975242	0.113254	1/291	11.3236	THBS1
	Hypoxia	0.0679443	0.0679443	1/200	16.5779	PNRC1
	Phagosome	0.0520097	0.0779545	1/152	21.9007	THBS1
	Abbreviations: CRC, colorectal cancer; DEG, differentially expressed gene; MSI, microsatellite instability; MSI-H, microsatellite instability-high; MSS, microsatellite stable.

## Sheet: Supplementary Table S5 (APC)
	Supplementary Table S5. Pathway enrichment of cell type-specific DEGs according to genetic status in scRNA-seq data of 30 human CRCs
	APC WT
	Pathway enrichment in epithelial
	Term	P value	Adjusted P value	Overlap	Odds ratio	Genes
	Neutrophil Degranulation	9.33422e-15	1.00063e-11	47/468	4.30239	PIGR;CD63;GRN;SERPINA1;TINAGL1;B4GALT1;ROCK1;TMEM179B;SNAP23;UBR4;TCIRG1;SRP14;CST3;CYB5R3;CTSH;QSOX1;B2M;CTSD;CD55;AOC1;GSN;TMEM30A;ANXA2;FUCA1;RNASET2;PLAUR;HLA-C;ADAM10;CYBA;HLA-A;RHOF;LYZ;RNASE1;CKAP4;SERPINB6;VAMP8;BST2;CEACAM1;PKM;VAPA;SLPI;TMBIM1;LCN2;CYSTM1;S100P;YPEL5;VCL
	Immune System	9.28159e-14	4.97493e-11	109/1943	2.42478	APP;TMEM179B;CLSTN1;UBE3A;IFI35;SRP14;MT2A;B2M;PDIA3;MAP2K1;WSB1;UBE2E3;HLA-C;ADAM10;LMO7;CYBA;HLA-A;HLA-F;RNASE1;PIAS1;HLA-E;SLPI;IFI27;VCL;IFNAR1;UBR4;PLD3;UBE2J1;CYB5R3;TNFRSF14;SEC31A;FUCA1;ISG15;LYZ;NFKB2;BST2;ISG20;LCN2;HLA-DRA;SDC1;CYSTM1;XAF1;HLA-DRB1;LGMN;ITGB1;PIGR;CDKN1A;SERPINA1;TINAGL1;B4GALT1;SNAP23;TCIRG1;TRIM8;PPP3CA;CASP4;CTSH;MUC13;QSOX1;TIMP1;ARIH1;CTSD;ANXA1;ANXA2;RNASET2;PLAU…
	Interferon Signaling	1.01192e-12	3.61593e-10	28/200	6.12036	SP100;CAMK2D;IFI6;IFI35;TRIM8;MT2A;FLNB;ARIH1;GBP2;B2M;RANBP2;STAT1;MX1;HLA-C;ISG15;HLA-A;HLA-F;PML;HLA-E;PIAS1;BST2;ISG20;IFI27;IRF7;HLA-DRA;XAF1;HLA-DRB1;IFNAR1
	Interferon Gamma Response	3.63186e-11	1.70697e-09	26/200	5.59547	LGALS3BP;CDKN1A;SPPL2A;IFI35;MT2A;HLA-DMA;CASP4;TNFSF10;B2M;CD74;SP110;STAT1;MX1;ISG15;HLA-A;PARP14;PML;BST2;VAMP8;ISG20;IFI27;PELI1;IRF7;XAF1;HLA-DRB1;LY6E
	Innate Immune System	2.8951e-11	7.75887e-09	67/1035	2.70011	PIGR;APP;SERPINA1;TINAGL1;B4GALT1;TMEM179B;SNAP23;TCIRG1;SRP14;PPP3CA;CASP4;CTSH;MUC13;QSOX1;B2M;CTSD;MAP2K1;ANXA2;RNASET2;PLAUR;HLA-C;ADAM10;CYBA;HLA-A;RHOF;RNASE1;DUSP6;CKAP4;SERPINB6;HLA-E;VAMP8;CEACAM1;PKM;SLPI;TMBIM1;PELI1;IRF7;CD46;VCL;CD63;GRN;ROCK1;UNC93B1;UBR4;PLD3;CST3;MUC1;CYB5R3;IFI16;WASF2;CD55;AOC1;GSN;TMEM30A;FUCA1;ISG15;LYZ;NFKB2;BST2;MYO1E;VAPA;LCN2;PKN2;CYSTM1;S100P;YPEL5;LGMN
	Translation	0.948097	0.979754	4/281	0.515822	SRPRA;MRPL36;RPS4Y1;SRP14
	Cap-dependent Translation Initiation	0.95884	0.984556	1/116	0.311498	RPS4Y1
	L13a-mediated Translational Silencing Of Ceruloplasmin Expression	0.94868	0.979754	1/108	0.334926	RPS4Y1
	GTP Hydrolysis And Joining Of 60S Ribosomal Subunit	0.950075	0.980251	1/109	0.331807	RPS4Y1
	Formation Of A Pool Of Free 40S Subunits	0.932391	0.96947	1/98	0.369645	RPS4Y1
	TNF-alpha Signaling via NF-kB	0.000114384	0.000597339	16/200	3.19255	KDM6B;NFAT5;CDKN1A;B4GALT1;LAMB3;TIPARP;PLK2;PLAUR;SAT1;NFKB2;TUBB2A;ZC3H12A;CCNL1;MXD1;PDLIM5;NFE2L2
	Regulation Of T Cell Tolerance Induction	0.15173	0.395336	1/6	7.20519	TGFBR2
	RUNX1 And FOXP3 Control Development Of Regulatory T Lymphocytes (Tregs)	0.239887	0.560258	1/10	4.00206	RUNX1
	IL-2/STAT5 Signaling	0.000353197	0.00166003	15/199	2.98732	RABGAP1L;AHNAK;ANXA4;AHR;SLC1A5;DHRS3;CKAP4;SERPINB6;MYO1E;MUC1;CDCP1;TNFSF10;ITGA6;MXD1;PLEC
	Antigen processing and presentation	7.74301e-06	0.000884519	11/78	6.0071	PDIA3;CD74;HLA-DMA;HLA-C;HLA-DRA;HLA-A;HLA-F;B2M;HLA-DRB1;HLA-E;LGMN
	Th1 and Th2 cell differentiation	0.104068	0.327935	5/92	2.07711	PPP3CA;HLA-DMA;STAT1;HLA-DRA;HLA-DRB1
	Interferon Alpha Response	6.92182e-09	1.08442e-07	16/97	7.29096	LGALS3BP;CD74;SP110;MX1;HLA-C;ISG15;IFI35;TENT5A;PARP14;BST2;ISG20;IFI27;IRF7;GBP2;B2M;LY6E
	Interferon Alpha/Beta Signaling	6.70314e-11	1.43715e-08	16/72	10.5595	STAT1;MX1;IFI6;HLA-C;ISG15;IFI35;HLA-A;HLA-F;HLA-E;BST2;ISG20;IFI27;IRF7;GBP2;XAF1;IFNAR1
	ISG15 Antiviral Mechanism	0.0159164	0.147216	6/75	3.15156	RANBP2;STAT1;MX1;FLNB;ISG15;ARIH1
	Antiviral Mechanism By IFN-stimulated Genes	0.0249614	0.198212	6/83	2.82296	RANBP2;STAT1;MX1;FLNB;ISG15;ARIH1
	Cytokine Signaling In Immune System	1.14789e-08	1.75791e-06	47/702	2.73137	ITGB1;APP;CDKN1A;SP100;CAMK2D;CLSTN1;IFI6;IFI35;TRIM8;MT2A;MUC1;FLNB;TNFRSF14;CSK;TIMP1;ARIH1;GBP2;B2M;RANBP2;PTPN18;MAP2K1;ANXA1;ANXA2;STAT1;MX1;HLA-C;ISG15;PTPN12;HLA-A;HLA-F;DUSP6;PML;PIAS1;NFKB2;HLA-E;BST2;ISG20;IFI27;PELI1;LCN2;IRF7;HLA-DRA;SDC1;PKN2;XAF1;HLA-DRB1;IFNAR1
	Influenza A	0.000835855	0.0133245	13/172	2.98861	MAP2K1;STAT1;TMPRSS4;MX1;TMPRSS2;PML;RAB11A;HLA-DMA;TNFSF10;IRF7;HLA-DRA;HLA-DRB1;IFNAR1
	Epstein-Barr virus infection	0.000414034	0.00844386	15/202	2.93894	PDIA3;CDKN1A;STAT1;HLA-C;ISG15;HLA-A;HLA-F;HLA-E;NFKB2;HLA-DMA;IRF7;HLA-DRA;B2M;HLA-DRB1;IFNAR1
	Asthma	0.0505474	0.220941	3/31	3.86969	HLA-DMA;HLA-DRA;HLA-DRB1
	Allograft rejection	6.20971e-05	0.00336566	7/38	8.2153	HLA-DMA;HLA-C;HLA-DRA;HLA-A;HLA-F;HLA-DRB1;HLA-E
	Graft-versus-host disease	0.000120901	0.00468059	7/42	7.27491	HLA-DMA;HLA-C;HLA-DRA;HLA-A;HLA-F;HLA-DRB1;HLA-E
	Inflammatory Response	0.003215	0.00888853	13/200	2.53743	CDKN1A;CD82;PLAUR;AHR;BST2;SELENOS;TNFSF10;IRF7;TIMP1;MXD1;CD55;IFNAR1;LY6E
	Response To Cytokine	3.47084e-05	0.00981208	13/125	4.25309	APP;NFAT5;CD74;SP100;ANXA1;STAT1;MX1;ISG15;PML;NFKB2;BST2;TIMP1;XAF1
	Defense Response To Symbiont	0.00070776	0.0344972	12/148	3.22301	BST2;ISG20;IFI27;IFI16;STAT1;PLA2G10;MX1;IRF7;IFI6;ISG15;GBP2;RNASE1
	Negative Regulation Of Viral Process	0.000227216	0.0195554	8/61	5.4957	HEXIM1;BST2;ISG20;SLPI;IFI16;STAT1;MX1;ISG15
	Response To Interferon-Beta	0.00098605	0.0385648	5/29	7.55403	BST2;IFI16;STAT1;XAF1;IFNAR1
	HSF1-dependent Transactivation	0.627712	0.784943	1/36	1.02772	CAMK2D
	Signaling By Receptor Tyrosine Kinases	0.000496228	0.0183433	27/496	2.12693	ITGB1;ROCK1;SPINT2;TCIRG1;POLR2A;ERBB3;ERBB2;CSK;WASF2;PSENEN;USP8;PTPN18;MAP2K1;GALNT3;LAMB3;STAT1;TCF12;ADAM10;CYBA;PTPN12;RNASE1;DUSP6;SPINT1;COPS2;PKN2;COL9A3;MXD4
	G2-M Checkpoint	0.793198	0.846114	4/200	0.732072	MT2A;ATF5;SRSF10;PML
	Regulation Of Actin Filament-Based Process	0.0409404	0.246252	5/70	2.7833	BST2;ROCK1;HIP1R;EZR;CORO1A
	Peptidyl-Tyrosine Dephosphorylation	0.00735259	0.115202	4/29	5.79039	PTPN18;PTPN12;PTPRF;DUSP6
	Intestinal immune network for IgA production	0.0404116	0.191291	4/48	3.28678	PIGR;HLA-DMA;HLA-DRA;HLA-DRB1
	IL-17 signaling pathway	0.924513	0.96331	1/94	0.385623	LCN2
	SARS-CoV Infections	0.000194929	0.00835855	23/369	2.45274	RANBP2;ITGB1;ROCK1;STAT1;HLA-C;TMPRSS2;ISG15;HLA-A;HLA-F;RPS4Y1;PARP14;ATP1B1;HSPG2;HLA-E;TJP1;MAP1LC3B;MGAT5;IRF7;SDC1;AGRN;B2M;IFNAR1;NFE2L2
	SARS-CoV-2-host Interactions	0.00270152	0.0592066	13/196	2.59343	RANBP2;STAT1;HLA-C;ISG15;HLA-A;HLA-F;RPS4Y1;HLA-E;TJP1;MAP1LC3B;IRF7;B2M;IFNAR1
	Cell adhesion molecules	5.06134e-05	0.00336566	14/148	3.83118	ITGB1;HLA-C;HLA-A;HLA-F;GLG1;PTPRF;HLA-E;HLA-DMA;CDH1;HLA-DRA;SDC1;ITGA6;HLA-DRB1;NECTIN2
	Hypoxia	0.00113404	0.00422148	14/200	2.75267	ERO1A;ERRFI1;CDKN1A;WSB1;ANXA2;TIPARP;HEXA;SLC2A1;PLAUR;ISG20;SELENBP1;MT2A;S100A4;MT1E
	Viral myocarditis	0.000202135	0.0060865	8/60	5.60167	HLA-DMA;HLA-C;HLA-DRA;HLA-A;HLA-F;CD55;HLA-DRB1;HLA-E
	Hematopoietic cell lineage	0.130643	0.364994	5/99	1.92174	HLA-DMA;HLA-DRA;ITGA6;HLA-DRB1;CD55
	MHC Class II Antigen Presentation	0.00725813	0.0984901	8/104	3.02736	CD74;HLA-DMA;HLA-DRA;CTSH;CTSD;HLA-DRB1;SEC31A;LGMN
	Translocation Of ZAP-70 To Immunological Synapse	0.0760114	0.370383	2/17	4.80989	HLA-DRA;HLA-DRB1
	Adaptive Immune System	0.00558681	0.0872942	32/733	1.68229	ITGB1;CLSTN1;SNAP23;UBR4;UBE3A;UBE2J1;PPP3CA;HLA-DMA;CTSH;TNFRSF14;CSK;B2M;CTSD;SEC31A;PDIA3;CD74;WSB1;UBE2E3;HLA-C;LMO7;CYBA;HLA-A;BTN3A2;HLA-F;RNASE1;HLA-E;VAMP8;HLA-DRA;PKN2;HLA-DRB1;NECTIN2;LGMN
	Allograft Rejection	0.00845731	0.0172823	12/200	2.32526	CD74;HLA-DMA;STAT1;CDKN2A;IRF7;HLA-DRA;CSK;HLA-A;TIMP1;GBP2;B2M;HLA-E
	Epithelial Mesenchymal Transition	0.0942056	0.163988	9/200	1.70661	ITGB1;DST;FUCA1;PLAUR;SDC1;QSOX1;TIMP1;PPIB;SAT1
	Apoptosis	0.000447988	0.00191413	13/161	3.21257	APP;CDKN1A;ANXA1;GSN;ROCK1;BIK;SAT1;ISG20;ERBB3;CASP4;ERBB2;TNFSF10;TIMP1
	Extracellular Matrix Organization	1.55243e-05	0.000978946	22/291	3.02397	DDR1;ITGB1;DST;LAMB3;ITGB4;ACTN1;LTBP4;ADAM10;LTBP3;HSPG2;BMP4;CEACAM1;CAPN8;CAPN2;SDC1;COL9A3;ITGA6;TIMP1;AGRN;PPIB;CTSD;PLEC
	Positive Regulation Of Transcription By RNA Polymerase II	0.640798	0.700853	24/938	0.941893	KDM6B;NFAT5;APP;TCF7L2;ANXA2;STAT1;TCF12;LRP5;LMO7;AHR;MED29;NFKB2;RUNX1;BMP4;PPP3CA;MUC1;IFI16;ZC3H12A;IRF7;ITGA6;ATF5;AGRN;LPIN2;NFE2L2
	Coagulation	0.0341406	0.0641844	8/138	2.23166	SERPINA1;ANXA1;GSN;CAPN2;CTSH;TIMP1;DUSP6;LGMN
	TNF signaling pathway	0.81011	0.888825	2/112	0.65269	MAP2K1;CREB3L1
	AGE-RAGE signaling pathway in diabetic complications	0.510386	0.772707	3/100	1.11306	PLCB3;STAT1;TGFBR2
	FOXO-mediated Transcription Of Cell Cycle Genes	0.372726	0.647994	1/17	2.25035	CDKN1A
	Interleukin-4 And Interleukin-13 Signaling	0.0261962	0.198893	7/107	2.5377	ITGB1;CDKN1A;MUC1;ANXA1;STAT1;LCN2;TIMP1
	Th17 cell differentiation	0.00856695	0.0842554	8/107	2.93517	PPP3CA;HLA-DMA;STAT1;HLA-DRA;AHR;HLA-DRB1;RUNX1;TGFBR2
	MAPK signaling pathway	0.103969	0.327935	12/294	1.54261	PPP3CA;MAP2K1;TAOK3;ERBB3;ERBB2;FLNB;DUSP6;MAP3K11;EPHA2;MAP4K4;NFKB2;TGFBR2
	ESR-mediated Signaling	0.247851	0.566351	7/188	1.39618	MBD4;POLR2A;TFF3;TFF1;CTSD;RUNX1;TNRC6B
	Signaling By Nuclear Receptors	0.272598	0.583821	9/260	1.29461	MBD4;POLR2A;TFF3;AKR1C3;TFF1;CTSD;DHRS3;RUNX1;TNRC6B
	Type I diabetes mellitus	0.000141078	0.00477901	7/43	7.07246	HLA-DMA;HLA-C;HLA-DRA;HLA-A;HLA-F;HLA-DRB1;HLA-E
	Autoimmune thyroid disease	0.000534639	0.00965914	7/53	5.53212	HLA-DMA;HLA-C;HLA-DRA;HLA-A;HLA-F;HLA-DRB1;HLA-E
	Human T-cell leukemia virus 1 infection	0.000322869	0.00729145	16/219	2.89088	CDKN1A;MAP2K1;CDKN2A;SLC2A1;HLA-C;HLA-A;HLA-F;HLA-E;NFKB2;TGFBR2;PPP3CA;HLA-DMA;CREB3L1;HLA-DRA;B2M;HLA-DRB1
	Phagosome	0.000256307	0.00631447	13/152	3.42217	ITGB1;STX7;HLA-C;CYBA;HLA-A;TCIRG1;HLA-F;CORO1A;HLA-E;HLA-DMA;TUBB2A;HLA-DRA;HLA-DRB1
	Antigen Processing And Presentation Of Endogenous Peptide Antigen	1.46241e-05	0.00636268	6/21	14.5376	HLA-C;HLA-DRA;HLA-A;HLA-F;HLA-DRB1;HLA-E
	Pathway enrichment in CD4+ T
	Term	P value	Adjusted P value	Overlap	Odds ratio	Genes
	Neutrophil Degranulation	0.671811	0.685578	1/468	0.907085	YPEL5
	Immune System	0.0133676	0.156467	10/1943	2.51954	RANBP2;ERAP2;CD81;PDCD4;ORAI1;PPP2R5C;KPNA2;YPEL5;IL6ST;MCL1
	Interferon Signaling	0.0802709	0.215305	2/200	4.43434	RANBP2;KPNA2
	Innate Immune System	0.706971	0.715593	2/1035	0.814026	CD81;YPEL5
	Translation	0.425228	0.445991	1/234	1.8399	RPS2
	Cap-dependent Translation Initiation	0.239446	0.309996	1/116	3.75009	RPS2
	L13a-mediated Translational Silencing Of Ceruloplasmin Expression	0.224914	0.305187	1/108	4.0321	RPS2
	GTP Hydrolysis And Joining Of 60S Ribosomal Subunit	0.226745	0.305187	1/109	3.99457	RPS2
	Formation Of A Pool Of Free 40S Subunits	0.206365	0.296295	1/98	4.45002	RPS2
	TNF-alpha Signaling via NF-kB	7.07981e-06	0.000205315	6/200	14.905	DUSP5;TIPARP;ATP2B1;IL6ST;PNRC1;MCL1
	IL-2/STAT5 Signaling	0.0795838	0.193988	2/199	4.45708	GABARAPL1;CD81
	ISG15 Antiviral Mechanism	0.0134506	0.156467	2/75	12.1035	RANBP2;KPNA2
	Antiviral Mechanism By IFN-stimulated Genes	0.0163	0.156467	2/83	10.9037	RANBP2;KPNA2
	Cytokine Signaling In Immune System	0.0239084	0.156467	5/702	3.28893	RANBP2;PDCD4;KPNA2;IL6ST;MCL1
	Influenza A	0.333968	0.383611	1/172	2.51487	KPNA2
	Inflammatory Response	0.376815	0.376815	1/200	2.15796	ATP2B1
	Response To Cytokine	0.0348878	0.134982	2/125	7.16531	IL6ST;MCL1
	Signaling By Receptor Tyrosine Kinases	0.693234	0.704552	1/496	0.854545	JUND
	G2-M Checkpoint	0.0802709	0.193988	2/200	4.43434	SFPQ;KPNA2
	Regulation Of Actin Filament-Based Process	0.152088	0.224989	1/70	6.26465	EZR
	Peptidyl-Tyrosine Dephosphorylation	0.065999	0.155445	1/29	15.4697	DUSP5
	IL-17 signaling pathway	0.198825	0.357767	1/94	4.64236	JUND
	SARS-CoV Infections	0.0108927	0.155717	4/369	4.99216	RANBP2;ATP1B3;RPS2;KPNA2
	SARS-CoV-2-host Interactions	0.0109529	0.155717	3/196	6.98069	RANBP2;RPS2;KPNA2
	Hypoxia	0.0802709	0.193988	2/200	4.43434	TIPARP;PNRC1
	Adaptive Immune System	0.0926898	0.221144	4/733	2.45306	ERAP2;CD81;ORAI1;PPP2R5C
	Apoptosis	0.0549962	0.193988	2/161	5.53291	PDCD4;MCL1
	Positive Regulation Of Transcription By RNA Polymerase II	0.379773	0.407876	3/938	1.38683	SFPQ;JUND;CD81
	Interleukin-4 And Interleukin-13 Signaling	0.223078	0.305187	1/107	4.07034	MCL1
	Th17 cell differentiation	0.223078	0.357767	1/107	4.07034	IL6ST
	MAPK signaling pathway	0.15171	0.357767	2/294	2.99254	DUSP5;JUND
	ESR-mediated Signaling	0.00978597	0.155717	3/188	7.2855	JUND;KPNA2;CHD1
	Signaling By Nuclear Receptors	0.0231322	0.156467	3/260	5.22533	JUND;KPNA2;CHD1
	Antigen Processing And Presentation Of Endogenous Peptide Antigen	0.0482307	0.138502	1/21	21.6663	ERAP2
	Pathway enrichment in CD8+ T
	Term	P value	Adjusted P value	Overlap	Odds ratio	Genes
	Neutrophil Degranulation	0.433685	0.464298	1/468	1.81631	YPEL5
	Immune System	0.00025525	0.0077426	9/1943	5.59731	RANBP2;LAG3;ERAP2;MX1;IFI6;ISG15;YPEL5;HLA-DRB1;NFKB2
	Interferon Signaling	3.46351e-06	0.00063036	5/200	26.695	RANBP2;MX1;IFI6;ISG15;HLA-DRB1
	Interferon Gamma Response	3.46351e-06	4.50257e-05	5/200	26.695	MX1;EPSTI1;CD38;ISG15;HLA-DRB1
	Innate Immune System	0.125022	0.186672	3/1035	2.62237	ISG15;YPEL5;NFKB2
	TNF-alpha Signaling via NF-kB	8.81427e-05	0.000572928	4/200	20.1837	KDM6B;DUSP5;BCL3;NFKB2
	Antigen processing and presentation	0.0895686	0.175076	1/78	11.236	HLA-DRB1
	Th1 and Th2 cell differentiation	0.104809	0.175076	1/92	9.50072	HLA-DRB1
	Interferon Alpha Response	0.000207869	0.000900767	3/97	30.2158	MX1;EPSTI1;ISG15
	Interferon Alpha/Beta Signaling	8.57541e-05	0.00521727	3/72	41.2153	MX1;IFI6;ISG15
	ISG15 Antiviral Mechanism	9.68628e-05	0.00521727	3/75	39.4921	RANBP2;MX1;ISG15
	Antiviral Mechanism By IFN-stimulated Genes	0.000130974	0.00521727	3/83	35.5286	RANBP2;MX1;ISG15
	Cytokine Signaling In Immune System	0.000143332	0.00521727	6/702	9.23372	RANBP2;MX1;IFI6;ISG15;HLA-DRB1;NFKB2
	Influenza A	0.0179258	0.13544	2/172	10.5914	MX1;HLA-DRB1
	Epstein-Barr virus infection	0.00175691	0.0666403	3/202	14.1974	ISG15;HLA-DRB1;NFKB2
	Asthma	0.0365648	0.169048	1/31	28.9072	HLA-DRB1
	Allograft rejection	0.0446423	0.169048	1/38	23.4301	HLA-DRB1
	Graft-versus-host disease	0.0492288	0.169048	1/42	21.14	HLA-DRB1
	Inflammatory Response	0.248022	0.270856	1/236	3.65236	NFKB2
	Response To Cytokine	0.000438223	0.0376872	3/125	23.2482	MX1;ISG15;NFKB2
	Defense Response To Symbiont	0.000717028	0.0493315	3/148	19.5379	MX1;IFI6;ISG15
	Negative Regulation Of Viral Process	0.00241866	0.078278	2/61	30.6888	MX1;ISG15
	Signaling By Receptor Tyrosine Kinases	0.452862	0.481994	1/496	1.71111	JUND
	G2-M Checkpoint	0.214431	0.214431	1/200	4.32095	BCL3
	Peptidyl-Tyrosine Dephosphorylation	0.034245	0.0872613	1/29	30.9752	DUSP5
	Intestinal immune network for IgA production	0.056069	0.169048	1/48	18.4357	HLA-DRB1
	IL-17 signaling pathway	0.106966	0.175076	1/94	9.29547	JUND
	SARS-CoV Infections	0.00945827	0.107588	3/369	7.65418	RANBP2;ISG15;ATP1B3
	SARS-CoV-2-host Interactions	0.0228917	0.126272	2/196	9.26992	RANBP2;ISG15
	Cell adhesion molecules	0.163361	0.202106	1/148	5.86483	HLA-DRB1
	Viral myocarditis	0.0696082	0.169048	1/60	14.6772	HLA-DRB1
	Hematopoietic cell lineage	0.00623592	0.0666403	2/99	18.6307	CD38;HLA-DRB1
	MHC Class II Antigen Presentation	0.00686003	0.107588	2/104	17.713	LAG3;HLA-DRB1
	Translocation Of ZAP-70 To Immunological Synapse	0.0202132	0.126272	1/17	54.2391	HLA-DRB1
	Adaptive Immune System	0.0560324	0.130828	3/733	3.76634	LAG3;ERAP2;HLA-DRB1
	Allograft Rejection	0.214431	0.214431	1/200	4.32095	BCL3
	Apoptosis	0.176419	0.214431	1/161	5.38478	CD38
	Positive Regulation Of Transcription By RNA Polymerase II	0.0241507	0.0814494	4/938	4.07752	KDM6B;JUND;BCL3;NFKB2
	TNF signaling pathway	0.126157	0.175076	1/112	7.78104	BCL3
	Th17 cell differentiation	0.120867	0.175076	1/107	8.15012	HLA-DRB1
	MAPK signaling pathway	0.00506295	0.0666403	3/294	9.66372	DUSP5;JUND;NFKB2
	ESR-mediated Signaling	0.202918	0.249534	1/188	4.60102	JUND
	Signaling By Nuclear Receptors	0.269647	0.314588	1/260	3.30989	JUND
	Type I diabetes mellitus	0.0503721	0.169048	1/43	20.6356	HLA-DRB1
	Autoimmune thyroid disease	0.0617331	0.169048	1/53	16.6589	HLA-DRB1
	Human T-cell leukemia virus 1 infection	0.0281219	0.169048	2/219	8.27775	HLA-DRB1;NFKB2
	Phagosome	0.1674	0.202106	1/152	5.70832	HLA-DRB1
	Antigen Processing And Presentation Of Endogenous Peptide Antigen	0.000285795	0.0360219	2/21	95.488	ERAP2;HLA-DRB1
	Pathway enrichment in myeloid
	Term	P value	Adjusted P value	Overlap	Odds ratio	Genes
	Neutrophil Degranulation	1.19473e-05	0.000256866	8/468	8.69253	TNFAIP6;GCA;SELL;FPR1;MNDA;FPR2;S100A9;S100A8
	Immune System	7.44531e-14	6.40297e-12	25/1943	10.6853	IFITM3;IFITM1;IL1RN;IFITM2;CXCL8;CSF3R;CCL3L1;TNFAIP6;IFI6;FPR1;FPR2;TREM1;EGR1;GCA;MX2;MX1;ISG15;FOS;SELL;IL1B;MNDA;LCP2;XAF1;S100A9;S100A8
	Interferon Signaling	8.19149e-10	3.52234e-08	9/200	24.5051	IFITM3;EGR1;IFITM1;IFITM2;MX2;MX1;IFI6;ISG15;XAF1
	Interferon Gamma Response	9.64654e-13	1.06112e-11	11/200	31.9524	IFITM3;IFITM2;TNFAIP6;MX2;MX1;FPR1;ISG15;LCP2;CD69;XAF1;LY6E
	Innate Immune System	4.8117e-07	1.37935e-05	13/1035	7.08251	TNFAIP6;GCA;FPR1;ISG15;FPR2;FOS;TREM1;SELL;IL1B;MNDA;LCP2;S100A9;S100A8
	TNF-alpha Signaling via NF-kB	2.99462e-11	2.19605e-10	10/200	28.1124	PPP1R15A;EGR1;ZFP36;TNFAIP6;BCL2A1;IL1B;PLEK;FOS;CD69;TRIB1
	IL-2/STAT5 Signaling	0.0114104	0.0254437	3/199	6.8728	IFITM3;SELL;NFKBIZ
	Th1 and Th2 cell differentiation	0.195029	0.283458	1/92	4.74486	FOS
	Interferon Alpha Response	2.71912e-09	1.49552e-08	7/97	38.6225	IFITM3;IFITM1;IFITM2;SELL;MX1;ISG15;LY6E
	Interferon Alpha/Beta Signaling	7.38884e-14	6.40297e-12	9/72	74.7744	IFITM3;EGR1;IFITM1;IFITM2;MX2;MX1;IFI6;ISG15;XAF1
	ISG15 Antiviral Mechanism	0.00072943	0.00730891	3/75	18.8267	MX2;MX1;ISG15
	Antiviral Mechanism By IFN-stimulated Genes	0.000979577	0.00842436	3/83	16.9372	MX2;MX1;ISG15
	Cytokine Signaling In Immune System	1.57659e-13	9.03914e-12	17/702	15.9395	IFITM3;EGR1;IFITM1;IL1RN;IFITM2;CXCL8;CSF3R;CCL3L1;MX2;MX1;IFI6;FPR1;ISG15;FOS;IL1B;XAF1;S100A9
	Influenza A	0.000706123	0.00720252	4/172	10.9551	CXCL8;MX2;IL1B;MX1
	Epstein-Barr virus infection	0.37977	0.405372	1/202	2.13628	ISG15
	Graft-versus-host disease	0.0941824	0.178947	1/42	10.5578	IL1B
	Inflammatory Response	2.75835e-14	6.06837e-13	12/200	36.0456	IFITM1;CXCL8;CSF3R;TNFAIP6;SELL;IL1B;AQP9;FPR1;ADM;LCP2;CD69;LY6E
	Response To Cytokine	1.21212e-11	7.61208e-09	9/125	40.502	IFITM3;IFITM1;IFITM2;SELL;MX2;IL1B;MX1;ISG15;XAF1
	Defense Response To Symbiont	1.83088e-09	3.83264e-07	8/148	29.03	IFITM3;IFITM1;IFITM2;MX2;MX1;IFI6;DDX60L;ISG15
	Negative Regulation Of Viral Process	6.09218e-09	8.22934e-07	6/61	52.9437	IFITM3;IFITM1;ZFP36;IFITM2;MX1;ISG15
	Response To Interferon-Beta	6.55202e-09	8.22934e-07	5/29	98.8542	IFITM3;IFITM1;IFITM2;MNDA;XAF1
	Signaling By Receptor Tyrosine Kinases	0.110679	0.199073	3/496	2.69131	EGR1;FOS;TRIB1
	IL-17 signaling pathway	2.70289e-06	0.000256775	5/94	26.5704	CXCL8;IL1B;FOS;S100A9;S100A8
	SARS-CoV Infections	0.214991	0.285379	2/369	2.3719	MAP1LC3B;ISG15
	SARS-CoV-2-host Interactions	0.0775341	0.163943	2/196	4.52669	MAP1LC3B;ISG15
	Cell adhesion molecules	0.294957	0.341718	1/148	2.92902	SELL
	Hypoxia	0.00123659	0.00453417	4/200	9.37684	PPP1R15A;ZFP36;ADM;FOS
	Hematopoietic cell lineage	0.0226917	0.0686392	2/99	9.09782	CSF3R;IL1B
	Adaptive Immune System	0.0070925	0.0329705	6/733	3.8701	IFITM1;SELL;LCP2;TREM1;S100A9;S100A8
	Allograft Rejection	0.0802709	0.12614	2/200	4.43434	IL1B;LCP2
	Epithelial Mesenchymal Transition	0.0802709	0.12614	2/200	4.43434	CXCL8;BASP1
	Apoptosis	0.00640547	0.0201315	3/161	8.54215	IFITM3;IL1B;CD69
	Positive Regulation Of Transcription By RNA Polymerase II	0.65384	0.662277	2/938	0.902991	EGR1;FOS
	Coagulation	0.27805	0.359829	1/138	3.1444	PLEK
	TNF signaling pathway	0.0285237	0.0732365	2/112	8.01737	IL1B;FOS
	AGE-RAGE signaling pathway in diabetic complications	0.00167652	0.0132724	3/100	13.9569	EGR1;CXCL8;IL1B
	Interleukin-4 And Interleukin-13 Signaling	0.00203443	0.0139419	3/107	13.0129	CXCL8;IL1B;FOS
	Th17 cell differentiation	0.0262156	0.0691801	2/107	8.40127	IL1B;FOS
	MAPK signaling pathway	0.15171	0.236858	2/294	2.99254	IL1B;FOS
	ESR-mediated Signaling	0.358793	0.408691	1/188	2.29784	FOS
	Signaling By Nuclear Receptors	0.459747	0.513484	1/260	1.65301	FOS
	Type I diabetes mellitus	0.0963156	0.179411	1/43	10.3059	IL1B
	Human T-cell leukemia virus 1 infection	0.014742	0.053736	3/219	6.23011	EGR1;ZFP36;FOS
	Pathway enrichment in B
	Term	P value	Adjusted P value	Overlap	Odds ratio	Genes
	Neutrophil Degranulation	0.0239868	0.14713	5/468	3.23426	CNN2;BST2;CSTB;GRN;DYNLL1
	Immune System	6.97575e-06	0.00249732	20/1943	3.74561	RANBP2;CSTB;CR2;GRN;HLA-DRB5;ERAP2;MX1;PTPN22;UBE2A;DYNLL1;MALT1;ACTG1;CD79B;CNN2;BST2;FCER2;IRF7;SUGT1;KPNA2;ATP6V0D1
	Interferon Signaling	7.1444e-05	0.0127885	6/200	9.53737	RANBP2;BST2;HLA-DRB5;MX1;IRF7;KPNA2
	Interferon Gamma Response	0.000679747	0.0118956	5/200	7.78501	BST2;PNP;MX1;IRF7;LYSMD2
	Innate Immune System	0.000884201	0.0402536	11/1035	3.44223	CNN2;BST2;CSTB;CR2;GRN;IRF7;SUGT1;DYNLL1;ATP6V0D1;MALT1;ACTG1
	TNF-alpha Signaling via NF-kB	0.505765	0.505765	1/200	1.43697	BCL3
	IL-2/STAT5 Signaling	0.153865	0.291102	2/199	2.9461	CD79B;PNP
	Antigen processing and presentation	0.239673	0.35951	1/78	3.73668	HLA-DRB5
	Th1 and Th2 cell differentiation	0.276244	0.384387	1/92	3.15958	HLA-DRB5
	Interferon Alpha Response	0.00478582	0.0465491	3/97	9.44871	BST2;MX1;IRF7
	Interferon Alpha/Beta Signaling	0.00206015	0.0592017	3/72	12.8884	BST2;MX1;IRF7
	ISG15 Antiviral Mechanism	0.00231515	0.0592017	3/75	12.3495	RANBP2;MX1;KPNA2
	Antiviral Mechanism By IFN-stimulated Genes	0.00308807	0.0614182	3/83	11.1101	RANBP2;MX1;KPNA2
	Cytokine Signaling In Immune System	0.00307003	0.0614182	8/702	3.57646	CNN2;RANBP2;BST2;FCER2;HLA-DRB5;MX1;IRF7;KPNA2
	Influenza A	0.000341973	0.0302647	5/172	9.10318	HLA-DRB5;MX1;IRF7;KPNA2;ACTG1
	Epstein-Barr virus infection	0.000710943	0.0419457	5/202	7.70519	FCER2;CR2;HLA-DRB5;IRF7;RAC1
	Asthma	0.103065	0.294233	1/31	9.61353	HLA-DRB5
	Allograft rejection	0.124847	0.305904	1/38	7.79201	HLA-DRB5
	Graft-versus-host disease	0.137059	0.305904	1/42	7.0304	HLA-DRB5
	Inflammatory Response	0.155085	0.291102	2/200	2.93108	BST2;IRF7
	Response To Cytokine	0.0710976	0.157403	2/125	4.73625	BST2;MX1
	Defense Response To Symbiont	0.0151459	0.128624	3/148	6.10962	BST2;MX1;IRF7
	Negative Regulation Of Viral Process	0.0193476	0.128624	2/61	9.90578	BST2;MX1
	Response To Interferon-Beta	0.0967438	0.174899	1/29	10.3012	BST2
	Signaling By Receptor Tyrosine Kinases	0.0298176	0.168356	5/496	3.04543	JUND;ID3;BRAF;SPINT2;ATP6V0D1
	G2-M Checkpoint	7.1444e-05	0.00250054	6/200	9.53737	SFPQ;BCL3;HMGA1;TOP1;KPNA2;RAD23B
	Regulation Of Actin Filament-Based Process	4.60802e-06	0.00381544	5/70	23.5089	CNN2;BST2;ABRACL;RAC1;DYNLL1
	Peptidyl-Tyrosine Dephosphorylation	0.0967438	0.174899	1/29	10.3012	PTPN22
	Intestinal immune network for IgA production	0.155063	0.308383	1/48	6.13105	HLA-DRB5
	IL-17 signaling pathway	0.281325	0.384387	1/94	3.09132	JUND
	SARS-CoV Infections	0.000303704	0.0238812	7/369	6.00614	CD79B;RANBP2;IRF7;ATP1B3;NR3C1;KPNA2;YWHAH
	SARS-CoV-2-host Interactions	0.00495522	0.080635	4/196	6.23043	RANBP2;IRF7;KPNA2;YWHAH
	Cell adhesion molecules	0.405971	0.453732	1/148	1.95041	HLA-DRB5
	Hypoxia	0.505765	0.505765	1/200	1.43697	NR3C1
	Viral myocarditis	0.00121799	0.0538962	3/60	15.6112	HLA-DRB5;RAC1;ACTG1
	Hematopoietic cell lineage	0.005066	0.0933357	3/99	9.25093	FCER2;CR2;HLA-DRB5
	MHC Class II Antigen Presentation	0.0514632	0.204709	2/104	5.71742	HLA-DRB5;DYNLL1
	Translocation Of ZAP-70 To Immunological Synapse	0.00158738	0.0568281	2/17	39.049	HLA-DRB5;PTPN22
	Adaptive Immune System	0.0140254	0.132134	7/733	2.93909	CD79B;HLA-DRB5;ERAP2;PTPN22;UBE2A;DYNLL1;MALT1
	Allograft Rejection	0.0330703	0.105224	3/200	4.48511	SPI1;BCL3;IRF7
	Epithelial Mesenchymal Transition	0.505765	0.505765	1/200	1.43697	TPM4
	Apoptosis	0.128736	0.254627	2/178	3.30114	DYNLL1;YWHAH
	Positive Regulation Of Transcription By RNA Polymerase II	0.0164222	0.128624	8/938	2.63614	SFPQ;SPI1;JUND;BCL3;IRF7;HMGA1;NR3C1;BPTF
	Coagulation	0.384619	0.496899	1/138	2.09383	RAC1
	TNF signaling pathway	0.325499	0.394612	1/112	2.58767	BCL3
	AGE-RAGE signaling pathway in diabetic complications	0.296358	0.384387	1/100	2.90309	RAC1
	Interleukin-4 And Interleukin-13 Signaling	0.313505	0.370411	1/107	2.71042	FCER2
	Th17 cell differentiation	0.313505	0.388319	1/107	2.71042	HLA-DRB5
	MAPK signaling pathway	0.0196572	0.184724	4/294	4.10449	JUND;BRAF;RAC1;MAP4K4
	ESR-mediated Signaling	0.140578	0.258087	2/188	3.12207	JUND;KPNA2
	Signaling By Nuclear Receptors	0.230889	0.319144	2/260	2.24259	JUND;KPNA2
	Type I diabetes mellitus	0.140086	0.305904	1/43	6.86266	HLA-DRB5
	Autoimmune thyroid disease	0.169782	0.319859	1/53	5.54013	HLA-DRB5
	Human T-cell leukemia virus 1 infection	0.178602	0.329297	2/219	2.67186	HLA-DRB5;SPI1
	Phagosome	0.00199243	0.056671	4/152	8.10074	HLA-DRB5;RAC1;ATP6V0D1;ACTG1
	Antigen Processing And Presentation Of Endogenous Peptide Antigen	0.0710176	0.157403	1/21	14.4275	ERAP2
	Pathway enrichment in plasma
	Term	P value	Adjusted P value	Overlap	Odds ratio	Genes
	Neutrophil Degranulation	0.0352363	0.236828	4/468	3.42769	DDX3X;PTPN6;CD55;TXNDC5
	Immune System	0.00418135	0.107786	12/1943	2.7307	JUN;DDX3X;TNFRSF13B;ITGA4;HSPA5;UNC93B1;TNFRSF18;PDCD4;TNFRSF17;PTPN6;CD55;TXNDC5
	Interferon Signaling	0.413372	0.461068	1/200	1.90839	PTPN6
	Interferon Gamma Response	0.0984918	0.196984	2/200	3.91147	PTPN6;CD69
	Innate Immune System	0.0549973	0.26582	6/1035	2.347	JUN;DDX3X;UNC93B1;PTPN6;CD55;TXNDC5
	Translation	0.464509	0.484097	1/234	1.6271	PABPC4
	TNF-alpha Signaling via NF-kB	5.23906e-08	1.25738e-06	8/200	18.2917	DUSP5;NR4A1;CEBPB;JUN;DUSP1;FOSB;CD69;KLF2
	RUNX1 And FOXP3 Control Development Of Regulatory T Lymphocytes (Tregs)	0.0261919	0.233712	1/10	42.6026	TNFRSF18
	IL-2/STAT5 Signaling	0.0976669	0.196984	2/199	3.93152	TNFRSF18;CD48
	Antigen processing and presentation	0.187284	0.376854	1/78	4.96254	HSPA5
	Th1 and Th2 cell differentiation	0.217046	0.376854	1/92	4.19611	JUN
	Interferon Alpha/Beta Signaling	0.174192	0.311291	1/72	5.38353	PTPN6
	Cytokine Signaling In Immune System	0.0103505	0.183244	6/702	3.531	JUN;TNFRSF13B;TNFRSF18;PDCD4;TNFRSF17;PTPN6
	Epstein-Barr virus infection	0.416508	0.468572	1/202	1.88921	JUN
	Inflammatory Response	0.0159972	0.063989	3/200	6.01523	CD48;CD69;CD55
	Signaling By Receptor Tyrosine Kinases	0.0421685	0.244577	4/496	3.22797	JUND;FOSB;PTPN6;SPINT2
	G2-M Checkpoint	0.413372	0.413372	1/200	1.90839	SFPQ
	Regulation Of Actin Filament-Based Process	0.169782	0.233732	1/70	5.54013	EZR
	Peptidyl-Tyrosine Dephosphorylation	9.9352e-07	0.000515637	4/29	65.0514	DUSP22;DUSP5;DUSP1;PTPN6
	Intestinal immune network for IgA production	7.84213e-06	0.00084695	4/48	36.9258	TNFRSF13B;ITGA4;TNFRSF17;CCR10
	IL-17 signaling pathway	0.000112327	0.00606564	4/94	18.0109	CEBPB;JUN;JUND;FOSB
	SARS-CoV Infections	0.255985	0.334022	2/369	2.09222	ITGA4;PTPN6
	SARS-CoV-2-host Interactions	0.407049	0.45621	1/196	1.94793	PTPN6
	Cell adhesion molecules	0.325762	0.424796	1/148	2.59027	ITGA4
	Hypoxia	0.0159972	0.063989	3/200	6.01523	JUN;HSPA5;DUSP1
	Viral myocarditis	0.147384	0.376854	1/60	6.4824	CD55
	Hematopoietic cell lineage	0.0283793	0.170276	2/99	8.02507	ITGA4;CD55
	Adaptive Immune System	0.30739	0.373374	3/733	1.57948	ITGA4;HSPA5;PTPN6
	Allograft Rejection	0.413372	0.413372	1/200	1.90839	PTPN6
	Epithelial Mesenchymal Transition	0.413372	0.413372	1/200	1.90839	JUN
	Apoptosis	0.000871475	0.0104577	4/161	10.2899	JUN;LMNA;PDCD4;CD69
	Extracellular Matrix Organization	0.180152	0.311291	2/291	2.66748	CRTAP;ITGA4
	Positive Regulation Of Transcription By RNA Polymerase II	0.00308705	0.06966	8/938	3.63527	NR4A1;SFPQ;CEBPB;JUN;DDX3X;JUND;EAF2;KLF2
	TNF signaling pathway	0.0355839	0.188996	2/112	7.07201	CEBPB;JUN
	AGE-RAGE signaling pathway in diabetic complications	0.233569	0.376854	1/100	3.85548	JUN
	Th17 cell differentiation	0.247746	0.376854	1/107	3.5996	JUN
	MAPK signaling pathway	0.00106925	0.0302176	5/294	7.0855	DUSP5;NR4A1;JUN;JUND;DUSP1
	ESR-mediated Signaling	0.0135712	0.183244	3/188	6.4093	JUN;JUND;FOSB
	Signaling By Nuclear Receptors	0.0315878	0.236399	3/260	4.59689	JUN;JUND;FOSB
	Human T-cell leukemia virus 1 infection	0.442512	0.48274	1/219	1.74038	JUN
	Pathway enrichment in NK
	Term	P value	Adjusted P value	Overlap	Odds ratio	Genes
	Neutrophil Degranulation	0.0479597	0.210432	3/468	3.93145	CTSA;ATP8B4;COTL1
	Immune System	4.6937e-09	9.52822e-07	17/1943	8.84571	RANBP2;CTSA;IL32;CD74;LAG3;ATP8B4;MX1;IFI6;ISG15;CD3D;KIR2DL4;CD8A;COTL1;HLA-DRA;XAF1;HLA-DRB1;UBE2M
	Interferon Signaling	4.77456e-08	4.84618e-06	7/200	25.6114	RANBP2;MX1;IFI6;HLA-DRA;ISG15;XAF1;HLA-DRB1
	Interferon Gamma Response	1.18246e-06	2.01018e-05	6/200	21.0853	CD74;MX1;EPSTI1;ISG15;XAF1;HLA-DRB1
	Innate Immune System	0.0328668	0.188955	5/1035	3.06392	CTSA;ATP8B4;COTL1;ISG15;UBE2M
	Translation	0.0630201	0.109769	2/234	5.15491	RPS26;GSPT1
	TNF-alpha Signaling via NF-kB	0.296763	0.296763	1/200	2.92137	DUSP5
	Antigen processing and presentation	2.34654e-07	1.17327e-05	5/78	45.4155	CD74;CD8A;HLA-DRA;KIR2DL4;HLA-DRB1
	Th1 and Th2 cell differentiation	5.37124e-07	1.29063e-05	5/92	38.0805	HLA-DRA;CD3G;RBPJ;CD3D;HLA-DRB1
	Interferon Alpha Response	2.42539e-05	0.000137439	4/97	27.5713	CD74;MX1;EPSTI1;ISG15
	Interferon Alpha/Beta Signaling	7.42817e-06	0.000167546	4/72	37.7552	MX1;IFI6;ISG15;XAF1
	ISG15 Antiviral Mechanism	0.000304081	0.00514404	3/75	25.9023	RANBP2;MX1;ISG15
	Antiviral Mechanism By IFN-stimulated Genes	0.00040982	0.00639949	3/83	23.3027	RANBP2;MX1;ISG15
	Cytokine Signaling In Immune System	2.39018e-06	0.00011521	9/702	9.62637	RANBP2;IL32;MX1;IFI6;HLA-DRA;ISG15;XAF1;HLA-DRB1;UBE2M
	Influenza A	0.00334211	0.0104441	3/172	10.9815	MX1;HLA-DRA;HLA-DRB1
	Epstein-Barr virus infection	1.25302e-06	1.56628e-05	6/202	20.8681	HLA-DRA;CD3G;ISG15;RBPJ;CD3D;HLA-DRB1
	Asthma	0.00134001	0.00837508	2/31	41.6635	HLA-DRA;HLA-DRB1
	Allograft rejection	0.00201037	0.00910334	2/38	33.5505	HLA-DRA;HLA-DRB1
	Graft-versus-host disease	0.00245143	0.00917214	2/42	30.1894	HLA-DRA;HLA-DRB1
	Response To Cytokine	6.55261e-05	0.00309429	4/125	21.1613	CD74;MX1;ISG15;XAF1
	Defense Response To Symbiont	0.0021848	0.0205634	3/148	12.8147	MX1;IFI6;ISG15
	Negative Regulation Of Viral Process	0.00510308	0.0367595	2/61	20.4479	MX1;ISG15
	Response To Interferon-Beta	0.0495596	0.0979667	1/29	20.9422	XAF1
	G2-M Checkpoint	0.296763	0.296763	1/200	2.92137	GSPT1
	Peptidyl-Tyrosine Dephosphorylation	0.0495596	0.0979667	1/29	20.9422	DUSP5
	Intestinal immune network for IgA production	0.00319059	0.0104441	2/48	26.2437	HLA-DRA;HLA-DRB1
	SARS-CoV Infections	0.135936	0.255508	2/369	3.2364	RANBP2;ISG15
	SARS-CoV-2-host Interactions	0.0460209	0.210432	2/196	6.17651	RANBP2;ISG15
	Cell adhesion molecules	0.0021848	0.00910334	3/148	12.8147	CD8A;HLA-DRA;HLA-DRB1
	Hypoxia	0.0477172	0.162238	2/200	6.05051	CITED2;RBPJ
	Viral myocarditis	0.00494117	0.0130031	2/60	20.8015	HLA-DRA;HLA-DRB1
	Hematopoietic cell lineage	7.74381e-07	1.29063e-05	5/99	35.2323	CD8A;HLA-DRA;CD3G;CD3D;HLA-DRB1
	MHC Class II Antigen Presentation	9.89468e-07	6.6954e-05	5/104	33.4444	CTSA;CD74;LAG3;HLA-DRA;HLA-DRB1
	Translocation Of ZAP-70 To Immunological Synapse	3.28256e-06	0.00011521	3/17	133.6	HLA-DRA;CD3D;HLA-DRB1
	Adaptive Immune System	3.40521e-06	0.00011521	9/733	9.19937	CTSA;CD74;LAG3;CD8A;HLA-DRA;CD3D;KIR2DL4;HLA-DRB1;UBE2M
	Allograft Rejection	2.41929e-05	0.000137439	5/200	16.8974	CD74;CD8A;HLA-DRA;CD3G;CD3D
	Epithelial Mesenchymal Transition	0.296763	0.296763	1/200	2.92137	IL32
	Positive Regulation Of Transcription By RNA Polymerase II	0.0797484	0.120616	4/938	2.62914	AHI1;CITED2;RBPJ;PTMS
	Th17 cell differentiation	3.56793e-05	0.000356793	4/107	24.8819	HLA-DRA;CD3G;CD3D;HLA-DRB1
	MAPK signaling pathway	0.404743	0.414082	1/294	1.9747	DUSP5
	Type I diabetes mellitus	0.0025682	0.00917214	2/43	29.4516	HLA-DRA;HLA-DRB1
	Autoimmune thyroid disease	0.00387644	0.0107679	2/53	23.6649	HLA-DRA;HLA-DRB1
	Human T-cell leukemia virus 1 infection	0.000561148	0.00467624	4/219	11.853	HLA-DRA;CD3G;CD3D;HLA-DRB1
	Phagosome	0.0289828	0.0483046	2/152	8.00606	HLA-DRA;HLA-DRB1
	Antigen Processing And Presentation Of Endogenous Peptide Antigen	0.000611846	0.00812608	2/21	63.6236	HLA-DRA;HLA-DRB1
	Pathway enrichment in fibroblast
	Term	P value	Adjusted P value	Overlap	Odds ratio	Genes
	Neutrophil Degranulation	0.15276	0.194422	1/468	6.96859	GMFG
	Immune System	0.023748	0.0980414	3/1943	6.97925	IFITM1;GMFG;PCBP2
	Interferon Signaling	0.0679443	0.105691	1/200	16.5779	IFITM1
	Innate Immune System	0.0472316	0.105691	2/1035	7.34172	GMFG;PCBP2
	Translation	0.0790919	0.0971304	1/234	14.1345	RPS26
	Interferon Alpha Response	0.0334648	0.0679443	1/97	34.5434	IFITM1
	Interferon Alpha/Beta Signaling	0.024933	0.0980414	1/72	46.7653	IFITM1
	Cytokine Signaling In Immune System	0.221319	0.230034	1/702	4.58678	IFITM1
	Inflammatory Response	0.0679443	0.0679443	1/200	16.5779	IFITM1
	Response To Cytokine	0.0429443	0.0693928	1/125	26.7056	IFITM1
	Defense Response To Symbiont	0.0506713	0.0723876	1/148	22.5011	IFITM1
	Negative Regulation Of Viral Process	0.0211586	0.0524298	1/61	55.3694	IFITM1
	Response To Interferon-Beta	0.0101074	0.0457377	1/29	118.839	IFITM1
	Adaptive Immune System	0.230034	0.230034	1/733	4.38547	IFITM1
	Pathway enrichment in endothelial
	Term	P value	Adjusted P value	Overlap	Odds ratio	Genes
	Neutrophil Degranulation	0.132454	0.22308	1/468	8.36274	EGFL7
	Immune System	0.458424	0.473212	1/1943	1.85911	EGFL7
	Innate Immune System	0.273025	0.375629	1/1035	3.66731	EGFL7
	Translation	0.0681864	0.0784611	1/234	16.9622	RPS26
	Defense Response To Symbiont	0.0435918	0.0610285	1/148	27.0027	DDIT4
	Hypoxia	0.0585267	0.0585267	1/200	19.8945	DDIT4
	Pathway enrichment in mast
	Term	P value	Adjusted P value	Overlap	Odds ratio	Genes
	TNF-alpha Signaling via NF-kB	0.0199003	0.0199003	1/200	99.4925	AREG
	Signaling By Receptor Tyrosine Kinases	0.000613815	0.0109775	2/496	39008	JUND;AREG
	IL-17 signaling pathway	0.00937805	0.0168798	1/94	214.032	JUND
	Epithelial Mesenchymal Transition	0.0199003	0.0199003	1/200	99.4925	AREG
	Positive Regulation Of Transcription By RNA Polymerase II	0.0916023	0.117774	1/938	20.3426	JUND
	MAPK signaling pathway	0.000215358	0.00172287	2/294	39412	JUND;AREG
	ESR-mediated Signaling	8.78907e-05	0.00513475	2/188	39624	JUND;AREG
	Signaling By Nuclear Receptors	0.000168352	0.00513475	2/260	39480	JUND;AREG
	APC MUT
	Pathway enrichment in epithelial
	Term	P value	Adjusted P value	Overlap	Odds ratio	Genes
	Neutrophil Degranulation	0.542821	0.619878	5/468	1.02317	PRDX5;NME2;GGH;PA2G4;CCT8
	Immune System	0.872658	0.887183	16/1943	0.768528	IFITM3;PRKDC;UBE2C;YWHAB;NME2;GGH;PA2G4;PSMA7;PRDX5;RNF114;MYC;UBE2V2;FLNA;POLR2F;CCT8;UBA52
	Interferon Signaling	0.347899	0.450589	3/200	1.44847	IFITM3;FLNA;UBA52
	Interferon Gamma Response	0.620695	0.734034	2/200	0.956083	IFITM3;SRI
	Innate Immune System	0.75959	0.793569	9/1035	0.823026	PRDX5;PRKDC;NME2;GGH;POLR2F;PA2G4;CCT8;UBA52;PSMA7
	Translation	2.10486e-40	1.15867e-37	45/281	22.736	RPL30;RPL32;RPL31;MRPS33;RPL36A;MRPL37;RPL8;MRPL13;RPL7;MRPL11;RPS15;RPS4X;MRPL3;RPL18A;RPL36;EIF4EBP1;RPL35;RPL38;RPL37;RPL39;RPS13;GADD45GIP1;MRPS26;RPL21;RPS7;RPL23;MRPS23;RPS6;MRPS2;EIF2S2;AIMP2;EIF3M;PPA1;RPS29;EEF1D;RPL27A;RPL37A;EIF3H;RPL27;RPS20;EIF3E;PABPC1;UBA52;RPS21;RPS23
	Cap-dependent Translation Initiation	3.20073e-40	1.15867e-37	34/116	46.6973	RPL30;RPL32;RPL31;RPL36A;RPL8;MRPL13;RPL7;RPS15;RPS4X;RPL18A;RPL36;EIF4EBP1;RPL35;RPL38;RPL37;RPL39;RPS13;RPL21;RPS7;RPL23;RPS6;EIF2S2;EIF3M;RPS29;RPL27A;RPL37A;EIF3H;RPL27;RPS20;EIF3E;PABPC1;UBA52;RPS21;RPS23
	L13a-mediated Translational Silencing Of Ceruloplasmin Expression	9.77751e-40	2.35964e-37	33/108	49.29	RPL30;RPL32;RPL31;RPL36A;RPL8;MRPL13;RPL7;RPS15;RPS4X;RPL18A;RPL36;RPL35;RPL38;RPL37;RPL39;RPS13;RPL21;RPS7;RPL23;RPS6;EIF2S2;EIF3M;RPS29;RPL27A;RPL37A;EIF3H;RPL27;RPS20;EIF3E;PABPC1;UBA52;RPS21;RPS23
	GTP Hydrolysis And Joining Of 60S Ribosomal Subunit	6.64566e-38	9.76436e-36	32/109	46.2872	RPL30;RPL32;RPL31;RPL36A;RPL8;MRPL13;RPL7;RPS15;RPS4X;RPL18A;RPL36;RPL35;RPL38;RPL37;RPL39;RPS13;RPL21;RPS7;RPL23;RPS6;EIF2S2;EIF3M;RPS29;RPL27A;RPL37A;EIF3H;RPL27;RPS20;EIF3E;UBA52;RPS21;RPS23
	Formation Of A Pool Of Free 40S Subunits	6.74334e-38	9.76436e-36	31/98	51.2698	RPL30;RPL32;RPL31;RPL36A;RPL8;MRPL13;RPL7;RPS15;RPS4X;RPL18A;RPL36;RPL35;RPL38;RPL37;RPL39;RPS13;RPL21;RPS7;RPL23;RPS6;EIF3M;RPS29;RPL27A;RPL37A;EIF3H;RPL27;RPS20;EIF3E;UBA52;RPS21;RPS23
	TNF-alpha Signaling via NF-kB	0.878952	0.878952	1/200	0.473328	MYC
	IL-2/STAT5 Signaling	0.155722	0.409998	4/199	1.96083	IFITM3;AHCY;MYC;PLIN2
	Interferon Alpha Response	0.639927	0.734034	1/97	0.986328	IFITM3
	Interferon Alpha/Beta Signaling	0.531261	0.610529	1/72	1.33532	IFITM3
	ISG15 Antiviral Mechanism	0.545856	0.621383	1/75	1.28099	UBA52
	Antiviral Mechanism By IFN-stimulated Genes	0.215226	0.339486	2/83	2.35105	FLNA;UBA52
	Cytokine Signaling In Immune System	0.861517	0.877269	5/702	0.671435	IFITM3;MYC;FLNA;UBA52;PSMA7
	Influenza A	0.0347091	0.170571	5/172	2.88012	NXT1;CDK4;CYCS;VDAC1;SLC25A5
	Epstein-Barr virus infection	0.161659	0.53095	4/202	1.93082	CDK4;MYC;ADRM1;CYCS
	Inflammatory Response	0.347899	0.556973	3/200	1.44847	MYC;ADRM1;SRI
	Response To Cytokine	0.732123	0.780697	1/125	0.762523	IFITM3
	Defense Response To Symbiont	0.201884	0.41461	3/148	1.97315	IFITM3;EXOSC4;NDUFAF4
	Negative Regulation Of Viral Process	0.473641	0.592184	1/61	1.58101	IFITM3
	Response To Interferon-Beta	0.262772	0.449714	1/29	3.39337	IFITM3
	HSF1 Activation	0.262772	0.384338	1/29	3.39337	YWHAE
	Signaling By Receptor Tyrosine Kinases	0.594591	0.664327	5/496	0.96342	YWHAB;MYC;POLR2F;UBA52;GTF2F2
	G2-M Checkpoint	0.0188242	0.104878	6/200	2.98568	SQLE;DKC1;UBE2C;CDK4;MYC;HMGB3
	Regulation Of Actin Filament-Based Process	0.521273	0.631795	1/70	1.37416	ABRACL
	SARS-CoV Infections	3.68208e-07	5.67196e-06	17/369	4.88966	YWHAE;RPS7;YWHAB;RPS6;SIGMAR1;REXO2;RPS15;RPS4X;RPS29;RPS20;SNRPE;SNRPF;UBA52;RPS21;RPS13;RPS23;SNRPB
	SARS-CoV-2-host Interactions	2.37165e-09	4.18798e-08	15/196	8.377	YWHAE;RPS7;YWHAB;RPS6;REXO2;RPS15;RPS4X;RPS29;RPS20;SNRPE;SNRPF;RPS21;RPS13;RPS23;SNRPB
	Hypoxia	0.0592099	0.230918	5/200	2.46305	LDHA;PRDX5;PLIN2;MIF;TGFBI
	Viral myocarditis	0.468065	0.825289	1/60	1.60789	CYCS
	Hematopoietic cell lineage	0.647449	0.83449	1/99	0.966101	CD24
	Adaptive Immune System	0.782152	0.812451	6/733	0.775059	RNF114;UBE2C;YWHAB;UBE2V2;UBA52;PSMA7
	Allograft Rejection	0.157692	0.409998	4/200	1.95072	MRPL3;NPM1;FLNA;RPL39
	Epithelial Mesenchymal Transition	0.347899	0.556973	3/200	1.44847	MCM7;FLNA;TGFBI
	Apoptosis	0.00272682	0.0235026	7/178	3.97603	YWHAE;YWHAB;C1QBP;CYCS;REXO2;UBA52;PSMA7
	Extracellular Matrix Organization	0.551089	0.648788	2/176	1.08929	CRTAP;TGFBI
	Positive Regulation Of Transcription By RNA Polymerase II	0.650642	0.72285	9/938	0.91366	NPM1;PRPF6;CDX2;PRKDC;MYC;NME2;YBX1;ASCL2;GTF2F2
	AGE-RAGE signaling pathway in diabetic complications	0.651152	0.83449	1/100	0.956294	CDK4
	Interleukin-4 And Interleukin-13 Signaling	0.676008	0.726157	1/107	0.892825	MYC
	MAPK signaling pathway	0.815107	0.874853	2/294	0.645192	MYC;FLNA
	ESR-mediated Signaling	0.313628	0.42162	3/188	1.54337	MYC;POLR2F;GTF2F2
	Signaling By Nuclear Receptors	0.288896	0.404566	4/260	1.48895	PDHA1;MYC;POLR2F;GTF2F2
	Type I diabetes mellitus	0.363767	0.823263	1/43	2.26065	HSPD1
	Human T-cell leukemia virus 1 infection	0.027833	0.145069	6/219	2.71671	RANBP1;CDK4;MYC;VDAC3;VDAC1;SLC25A5
	Pathway enrichment in CD4+ T
	Term	P value	Adjusted P value	Overlap	Odds ratio	Genes
	Neutrophil Degranulation	0.146973	0.204428	2/468	3.10046	HLA-B;HSPA1A
	Immune System	0.0186234	0.130098	7/1943	2.96405	DUSP4;TNFRSF18;IL2RA;HLA-B;TXNIP;BATF;HSPA1A
	Interferon Signaling	0.252981	0.289596	1/200	3.54846	HLA-B
	Interferon Gamma Response	0.0338475	0.0918717	2/200	7.39731	HLA-B;TXNIP
	Innate Immune System	0.060552	0.168332	4/1035	2.93928	DUSP4;HLA-B;TXNIP;HSPA1A
	Translation	0.289325	0.312242	1/234	3.02544	RPS29
	Cap-dependent Translation Initiation	0.155329	0.206314	1/116	6.16646	RPS29
	L13a-mediated Translational Silencing Of Ceruloplasmin Expression	0.145411	0.204428	1/108	6.63017	RPS29
	GTP Hydrolysis And Joining Of 60S Ribosomal Subunit	0.146657	0.204428	1/109	6.56845	RPS29
	Formation Of A Pool Of Free 40S Subunits	0.132855	0.204428	1/98	7.31738	RPS29
	TNF-alpha Signaling via NF-kB	0.252981	0.252981	1/200	3.54846	DUSP4
	Regulation Of T Cell Tolerance Induction	5.46507e-08	1.78708e-05	3/6	768	IL2RA;HLA-B;FOXP3
	RUNX1 And FOXP3 Control Development Of Regulatory T Lymphocytes (Tregs)	3.26636e-07	5.68347e-05	3/10	329.077	IL2RA;TNFRSF18;FOXP3
	IL-2/STAT5 Signaling	0.000185857	0.00353128	4/199	16.2265	TNFRSF18;IL2RA;CAPG;BATF
	Antigen processing and presentation	0.000193811	0.00931014	3/78	30.6092	HLA-B;HLA-DQB1;HSPA1A
	Th1 and Th2 cell differentiation	0.000315598	0.00931014	3/92	25.7761	IL2RA;RUNX3;HLA-DQB1
	Interferon Alpha Response	0.13159	0.25002	1/97	7.39397	TXNIP
	Interferon Alpha/Beta Signaling	0.0993706	0.194575	1/72	10.0101	HLA-B
	Cytokine Signaling In Immune System	0.00309733	0.109359	5/702	5.761	DUSP4;TNFRSF18;IL2RA;HLA-B;BATF
	Influenza A	0.221709	0.278315	1/172	4.13534	HLA-DQB1
	Epstein-Barr virus infection	0.00305646	0.021402	3/202	11.4642	HLA-B;RUNX3;HLA-DQB1
	Asthma	0.044018	0.136687	1/31	23.7393	HLA-DQB1
	Allograft rejection	0.00138167	0.0173735	2/38	41.0185	HLA-B;HLA-DQB1
	Graft-versus-host disease	0.00168613	0.0173735	2/42	36.9093	HLA-B;HLA-DQB1
	Inflammatory Response	0.252981	0.252981	1/200	3.54846	GNA15
	Defense Response To Symbiont	0.193901	0.234836	1/148	4.81633	PMAIP1
	Attenuation Phase	0.0370471	0.154525	1/26	28.4943	HSPA1A
	HSF1 Activation	0.0412355	0.154525	1/29	25.4375	HSPA1A
	HSF1-dependent Transactivation	0.0509402	0.165518	1/36	20.3429	HSPA1A
	Signaling By Receptor Tyrosine Kinases	0.161158	0.211248	2/496	2.92053	DUSP4;PRDM1
[truncated: 395 more rows]

## Sheet: Supplementary Table S5 (TP53)
	Supplementary Table S5. Pathway enrichment of cell type-specific DEGs according to genetic status in scRNA-seq data of 30 human CRCs
[truncated: 898 more rows]

[truncated: 8 more sheets: Supplementary Table S5 (RAS), Supplementary Table S6, Supplementary Table S7, Supplementary Table S8, Supplementary Table S9, Supplementary Table S10, Supplementary Table S11, Supplementary Table S12]
